# Supplementary material for: OCT4 induces embryonic pluripotency via STAT3 signaling and metabolic mechanisms
Source: Proc Natl Acad Sci U S A. 2021 Jan 15;118(3):e2008890118. doi: 10.1073/pnas.2008890118 (PMC7826362; doi:10.1073/pnas.2008890118)
Supplement: Supplementary File [file pnas.2008890118.sd02.xlsx]

## Sheet: Module 1-Top 5K interactions
ENSEMBL-ID	Gene Name	ENSEMBL-ID	Gene Name	weight					Gene	Frequency
ENSMUSG00000030117	Gdf3	ENSMUSG00000069188	Gm13192	0.18697					Gdf3	571
ENSMUSG00000024406	Pou5f1	ENSMUSG00000030117	Gdf3	0.186553					Uhrf1	534
ENSMUSG00000030117	Gdf3	ENSMUSG00000082795	Gm13193	0.184653					Pou5f1	510
ENSMUSG00000001228	Uhrf1	ENSMUSG00000030117	Gdf3	0.183858					Upp1	487
ENSMUSG00000027597	Ahcy	ENSMUSG00000030117	Gdf3	0.183701					Zfp36l1	390
ENSMUSG00000021127	Zfp36l1	ENSMUSG00000030117	Gdf3	0.183298					Khdc3	313
ENSMUSG00000030117	Gdf3	ENSMUSG00000048087	Gm4737	0.181157					Ezr	296
ENSMUSG00000030117	Gdf3	ENSMUSG00000033837	Foxh1	0.181072					Lap3	291
ENSMUSG00000001228	Uhrf1	ENSMUSG00000021127	Zfp36l1	0.180787					Ahcy	213
ENSMUSG00000030117	Gdf3	ENSMUSG00000036206	Sh3bp4	0.180618					Foxh1	213
ENSMUSG00000020092	Pald1	ENSMUSG00000030117	Gdf3	0.180563					Spp1	205
ENSMUSG00000001228	Uhrf1	ENSMUSG00000020407	Upp1	0.180387					Gm4737	203
ENSMUSG00000030117	Gdf3	ENSMUSG00000052776	Oas1a	0.180308					Gm13192	187
ENSMUSG00000020407	Upp1	ENSMUSG00000030117	Gdf3	0.17997					Zc3hav1	183
ENSMUSG00000001228	Uhrf1	ENSMUSG00000029304	Spp1	0.178901					Hmgcr	130
ENSMUSG00000020407	Upp1	ENSMUSG00000029304	Spp1	0.178705					Fn1	102
ENSMUSG00000001228	Uhrf1	ENSMUSG00000024406	Pou5f1	0.178668					Gm13394	97
ENSMUSG00000001228	Uhrf1	ENSMUSG00000027597	Ahcy	0.178518					Gapdh	48
ENSMUSG00000030117	Gdf3	ENSMUSG00000052397	Ezr	0.17851					Tuba4a	45
ENSMUSG00000001228	Uhrf1	ENSMUSG00000092622	Khdc3	0.178267					Srebf2	44
ENSMUSG00000001228	Uhrf1	ENSMUSG00000069188	Gm13192	0.178229					Utf1	42
ENSMUSG00000030117	Gdf3	ENSMUSG00000030200	Bcl2l14	0.178105					Tubb5	39
ENSMUSG00000030117	Gdf3	ENSMUSG00000092622	Khdc3	0.1779					Hn1l	38
ENSMUSG00000027203	Dut	ENSMUSG00000030117	Gdf3	0.177727					Cyb5r1	32
ENSMUSG00000024725	Ostf1	ENSMUSG00000030117	Gdf3	0.177446					Rnf130	28
ENSMUSG00000001228	Uhrf1	ENSMUSG00000048087	Gm4737	0.177335					Pttg1	28
ENSMUSG00000024209	1700061G19Rik	ENSMUSG00000030117	Gdf3	0.177314					Ppp1r14d	27
ENSMUSG00000024406	Pou5f1	ENSMUSG00000069188	Gm13192	0.177149					Tes	27
ENSMUSG00000022900	Ildr1	ENSMUSG00000030117	Gdf3	0.176879					Gpi1	27
ENSMUSG00000026193	Fn1	ENSMUSG00000030117	Gdf3	0.176828					Pin1	25
ENSMUSG00000030117	Gdf3	ENSMUSG00000030232	Aebp2	0.176647					Tet1	25
ENSMUSG00000001228	Uhrf1	ENSMUSG00000001525	Tubb5	0.176534					Atp6v0c	23
ENSMUSG00000001228	Uhrf1	ENSMUSG00000027203	Dut	0.175526					Sh3bp4	23
ENSMUSG00000006378	Gcat	ENSMUSG00000030117	Gdf3	0.175378					Glrx	22
ENSMUSG00000027317	Ppp1r14d	ENSMUSG00000030117	Gdf3	0.17535					Sod1	22
ENSMUSG00000026456	Cyb5r1	ENSMUSG00000030117	Gdf3	0.175306					Fkbp4	22
ENSMUSG00000004056	Akt2	ENSMUSG00000030117	Gdf3	0.175168					Gjb3	22
ENSMUSG00000001228	Uhrf1	ENSMUSG00000029826	Zc3hav1	0.1751					Prdx2	21
ENSMUSG00000030117	Gdf3	ENSMUSG00000032997	Chpf	0.174834					Vdac1	21
ENSMUSG00000001228	Uhrf1	ENSMUSG00000029552	Tes	0.174627					Tuba1b	21
ENSMUSG00000001228	Uhrf1	ENSMUSG00000024725	Ostf1	0.174514					L1td1	21
ENSMUSG00000020027	Socs2	ENSMUSG00000030117	Gdf3	0.174403					Ywhaz	20
ENSMUSG00000030117	Gdf3	ENSMUSG00000036825	Ssx2ip	0.174401					Commd4	20
ENSMUSG00000001228	Uhrf1	ENSMUSG00000026202	Tuba4a	0.174389					Oas1a	20
ENSMUSG00000001228	Uhrf1	ENSMUSG00000022463	Srebf2	0.174237					Dut	19
ENSMUSG00000001228	Uhrf1	ENSMUSG00000022285	Ywhaz	0.174166					Sod2	19
ENSMUSG00000024406	Pou5f1	ENSMUSG00000027597	Ahcy	0.173971					Gsr	19
ENSMUSG00000030117	Gdf3	ENSMUSG00000047146	Tet1	0.173937					Gm13193	19
ENSMUSG00000009076	Zmat5	ENSMUSG00000030117	Gdf3	0.173932					Ostf1	18
ENSMUSG00000026380	Tfcp2l1	ENSMUSG00000030117	Gdf3	0.173916					Akt2	18
ENSMUSG00000001228	Uhrf1	ENSMUSG00000024121	Atp6v0c	0.173826					Dbi	18
ENSMUSG00000001228	Uhrf1	ENSMUSG00000039682	Lap3	0.173799					Klf2	18
ENSMUSG00000024406	Pou5f1	ENSMUSG00000082795	Gm13193	0.173784					Bcl3	18
ENSMUSG00000020407	Upp1	ENSMUSG00000029826	Zc3hav1	0.173698					Gjb5	18
ENSMUSG00000030117	Gdf3	ENSMUSG00000053175	Bcl3	0.173612					Tmem263	18
ENSMUSG00000030117	Gdf3	ENSMUSG00000047751	Utf1	0.173569					Aebp2	18
ENSMUSG00000001228	Uhrf1	ENSMUSG00000026456	Cyb5r1	0.173444					Pald1	17
ENSMUSG00000001228	Uhrf1	ENSMUSG00000052397	Ezr	0.173437					Ildr1	17
ENSMUSG00000030117	Gdf3	ENSMUSG00000031996	Aplp2	0.1734					Gcat	17
ENSMUSG00000024121	Atp6v0c	ENSMUSG00000030117	Gdf3	0.173299					Socs2	17
ENSMUSG00000001228	Uhrf1	ENSMUSG00000042367	Gjb3	0.173248					Tbx15	17
ENSMUSG00000027868	Tbx15	ENSMUSG00000030117	Gdf3	0.173179					Epha4	17
ENSMUSG00000020376	Rnf130	ENSMUSG00000020407	Upp1	0.173041					Slc16a10	17
ENSMUSG00000001228	Uhrf1	ENSMUSG00000020376	Rnf130	0.172852					Amacr	17
ENSMUSG00000001228	Uhrf1	ENSMUSG00000024209	1700061G19Rik	0.172832					Lama5	17
ENSMUSG00000001228	Uhrf1	ENSMUSG00000006378	Gcat	0.17257					Dpy30	17
ENSMUSG00000021127	Zfp36l1	ENSMUSG00000024406	Pou5f1	0.172505					Dfna5	17
ENSMUSG00000026235	Epha4	ENSMUSG00000030117	Gdf3	0.1724					Elovl7	17
ENSMUSG00000001228	Uhrf1	ENSMUSG00000082795	Gm13193	0.172342					Gps1	17
ENSMUSG00000024406	Pou5f1	ENSMUSG00000048087	Gm4737	0.172235					Gss	17
ENSMUSG00000001228	Uhrf1	ENSMUSG00000052776	Oas1a	0.172208					Atp1b1	17
ENSMUSG00000030117	Gdf3	ENSMUSG00000068744	Psrc1	0.172165					Lpcat1	17
ENSMUSG00000021670	Hmgcr	ENSMUSG00000030117	Gdf3	0.172126					Tm7sf3	17
ENSMUSG00000001228	Uhrf1	ENSMUSG00000021670	Hmgcr	0.172099					Pygb	17
ENSMUSG00000001228	Uhrf1	ENSMUSG00000030357	Fkbp4	0.172046					Socs3	17
ENSMUSG00000001228	Uhrf1	ENSMUSG00000036206	Sh3bp4	0.171901					Tdgf1	17
ENSMUSG00000020407	Upp1	ENSMUSG00000029552	Tes	0.171868					Tex19.2	17
ENSMUSG00000019838	Slc16a10	ENSMUSG00000030117	Gdf3	0.171864					Dhx32	17
ENSMUSG00000001228	Uhrf1	ENSMUSG00000033837	Foxh1	0.171813					Slc37a2	17
ENSMUSG00000030117	Gdf3	ENSMUSG00000031548	Sfrp1	0.171774					1700061G19Rik	16
ENSMUSG00000001228	Uhrf1	ENSMUSG00000019838	Slc16a10	0.171721					Jup	16
ENSMUSG00000001228	Uhrf1	ENSMUSG00000026235	Epha4	0.171573					Qdpr	16
ENSMUSG00000026496	Parp1	ENSMUSG00000030117	Gdf3	0.17153					Ndufv2	16
ENSMUSG00000020407	Upp1	ENSMUSG00000092622	Khdc3	0.171495					Clic1	16
ENSMUSG00000001228	Uhrf1	ENSMUSG00000087166	L1td1	0.171426					Lima1	16
ENSMUSG00000001228	Uhrf1	ENSMUSG00000022900	Ildr1	0.171297					Aco1	16
ENSMUSG00000030117	Gdf3	ENSMUSG00000087166	L1td1	0.171265					Atxn7l1	16
ENSMUSG00000001228	Uhrf1	ENSMUSG00000083773	Gm13394	0.171187					Fgf10	16
ENSMUSG00000020407	Upp1	ENSMUSG00000042367	Gjb3	0.171153					Nfu1	16
ENSMUSG00000020092	Pald1	ENSMUSG00000024406	Pou5f1	0.170997					Akr1c21	16
ENSMUSG00000022244	Amacr	ENSMUSG00000030117	Gdf3	0.170949					Acat2	16
ENSMUSG00000001552	Jup	ENSMUSG00000030117	Gdf3	0.17088					Sdhd	16
ENSMUSG00000001228	Uhrf1	ENSMUSG00000026193	Fn1	0.170836					Glud1	16
ENSMUSG00000001228	Uhrf1	ENSMUSG00000022244	Amacr	0.17083					Ywhah	16
ENSMUSG00000024406	Pou5f1	ENSMUSG00000024725	Ostf1	0.170785					Rest	16
ENSMUSG00000001228	Uhrf1	ENSMUSG00000020092	Pald1	0.170726					Adh5	16
ENSMUSG00000020407	Upp1	ENSMUSG00000021127	Zfp36l1	0.170692					Scd2	16
ENSMUSG00000001228	Uhrf1	ENSMUSG00000004056	Akt2	0.170665					Tecr	16
ENSMUSG00000030117	Gdf3	ENSMUSG00000032494	Tdgf1	0.170582					Gm11914	16
ENSMUSG00000030117	Gdf3	ENSMUSG00000040234	Tm7sf3	0.170539					Aplp2	16
ENSMUSG00000001525	Tubb5	ENSMUSG00000030117	Gdf3	0.170537					Sfrp1	16
ENSMUSG00000030117	Gdf3	ENSMUSG00000066861	Oas1g	0.170515					Chpf	16
ENSMUSG00000030117	Gdf3	ENSMUSG00000032122	Slc37a2	0.170488					Gins2	16
ENSMUSG00000015647	Lama5	ENSMUSG00000030117	Gdf3	0.170384					R3hdm4	16
ENSMUSG00000020407	Upp1	ENSMUSG00000021591	Glrx	0.170358					Jak3	16
ENSMUSG00000001228	Uhrf1	ENSMUSG00000001552	Jup	0.17035					Ldlr	16
ENSMUSG00000020407	Upp1	ENSMUSG00000026202	Tuba4a	0.170322					Zmat5	15
ENSMUSG00000029304	Spp1	ENSMUSG00000030117	Gdf3	0.17018					Mum1	15
ENSMUSG00000001525	Tubb5	ENSMUSG00000020407	Upp1	0.170138					Rrbp1	15
ENSMUSG00000020407	Upp1	ENSMUSG00000083773	Gm13394	0.169983					Bambi	15
ENSMUSG00000024406	Pou5f1	ENSMUSG00000030200	Bcl2l14	0.169971					Etv5	15
ENSMUSG00000001228	Uhrf1	ENSMUSG00000055148	Klf2	0.16995					Psip1	15
ENSMUSG00000022285	Ywhaz	ENSMUSG00000030117	Gdf3	0.169873					Lsr	15
ENSMUSG00000024406	Pou5f1	ENSMUSG00000052776	Oas1a	0.169864					Slc25a1	15
ENSMUSG00000030117	Gdf3	ENSMUSG00000032679	Cd59a	0.169645					Jkamp	15
ENSMUSG00000001228	Uhrf1	ENSMUSG00000031996	Aplp2	0.169548					Cdk2	15
ENSMUSG00000001228	Uhrf1	ENSMUSG00000031548	Sfrp1	0.169439					Gpx2	15
ENSMUSG00000001228	Uhrf1	ENSMUSG00000040234	Tm7sf3	0.169404					Tspan3	15
ENSMUSG00000024406	Pou5f1	ENSMUSG00000092622	Khdc3	0.169397					Acaa2	15
ENSMUSG00000001228	Uhrf1	ENSMUSG00000042357	Gjb5	0.169396					1110004F10Rik	15
ENSMUSG00000021096	Ppm1a	ENSMUSG00000030117	Gdf3	0.169386					Mocos	15
ENSMUSG00000001228	Uhrf1	ENSMUSG00000015647	Lama5	0.169364					Zfp57	15
ENSMUSG00000020407	Upp1	ENSMUSG00000042357	Gjb5	0.169297					Oas1g	15
ENSMUSG00000001228	Uhrf1	ENSMUSG00000027317	Ppp1r14d	0.169262					Psrc1	15
ENSMUSG00000030117	Gdf3	ENSMUSG00000039682	Lap3	0.169235					Cggbp1	15
ENSMUSG00000015806	Qdpr	ENSMUSG00000030117	Gdf3	0.169172					Clec2f	15
ENSMUSG00000029826	Zc3hav1	ENSMUSG00000030117	Gdf3	0.169141					Kifc2	14
ENSMUSG00000030117	Gdf3	ENSMUSG00000059552	Trp53	0.169049					Slc6a15	14
ENSMUSG00000020407	Upp1	ENSMUSG00000024406	Pou5f1	0.169039					Dhrs4	14
ENSMUSG00000020407	Upp1	ENSMUSG00000027597	Ahcy	0.169006					Arid5b	14
ENSMUSG00000001228	Uhrf1	ENSMUSG00000057666	Gapdh	0.168961					Stk38	14
ENSMUSG00000024406	Pou5f1	ENSMUSG00000033837	Foxh1	0.168959					Hagh	14
ENSMUSG00000001228	Uhrf1	ENSMUSG00000021696	Elovl7	0.168956					Cd38	14
ENSMUSG00000001228	Uhrf1	ENSMUSG00000030232	Aebp2	0.168939					Rfx2	14
ENSMUSG00000001228	Uhrf1	ENSMUSG00000027868	Tbx15	0.168836					Hmgn2	14
ENSMUSG00000001670	Tat	ENSMUSG00000030117	Gdf3	0.168808					Hsph1	14
ENSMUSG00000024406	Pou5f1	ENSMUSG00000036206	Sh3bp4	0.16879					Dcakd	14
ENSMUSG00000001228	Uhrf1	ENSMUSG00000053113	Socs3	0.168774					Ptbp3	14
ENSMUSG00000024406	Pou5f1	ENSMUSG00000052397	Ezr	0.168716					Nisch	14
ENSMUSG00000001228	Uhrf1	ENSMUSG00000020027	Socs2	0.168714					Fbxo3	14
ENSMUSG00000020407	Upp1	ENSMUSG00000021732	Fgf10	0.168564					Acly	14
ENSMUSG00000001228	Uhrf1	ENSMUSG00000030200	Bcl2l14	0.168551					Ktn1	14
ENSMUSG00000020407	Upp1	ENSMUSG00000057666	Gapdh	0.168442					Slc2a1	14
ENSMUSG00000001228	Uhrf1	ENSMUSG00000053175	Bcl3	0.168376					Rnps1	14
ENSMUSG00000029552	Tes	ENSMUSG00000030117	Gdf3	0.16835					Ppif	14
ENSMUSG00000020407	Upp1	ENSMUSG00000022463	Srebf2	0.16833					H2-D1	14
ENSMUSG00000022463	Srebf2	ENSMUSG00000030117	Gdf3	0.168325					Tet2	14
ENSMUSG00000030117	Gdf3	ENSMUSG00000030357	Fkbp4	0.168296					Nkx6-2	14
ENSMUSG00000004187	Kifc2	ENSMUSG00000030117	Gdf3	0.168092					Bcl2l14	14
ENSMUSG00000020407	Upp1	ENSMUSG00000022285	Ywhaz	0.167955					Ppp2r1b	14
ENSMUSG00000020407	Upp1	ENSMUSG00000048087	Gm4737	0.167949					Ssx2ip	14
ENSMUSG00000024067	Dpy30	ENSMUSG00000030117	Gdf3	0.167948					Trp53	14
ENSMUSG00000030117	Gdf3	ENSMUSG00000036880	Acaa2	0.167937					Tmem106a	14
ENSMUSG00000001228	Uhrf1	ENSMUSG00000034681	Rnps1	0.167936					Xkr8	14
ENSMUSG00000020407	Upp1	ENSMUSG00000039682	Lap3	0.167897					Hmga1	14
ENSMUSG00000001228	Uhrf1	ENSMUSG00000047146	Tet1	0.167784					B3gnt7	14
ENSMUSG00000001228	Uhrf1	ENSMUSG00000033059	Pygb	0.167783					Setx	14
ENSMUSG00000001228	Uhrf1	ENSMUSG00000009076	Zmat5	0.167766					Iqgap1	14
ENSMUSG00000024209	1700061G19Rik	ENSMUSG00000024406	Pou5f1	0.167729					Tfcp2l1	13
ENSMUSG00000001228	Uhrf1	ENSMUSG00000021591	Glrx	0.167711					Parp1	13
ENSMUSG00000026664	Phyh	ENSMUSG00000030117	Gdf3	0.167687					Phyh	13
ENSMUSG00000020407	Upp1	ENSMUSG00000087166	L1td1	0.167684					Spic	13
ENSMUSG00000030117	Gdf3	ENSMUSG00000034681	Rnps1	0.16763					Ephx2	13
ENSMUSG00000020717	Pecam1	ENSMUSG00000030117	Gdf3	0.167535					Hdac2	13
ENSMUSG00000024406	Pou5f1	ENSMUSG00000027203	Dut	0.16749					Pak2	13
ENSMUSG00000001228	Uhrf1	ENSMUSG00000020415	Pttg1	0.167489					Echs1	13
ENSMUSG00000030117	Gdf3	ENSMUSG00000053113	Socs3	0.167389					Cyb5a	13
ENSMUSG00000020407	Upp1	ENSMUSG00000055148	Klf2	0.167323					Hspd1	13
ENSMUSG00000019894	Slc6a15	ENSMUSG00000030117	Gdf3	0.167303					Add1	13
ENSMUSG00000022210	Dhrs4	ENSMUSG00000030117	Gdf3	0.167243					Lig1	13
ENSMUSG00000001228	Uhrf1	ENSMUSG00000047751	Utf1	0.167177					Fndc3a	13
ENSMUSG00000020407	Upp1	ENSMUSG00000027203	Dut	0.167164					Ostm1	13
ENSMUSG00000024406	Pou5f1	ENSMUSG00000026456	Cyb5r1	0.167091					Cd59a	13
ENSMUSG00000030117	Gdf3	ENSMUSG00000036036	Zfp57	0.167075					Zyg11a	13
ENSMUSG00000020407	Upp1	ENSMUSG00000069188	Gm13192	0.166992					Ifitm2	13
ENSMUSG00000030117	Gdf3	ENSMUSG00000055148	Klf2	0.166905					Hspe1	13
ENSMUSG00000022900	Ildr1	ENSMUSG00000024406	Pou5f1	0.166817					Kdm5b	13
ENSMUSG00000001228	Uhrf1	ENSMUSG00000005161	Prdx2	0.166764					Ppm1a	12
ENSMUSG00000001228	Uhrf1	ENSMUSG00000036427	Gpi1	0.166755					Tat	12
ENSMUSG00000030117	Gdf3	ENSMUSG00000061232	H2-K1	0.166716					Pecam1	12
ENSMUSG00000030117	Gdf3	ENSMUSG00000033059	Pygb	0.166552					Hnf4a	12
ENSMUSG00000001228	Uhrf1	ENSMUSG00000036880	Acaa2	0.166544					Mcm6	12
ENSMUSG00000024406	Pou5f1	ENSMUSG00000026380	Tfcp2l1	0.166523					Mapk7	12
ENSMUSG00000020407	Upp1	ENSMUSG00000036427	Gpi1	0.166497					Zscan10	12
ENSMUSG00000001228	Uhrf1	ENSMUSG00000006818	Sod2	0.166483					Eif2d	12
ENSMUSG00000020407	Upp1	ENSMUSG00000021696	Elovl7	0.166455					Dyrk3	12
ENSMUSG00000024406	Pou5f1	ENSMUSG00000030232	Aebp2	0.166401					Bin1	12
ENSMUSG00000020407	Upp1	ENSMUSG00000026235	Epha4	0.166391					Rpe	12
ENSMUSG00000001228	Uhrf1	ENSMUSG00000032122	Slc37a2	0.166381					9030617O03Rik	12
ENSMUSG00000004056	Akt2	ENSMUSG00000024406	Pou5f1	0.166359					Ppa1	12
ENSMUSG00000020407	Upp1	ENSMUSG00000026456	Cyb5r1	0.166342					Idh1	12
ENSMUSG00000020407	Upp1	ENSMUSG00000020415	Pttg1	0.166336					Kpnb1	12
ENSMUSG00000030117	Gdf3	ENSMUSG00000079445	B3gnt7	0.166239					Ube2l6	12
ENSMUSG00000019838	Slc16a10	ENSMUSG00000020407	Upp1	0.166157					Lamc1	12
ENSMUSG00000001228	Uhrf1	ENSMUSG00000021732	Fgf10	0.166132					Mthfd1	12
ENSMUSG00000001228	Uhrf1	ENSMUSG00000020402	Vdac1	0.166126					Adipor1	12
ENSMUSG00000001228	Uhrf1	ENSMUSG00000024165	Hn1l	0.166062					Hacd2	12
ENSMUSG00000020407	Upp1	ENSMUSG00000024121	Atp6v0c	0.165958					Fbxo21	12
ENSMUSG00000001228	Uhrf1	ENSMUSG00000032997	Chpf	0.165951					Erf	12
ENSMUSG00000001228	Uhrf1	ENSMUSG00000028484	Psip1	0.165948					Cd2ap	12
ENSMUSG00000024121	Atp6v0c	ENSMUSG00000024406	Pou5f1	0.165931					H2-K1	12
ENSMUSG00000026202	Tuba4a	ENSMUSG00000030117	Gdf3	0.16585					H2afz	12
ENSMUSG00000006378	Gcat	ENSMUSG00000024406	Pou5f1	0.165828					Nlrp4f	12
ENSMUSG00000001228	Uhrf1	ENSMUSG00000036825	Ssx2ip	0.165793					Praf2	12
ENSMUSG00000020407	Upp1	ENSMUSG00000053113	Socs3	0.165634					Sap30	12
ENSMUSG00000001228	Uhrf1	ENSMUSG00000024067	Dpy30	0.16558					Fgf4	12
ENSMUSG00000024406	Pou5f1	ENSMUSG00000031996	Aplp2	0.165536					Zfp985	12
ENSMUSG00000001228	Uhrf1	ENSMUSG00000082674	Gm11914	0.165472					Cd109	12
ENSMUSG00000029821	Dfna5	ENSMUSG00000030117	Gdf3	0.165447					Mgat4b	12
ENSMUSG00000019947	Arid5b	ENSMUSG00000020407	Upp1	0.165411					Cdc42se1	12
ENSMUSG00000030117	Gdf3	ENSMUSG00000042367	Gjb3	0.16534					Platr10	12
ENSMUSG00000021696	Elovl7	ENSMUSG00000030117	Gdf3	0.165329					Asph	11
ENSMUSG00000001228	Uhrf1	ENSMUSG00000032171	Pin1	0.165305					Plpp1	11
ENSMUSG00000030117	Gdf3	ENSMUSG00000065999	Zfp985	0.165271					Gna13	11
ENSMUSG00000001228	Uhrf1	ENSMUSG00000029821	Dfna5	0.165256					Slc25a13	11
ENSMUSG00000009076	Zmat5	ENSMUSG00000024406	Pou5f1	0.165149					Polr2a	11
ENSMUSG00000024006	Stk38	ENSMUSG00000030117	Gdf3	0.165147					Bmp4	11
ENSMUSG00000020376	Rnf130	ENSMUSG00000030117	Gdf3	0.165145					Epb41l4b	11
ENSMUSG00000030117	Gdf3	ENSMUSG00000030663	1110004F10Rik	0.165109					Rpa1	11
ENSMUSG00000024099	Ndufv2	ENSMUSG00000030117	Gdf3	0.165101					Msh2	11
ENSMUSG00000020407	Upp1	ENSMUSG00000021670	Hmgcr	0.16503					Fam49b	11
ENSMUSG00000030117	Gdf3	ENSMUSG00000046711	Hmga1	0.165006					Tubb2a	11
ENSMUSG00000030117	Gdf3	ENSMUSG00000031609	Sap30	0.164978					Mtmr7	11
ENSMUSG00000007041	Clic1	ENSMUSG00000030117	Gdf3	0.164965					Mtap	11
ENSMUSG00000001228	Uhrf1	ENSMUSG00000028405	Aco1	0.164923					Tspan14	11
ENSMUSG00000017950	Hnf4a	ENSMUSG00000030117	Gdf3	0.164853					Cul2	10
ENSMUSG00000001228	Uhrf1	ENSMUSG00000007041	Clic1	0.164843					Sdhb	10
ENSMUSG00000030117	Gdf3	ENSMUSG00000040943	Tet2	0.164831					Lgals9	10
ENSMUSG00000024406	Pou5f1	ENSMUSG00000031548	Sfrp1	0.164801					Naaa	10
ENSMUSG00000030117	Gdf3	ENSMUSG00000041309	Nkx6-2	0.164744					Ube2a	10
ENSMUSG00000020407	Upp1	ENSMUSG00000030357	Fkbp4	0.164727					Abcd3	10
ENSMUSG00000022244	Amacr	ENSMUSG00000024406	Pou5f1	0.164723					Srsf6	10
ENSMUSG00000024406	Pou5f1	ENSMUSG00000026193	Fn1	0.164691					Lmnb1	10
ENSMUSG00000001228	Uhrf1	ENSMUSG00000027422	Rrbp1	0.16469					Rbpms2	10
ENSMUSG00000030117	Gdf3	ENSMUSG00000033487	Fndc3a	0.164679					Hmgn5	10
ENSMUSG00000020027	Socs2	ENSMUSG00000020407	Upp1	0.164651					Uba2	10
ENSMUSG00000001228	Uhrf1	ENSMUSG00000030986	Dhx32	0.164599					Zyg11b	10
ENSMUSG00000030117	Gdf3	ENSMUSG00000031805	Jak3	0.16454					Jarid2	10
ENSMUSG00000020407	Upp1	ENSMUSG00000052397	Ezr	0.164533					Nmral1	10
ENSMUSG00000001228	Uhrf1	ENSMUSG00000024158	Hagh	0.164521					Hmgxb4	10
ENSMUSG00000020156	Mum1	ENSMUSG00000030117	Gdf3	0.164417					Folr2	10
ENSMUSG00000023022	Lima1	ENSMUSG00000030117	Gdf3	0.1644					Fzd5	10
ENSMUSG00000001228	Uhrf1	ENSMUSG00000060935	Tmem263	0.164374					Arl4a	10
ENSMUSG00000001228	Uhrf1	ENSMUSG00000029993	Nfu1	0.164366					Atp11c	10
ENSMUSG00000024406	Pou5f1	ENSMUSG00000027317	Ppp1r14d	0.16429					Slc29a1	9
ENSMUSG00000001228	Uhrf1	ENSMUSG00000024099	Ndufv2	0.164276					Ubqln4	9
ENSMUSG00000001228	Uhrf1	ENSMUSG00000068744	Psrc1	0.164273					P3h1	9
ENSMUSG00000024406	Pou5f1	ENSMUSG00000047751	Utf1	0.164242					Mbip	9
ENSMUSG00000020407	Upp1	ENSMUSG00000024209	1700061G19Rik	0.16422					Tspan17	9
ENSMUSG00000027422	Rrbp1	ENSMUSG00000030117	Gdf3	0.164182					Plin3	9
ENSMUSG00000030117	Gdf3	ENSMUSG00000099370	Platr10	0.164064					Il6st	9
ENSMUSG00000021670	Hmgcr	ENSMUSG00000024406	Pou5f1	0.164017					Fbxo7	9
ENSMUSG00000001228	Uhrf1	ENSMUSG00000035781	R3hdm4	0.16401					Shmt2	9
ENSMUSG00000020407	Upp1	ENSMUSG00000040234	Tm7sf3	0.163823					Stk38l	9
ENSMUSG00000024158	Hagh	ENSMUSG00000030117	Gdf3	0.16382					Sf1	9
ENSMUSG00000029084	Cd38	ENSMUSG00000030117	Gdf3	0.163683					Wdr76	9
ENSMUSG00000004359	Spic	ENSMUSG00000030117	Gdf3	0.163587					Nampt	9
ENSMUSG00000001228	Uhrf1	ENSMUSG00000030663	1110004F10Rik	0.163561					Pias2	9
ENSMUSG00000030117	Gdf3	ENSMUSG00000073411	H2-D1	0.16356					Pdhb	9
ENSMUSG00000001552	Jup	ENSMUSG00000024406	Pou5f1	0.163544					Map2k4	9
ENSMUSG00000006378	Gcat	ENSMUSG00000020407	Upp1	0.163486					Sccpdh	9
ENSMUSG00000020407	Upp1	ENSMUSG00000031996	Aplp2	0.163461					Zdhhc2	9
ENSMUSG00000001228	Uhrf1	ENSMUSG00000015806	Qdpr	0.16344					Rab18	9
ENSMUSG00000001228	Uhrf1	ENSMUSG00000040943	Tet2	0.163438					Mre11a	9
ENSMUSG00000020407	Upp1	ENSMUSG00000033837	Foxh1	0.163383					Sigmar1	9
ENSMUSG00000020407	Upp1	ENSMUSG00000026193	Fn1	0.163359					Rdx	9
ENSMUSG00000030117	Gdf3	ENSMUSG00000035781	R3hdm4	0.163354					Whamm	9
ENSMUSG00000001228	Uhrf1	ENSMUSG00000059552	Trp53	0.163344					Slc39a1	9
ENSMUSG00000024206	Rfx2	ENSMUSG00000030117	Gdf3	0.163302					Inpp5d	8
ENSMUSG00000020407	Upp1	ENSMUSG00000032171	Pin1	0.163269					Slc1a5	8
ENSMUSG00000005161	Prdx2	ENSMUSG00000020407	Upp1	0.163249					Myc	8
ENSMUSG00000001228	Uhrf1	ENSMUSG00000026380	Tfcp2l1	0.163231					Tcerg1	8
ENSMUSG00000024406	Pou5f1	ENSMUSG00000030357	Fkbp4	0.163201					Acot7	8
ENSMUSG00000030117	Gdf3	ENSMUSG00000042357	Gjb5	0.163154					Srsf7	8
ENSMUSG00000001228	Uhrf1	ENSMUSG00000027610	Gss	0.163112					Mtfr1	8
ENSMUSG00000024406	Pou5f1	ENSMUSG00000032997	Chpf	0.163107					Spry2	8
ENSMUSG00000020407	Upp1	ENSMUSG00000024725	Ostf1	0.163092					Rps6ka1	8
ENSMUSG00000001525	Tubb5	ENSMUSG00000024406	Pou5f1	0.163012					Shisa5	8
ENSMUSG00000020407	Upp1	ENSMUSG00000024165	Hn1l	0.163005					Trappc13	8
ENSMUSG00000001228	Uhrf1	ENSMUSG00000032299	Commd4	0.16297					Slc25a4	8
ENSMUSG00000001228	Uhrf1	ENSMUSG00000029657	Hsph1	0.162964					Gadd45a	8
ENSMUSG00000020407	Upp1	ENSMUSG00000033059	Pygb	0.162915					Abhd2	8
ENSMUSG00000001228	Uhrf1	ENSMUSG00000025156	Gps1	0.162899					Usp9x	8
ENSMUSG00000030117	Gdf3	ENSMUSG00000082674	Gm11914	0.162804					Gm3272	8
ENSMUSG00000020407	Upp1	ENSMUSG00000022900	Ildr1	0.162794					Kif13b	8
ENSMUSG00000020407	Upp1	ENSMUSG00000082674	Gm11914	0.16277					Poglut1	8
ENSMUSG00000001228	Uhrf1	ENSMUSG00000026576	Atp1b1	0.162767					Pif1	8
ENSMUSG00000001228	Uhrf1	ENSMUSG00000032494	Tdgf1	0.162713					Cpne8	8
ENSMUSG00000001228	Uhrf1	ENSMUSG00000001670	Tat	0.162703					Krba1	8
ENSMUSG00000022040	Ephx2	ENSMUSG00000030117	Gdf3	0.162683					Zfp1	8
ENSMUSG00000001228	Uhrf1	ENSMUSG00000031805	Jak3	0.162672					Pnpla6	7
ENSMUSG00000001228	Uhrf1	ENSMUSG00000021207	Akr1c21	0.162637					Trim8	7
ENSMUSG00000030117	Gdf3	ENSMUSG00000031149	Praf2	0.162588					Slc25a5	7
ENSMUSG00000024406	Pou5f1	ENSMUSG00000040234	Tm7sf3	0.162587					Klf3	7
ENSMUSG00000028405	Aco1	ENSMUSG00000030117	Gdf3	0.162579					Eci1	7
ENSMUSG00000001228	Uhrf1	ENSMUSG00000026496	Parp1	0.162567					Cdca5	7
ENSMUSG00000001228	Uhrf1	ENSMUSG00000023022	Lima1	0.162545					Sptbn1	7
ENSMUSG00000020407	Upp1	ENSMUSG00000028484	Psip1	0.162507					Ppcs	7
ENSMUSG00000001228	Uhrf1	ENSMUSG00000029249	Rest	0.162505					Eif2ak4	7
ENSMUSG00000001228	Uhrf1	ENSMUSG00000039337	Tex19.2	0.162475					Spint1	7
ENSMUSG00000020027	Socs2	ENSMUSG00000024406	Pou5f1	0.162439					Tmem165	7
ENSMUSG00000019777	Hdac2	ENSMUSG00000030117	Gdf3	0.162274					Gmnn	7
ENSMUSG00000001228	Uhrf1	ENSMUSG00000001247	Lsr	0.162272					Nras	7
ENSMUSG00000001670	Tat	ENSMUSG00000024406	Pou5f1	0.162272					Got1	7
ENSMUSG00000001228	Uhrf1	ENSMUSG00000024232	Bambi	0.162268					Maf1	7
ENSMUSG00000024406	Pou5f1	ENSMUSG00000039682	Lap3	0.162223					Mif4gd	7
ENSMUSG00000020407	Upp1	ENSMUSG00000027868	Tbx15	0.162195					Zfand6	7
ENSMUSG00000001228	Uhrf1	ENSMUSG00000020156	Mum1	0.162173					Slc35f5	7
ENSMUSG00000020407	Upp1	ENSMUSG00000029993	Nfu1	0.162114					Zfp42	7
ENSMUSG00000001228	Uhrf1	ENSMUSG00000023832	Acat2	0.162075					Tmem135	7
ENSMUSG00000001228	Uhrf1	ENSMUSG00000066861	Oas1g	0.162058					Ppp4r1	7
ENSMUSG00000003038	Hmgn2	ENSMUSG00000030117	Gdf3	0.16205					Heatr3	7
ENSMUSG00000001228	Uhrf1	ENSMUSG00000026385	Dbi	0.16203					Plod2	7
ENSMUSG00000001228	Uhrf1	ENSMUSG00000020935	Dcakd	0.161996					Smagp	7
ENSMUSG00000020407	Upp1	ENSMUSG00000024067	Dpy30	0.161995					Gm14393	7
ENSMUSG00000001228	Uhrf1	ENSMUSG00000031708	Tecr	0.161992					Apbb1	7
ENSMUSG00000001228	Uhrf1	ENSMUSG00000046711	Hmga1	0.161974					Clip1	7
ENSMUSG00000015647	Lama5	ENSMUSG00000024406	Pou5f1	0.161971					Chchd7	7
ENSMUSG00000024406	Pou5f1	ENSMUSG00000027868	Tbx15	0.161894					Pcsk6	7
ENSMUSG00000001228	Uhrf1	ENSMUSG00000073411	H2-D1	0.161802					Zfp428	7
ENSMUSG00000024406	Pou5f1	ENSMUSG00000053175	Bcl3	0.161784					Ly96	6
ENSMUSG00000001228	Uhrf1	ENSMUSG00000032679	Cd59a	0.161762					Mcm10	6
ENSMUSG00000020407	Upp1	ENSMUSG00000022244	Amacr	0.161744					Stradb	6
ENSMUSG00000024232	Bambi	ENSMUSG00000030117	Gdf3	0.161731					C1ql4	6
ENSMUSG00000001228	Uhrf1	ENSMUSG00000021608	Lpcat1	0.161726					Adam15	6
ENSMUSG00000024406	Pou5f1	ENSMUSG00000036825	Ssx2ip	0.161705					Pdpn	6
ENSMUSG00000020407	Upp1	ENSMUSG00000030986	Dhx32	0.161654					Stk17b	6
ENSMUSG00000020407	Upp1	ENSMUSG00000082795	Gm13193	0.161651					Fkbp5	6
ENSMUSG00000020407	Upp1	ENSMUSG00000036206	Sh3bp4	0.161634					Ggnbp2	6
ENSMUSG00000001228	Uhrf1	ENSMUSG00000024206	Rfx2	0.161627					Ankrd33b	6
ENSMUSG00000013089	Etv5	ENSMUSG00000030117	Gdf3	0.161607					Nmt2	6
ENSMUSG00000001228	Uhrf1	ENSMUSG00000031821	Gins2	0.161603					Uri1	6
ENSMUSG00000020407	Upp1	ENSMUSG00000047146	Tet1	0.161595					Micu3	6
ENSMUSG00000001228	Uhrf1	ENSMUSG00000022210	Dhrs4	0.161529					Tmem218	6
ENSMUSG00000006818	Sod2	ENSMUSG00000020407	Upp1	0.161526					Dppa3	6
ENSMUSG00000020564	Atxn7l1	ENSMUSG00000030117	Gdf3	0.161526					Scd1	6
ENSMUSG00000024406	Pou5f1	ENSMUSG00000034681	Rnps1	0.161504					Slfn2	6
ENSMUSG00000029657	Hsph1	ENSMUSG00000030117	Gdf3	0.161492					B4galnt3	6
ENSMUSG00000001228	Uhrf1	ENSMUSG00000019947	Arid5b	0.161485					Bckdhb	6
ENSMUSG00000024406	Pou5f1	ENSMUSG00000047146	Tet1	0.161472					Rnf125	6
ENSMUSG00000001228	Uhrf1	ENSMUSG00000032324	Tspan3	0.161439					Dsg2	6
ENSMUSG00000024165	Hn1l	ENSMUSG00000030117	Gdf3	0.161438					Gde1	6
ENSMUSG00000026355	Mcm6	ENSMUSG00000030117	Gdf3	0.161407					Fto	6
ENSMUSG00000024406	Pou5f1	ENSMUSG00000026496	Parp1	0.161366					AI314180	6
ENSMUSG00000020407	Upp1	ENSMUSG00000042808	Gpx2	0.161348					Kirrel	6
ENSMUSG00000028484	Psip1	ENSMUSG00000030117	Gdf3	0.161343					Rbmxl2	6
ENSMUSG00000021127	Zfp36l1	ENSMUSG00000069188	Gm13192	0.161341					Tnfrsf8	5
ENSMUSG00000001228	Uhrf1	ENSMUSG00000041309	Nkx6-2	0.161339					Plk2	5
ENSMUSG00000001228	Uhrf1	ENSMUSG00000032058	Ppp2r1b	0.161329					4930548H24Rik	5
ENSMUSG00000004056	Akt2	ENSMUSG00000020407	Upp1	0.161312					Gna14	5
ENSMUSG00000020407	Upp1	ENSMUSG00000029249	Rest	0.16131					Klhl22	5
ENSMUSG00000001034	Mapk7	ENSMUSG00000030117	Gdf3	0.161203					Dnaja1	5
ENSMUSG00000020407	Upp1	ENSMUSG00000029821	Dfna5	0.161192					Ripk1	5
ENSMUSG00000001228	Uhrf1	ENSMUSG00000021096	Ppm1a	0.16119					Cdk1	5
ENSMUSG00000030117	Gdf3	ENSMUSG00000036620	Mgat4b	0.161172					Prpf40b	5
ENSMUSG00000022463	Srebf2	ENSMUSG00000024406	Pou5f1	0.161159					Tra2a	5
ENSMUSG00000015647	Lama5	ENSMUSG00000020407	Upp1	0.161088					Myod1	5
ENSMUSG00000022285	Ywhaz	ENSMUSG00000024406	Pou5f1	0.161062					Arl6	5
ENSMUSG00000020407	Upp1	ENSMUSG00000060935	Tmem263	0.161054					Hells	5
ENSMUSG00000023902	Zscan10	ENSMUSG00000030117	Gdf3	0.161044					Acsl5	5
ENSMUSG00000001228	Uhrf1	ENSMUSG00000020564	Atxn7l1	0.161042					Faap100	5
ENSMUSG00000024406	Pou5f1	ENSMUSG00000029826	Zc3hav1	0.161008					Apoe	5
ENSMUSG00000024406	Pou5f1	ENSMUSG00000068744	Psrc1	0.161002					Npepps	5
ENSMUSG00000024406	Pou5f1	ENSMUSG00000087166	L1td1	0.160993					Slc4a7	5
ENSMUSG00000001228	Uhrf1	ENSMUSG00000019894	Slc6a15	0.160974					Morc1	5
ENSMUSG00000001228	Uhrf1	ENSMUSG00000003038	Hmgn2	0.160953					Gabbr1	5
ENSMUSG00000024406	Pou5f1	ENSMUSG00000026235	Epha4	0.160943					Elp3	5
ENSMUSG00000001228	Uhrf1	ENSMUSG00000023004	Tuba1b	0.160936					Rgs19	5
ENSMUSG00000021732	Fgf10	ENSMUSG00000030117	Gdf3	0.16093					Arid3a	5
ENSMUSG00000024406	Pou5f1	ENSMUSG00000029552	Tes	0.160834					Gpa33	5
ENSMUSG00000024406	Pou5f1	ENSMUSG00000032679	Cd59a	0.160829					Arhgef19	5
ENSMUSG00000019838	Slc16a10	ENSMUSG00000024406	Pou5f1	0.160788					Hal	5
ENSMUSG00000029993	Nfu1	ENSMUSG00000030117	Gdf3	0.160742					Slc4a3	5
ENSMUSG00000024406	Pou5f1	ENSMUSG00000059552	Trp53	0.160717					Cetn3	5
ENSMUSG00000001247	Lsr	ENSMUSG00000030117	Gdf3	0.160662					Set	5
ENSMUSG00000020407	Upp1	ENSMUSG00000027610	Gss	0.160627					Dennd1b	5
ENSMUSG00000025156	Gps1	ENSMUSG00000030117	Gdf3	0.160527					Kyat3	5
ENSMUSG00000006818	Sod2	ENSMUSG00000030117	Gdf3	0.160515					Kmt5c	5
ENSMUSG00000021127	Zfp36l1	ENSMUSG00000052776	Oas1a	0.160504					Htr5b	5
ENSMUSG00000024231	Cul2	ENSMUSG00000030117	Gdf3	0.160493					Tmx4	5
ENSMUSG00000020407	Upp1	ENSMUSG00000027317	Ppp1r14d	0.160468					Platr28	5
ENSMUSG00000019894	Slc6a15	ENSMUSG00000024406	Pou5f1	0.160447					Simc1	5
ENSMUSG00000001228	Uhrf1	ENSMUSG00000027180	Fbxo3	0.160444					Mocs1	5
ENSMUSG00000001228	Uhrf1	ENSMUSG00000032193	Ldlr	0.160402					Clec2i	5
ENSMUSG00000001228	Uhrf1	ENSMUSG00000026355	Mcm6	0.160373					Syt9	5
ENSMUSG00000024406	Pou5f1	ENSMUSG00000026664	Phyh	0.16032					Rrm1	5
ENSMUSG00000030117	Gdf3	ENSMUSG00000083773	Gm13394	0.160301					Cnpy1	5
ENSMUSG00000001228	Uhrf1	ENSMUSG00000079445	B3gnt7	0.160272					Serpina3m	5
ENSMUSG00000021127	Zfp36l1	ENSMUSG00000027597	Ahcy	0.160222					Nptx2	5
ENSMUSG00000024406	Pou5f1	ENSMUSG00000036880	Acaa2	0.160215					Zfp459	5
ENSMUSG00000001228	Uhrf1	ENSMUSG00000033487	Fndc3a	0.160169					Nedd4	5
ENSMUSG00000001228	Uhrf1	ENSMUSG00000018965	Ywhah	0.160111					A830080D01Rik	5
ENSMUSG00000027610	Gss	ENSMUSG00000030117	Gdf3	0.160101					Gmds	5
ENSMUSG00000020935	Dcakd	ENSMUSG00000030117	Gdf3	0.160089					Zfp264	5
ENSMUSG00000001228	Uhrf1	ENSMUSG00000026664	Phyh	0.160047					Adnp2	5
ENSMUSG00000021591	Glrx	ENSMUSG00000030117	Gdf3	0.159981					Commd3	5
ENSMUSG00000030117	Gdf3	ENSMUSG00000056394	Lig1	0.15997					Znfx1	5
ENSMUSG00000021127	Zfp36l1	ENSMUSG00000092622	Khdc3	0.159958					Xlr5b	5
ENSMUSG00000036427	Gpi1	ENSMUSG00000039682	Lap3	0.159946					Stk3	4
ENSMUSG00000026427	Eif2d	ENSMUSG00000030117	Gdf3	0.159945					Popdc3	4
ENSMUSG00000020407	Upp1	ENSMUSG00000052776	Oas1a	0.159902					Smap1	4
ENSMUSG00000007041	Clic1	ENSMUSG00000020407	Upp1	0.159884					Msc	4
ENSMUSG00000030117	Gdf3	ENSMUSG00000038280	Ostm1	0.159858					Laptm4b	4
ENSMUSG00000024406	Pou5f1	ENSMUSG00000029304	Spp1	0.159849					Cpn1	4
ENSMUSG00000024406	Pou5f1	ENSMUSG00000032122	Slc37a2	0.159763					Fbxo42	4
ENSMUSG00000030117	Gdf3	ENSMUSG00000030986	Dhx32	0.15973					Fbxo5	4
ENSMUSG00000001228	Uhrf1	ENSMUSG00000056394	Lig1	0.159706					Itgb1	4
ENSMUSG00000001228	Uhrf1	ENSMUSG00000021910	Nisch	0.159696					Tex10	4
ENSMUSG00000001228	Uhrf1	ENSMUSG00000029084	Cd38	0.159664					Lactb2	4
ENSMUSG00000024406	Pou5f1	ENSMUSG00000030663	1110004F10Rik	0.159567					Trim23	4
ENSMUSG00000015806	Qdpr	ENSMUSG00000024406	Pou5f1	0.159529					Zfp326	4
ENSMUSG00000020407	Upp1	ENSMUSG00000036825	Ssx2ip	0.15949					Npr3	4
ENSMUSG00000024406	Pou5f1	ENSMUSG00000066861	Oas1g	0.159482					Maged1	4
ENSMUSG00000020407	Upp1	ENSMUSG00000026576	Atp1b1	0.159435					Slc19a1	4
ENSMUSG00000001228	Uhrf1	ENSMUSG00000004359	Spic	0.159417					Aoc1	4
ENSMUSG00000026202	Tuba4a	ENSMUSG00000039682	Lap3	0.159371					Phf6	4
ENSMUSG00000030117	Gdf3	ENSMUSG00000032171	Pin1	0.159348					Gprc5b	4
ENSMUSG00000001552	Jup	ENSMUSG00000020407	Upp1	0.159346					Mknk1	4
ENSMUSG00000020402	Vdac1	ENSMUSG00000020407	Upp1	0.159345					Hnrnph1	4
ENSMUSG00000030117	Gdf3	ENSMUSG00000032324	Tspan3	0.159333					B9d1	4
ENSMUSG00000024406	Pou5f1	ENSMUSG00000026202	Tuba4a	0.159303					Caprin1	4
ENSMUSG00000020407	Upp1	ENSMUSG00000024158	Hagh	0.159292					Sgol2a	4
ENSMUSG00000030117	Gdf3	ENSMUSG00000039431	Mtmr7	0.159282					Pgrmc1	4
ENSMUSG00000001228	Uhrf1	ENSMUSG00000024006	Stk38	0.159244					Hmces	4
ENSMUSG00000031584	Gsr	ENSMUSG00000039682	Lap3	0.159235					Ssfa2	4
ENSMUSG00000020407	Upp1	ENSMUSG00000027180	Fbxo3	0.159212					Nfe2l2	4
ENSMUSG00000020407	Upp1	ENSMUSG00000021608	Lpcat1	0.15921					Hps3	4
ENSMUSG00000016526	Dyrk3	ENSMUSG00000030117	Gdf3	0.159181					Naprt	4
ENSMUSG00000030117	Gdf3	ENSMUSG00000043535	Setx	0.15915					Kpna3	4
ENSMUSG00000020407	Upp1	ENSMUSG00000031584	Gsr	0.159055					Pltp	4
ENSMUSG00000028382	Ptbp3	ENSMUSG00000030117	Gdf3	0.159035					Map3k12	4
ENSMUSG00000030117	Gdf3	ENSMUSG00000032299	Commd4	0.158969					F3	4
ENSMUSG00000001228	Uhrf1	ENSMUSG00000039616	Mocos	0.158957					Sirt3	4
ENSMUSG00000001228	Uhrf1	ENSMUSG00000037752	Xkr8	0.158955					Pms1	4
ENSMUSG00000001228	Uhrf1	ENSMUSG00000036036	Zfp57	0.158872					Dnm1l	4
ENSMUSG00000020407	Upp1	ENSMUSG00000026385	Dbi	0.158859					Slc30a3	4
ENSMUSG00000020407	Upp1	ENSMUSG00000036880	Acaa2	0.158857					Acaa1b	4
ENSMUSG00000021127	Zfp36l1	ENSMUSG00000027203	Dut	0.158851					Plekha3	4
ENSMUSG00000024406	Pou5f1	ENSMUSG00000061232	H2-K1	0.158819					Gskip	4
ENSMUSG00000020407	Upp1	ENSMUSG00000021207	Akr1c21	0.158819					Ccdc126	4
ENSMUSG00000021207	Akr1c21	ENSMUSG00000030117	Gdf3	0.158779					Naa11	4
ENSMUSG00000001228	Uhrf1	ENSMUSG00000061232	H2-K1	0.158776					C77370	4
ENSMUSG00000024381	Bin1	ENSMUSG00000030117	Gdf3	0.158763					Stxbp6	4
ENSMUSG00000003528	Slc25a1	ENSMUSG00000030117	Gdf3	0.158736					1700019D03Rik	4
ENSMUSG00000024067	Dpy30	ENSMUSG00000024406	Pou5f1	0.158691					Eed	4
ENSMUSG00000020407	Upp1	ENSMUSG00000024099	Ndufv2	0.15869					Wtap	4
ENSMUSG00000020407	Upp1	ENSMUSG00000035781	R3hdm4	0.158678					Sestd1	4
ENSMUSG00000030117	Gdf3	ENSMUSG00000046186	Cd109	0.158677					Zfp978	4
ENSMUSG00000030117	Gdf3	ENSMUSG00000031821	Gins2	0.158674					Tmem185a	4
ENSMUSG00000021127	Zfp36l1	ENSMUSG00000033837	Foxh1	0.158638					1190002N15Rik	4
ENSMUSG00000030117	Gdf3	ENSMUSG00000054604	Cggbp1	0.15863					Cyp2b23	4
ENSMUSG00000020407	Upp1	ENSMUSG00000030232	Aebp2	0.158609					Tbx20	4
ENSMUSG00000020407	Upp1	ENSMUSG00000028405	Aco1	0.158579					Erc2	4
ENSMUSG00000030117	Gdf3	ENSMUSG00000089728	Clec2f	0.158549					Rcn2	4
ENSMUSG00000030117	Gdf3	ENSMUSG00000032193	Ldlr	0.158519					8030462N17Rik	4
ENSMUSG00000001228	Uhrf1	ENSMUSG00000028645	Slc2a1	0.158503					Rif1	4
ENSMUSG00000024099	Ndufv2	ENSMUSG00000024406	Pou5f1	0.158476					Dusp5	4
ENSMUSG00000020407	Upp1	ENSMUSG00000053175	Bcl3	0.158471					Med21	4
ENSMUSG00000020156	Mum1	ENSMUSG00000024406	Pou5f1	0.15842					Tmem205	4
ENSMUSG00000001228	Uhrf1	ENSMUSG00000025203	Scd2	0.158399					Cradd	4
ENSMUSG00000020407	Upp1	ENSMUSG00000032122	Slc37a2	0.158374					Pmepa1	4
ENSMUSG00000024406	Pou5f1	ENSMUSG00000027422	Rrbp1	0.158372					Snx14	4
ENSMUSG00000001228	Uhrf1	ENSMUSG00000099370	Platr10	0.15837					Pou2f3	4
ENSMUSG00000020407	Upp1	ENSMUSG00000039337	Tex19.2	0.158353					Cc2d1a	4
ENSMUSG00000030117	Gdf3	ENSMUSG00000060935	Tmem263	0.158294					Pcdh1	4
ENSMUSG00000023832	Acat2	ENSMUSG00000030117	Gdf3	0.158285					Aim2	4
ENSMUSG00000021910	Nisch	ENSMUSG00000030117	Gdf3	0.158284					Tmem38a	4
ENSMUSG00000020407	Upp1	ENSMUSG00000032997	Chpf	0.158271					Cul4b	4
ENSMUSG00000028207	Asph	ENSMUSG00000030117	Gdf3	0.158264					Zfp654	4
ENSMUSG00000020407	Upp1	ENSMUSG00000025156	Gps1	0.158261					Cpped1	4
ENSMUSG00000021127	Zfp36l1	ENSMUSG00000048087	Gm4737	0.158228					Rab31	4
ENSMUSG00000019947	Arid5b	ENSMUSG00000030117	Gdf3	0.158164					Gm28502	4
ENSMUSG00000021127	Zfp36l1	ENSMUSG00000053175	Bcl3	0.15815					Tcf12	4
ENSMUSG00000020415	Pttg1	ENSMUSG00000030117	Gdf3	0.158146					Mettl25	4
ENSMUSG00000020407	Upp1	ENSMUSG00000029657	Hsph1	0.158146					Ppp1r2	4
ENSMUSG00000001228	Uhrf1	ENSMUSG00000003528	Slc25a1	0.158122					Mtm1	4
ENSMUSG00000020092	Pald1	ENSMUSG00000020407	Upp1	0.158113					Bend7	4
ENSMUSG00000020407	Upp1	ENSMUSG00000034681	Rnps1	0.158052					Frmd6	4
ENSMUSG00000024406	Pou5f1	ENSMUSG00000046711	Hmga1	0.158048					Atp13a3	3
ENSMUSG00000026005	Rpe	ENSMUSG00000030117	Gdf3	0.158029					Arvcf	3
ENSMUSG00000030117	Gdf3	ENSMUSG00000037894	H2afz	0.158018					Mapre2	3
ENSMUSG00000020402	Vdac1	ENSMUSG00000030117	Gdf3	0.158008					Zmynd11	3
ENSMUSG00000001228	Uhrf1	ENSMUSG00000028382	Ptbp3	0.158004					Galk1	3
ENSMUSG00000024406	Pou5f1	ENSMUSG00000040943	Tet2	0.158					Aasdhppt	3
ENSMUSG00000030117	Gdf3	ENSMUSG00000039616	Mocos	0.157998					Efr3a	3
ENSMUSG00000001228	Uhrf1	ENSMUSG00000054604	Cggbp1	0.157966					Nckap1l	3
ENSMUSG00000021127	Zfp36l1	ENSMUSG00000022285	Ywhaz	0.157954					Rpp40	3
ENSMUSG00000001228	Uhrf1	ENSMUSG00000031584	Gsr	0.15794					Hat1	3
ENSMUSG00000001228	Uhrf1	ENSMUSG00000021794	Glud1	0.157895					Foxj2	3
ENSMUSG00000030117	Gdf3	ENSMUSG00000034518	Hmgxb4	0.157875					Odc1	3
ENSMUSG00000024406	Pou5f1	ENSMUSG00000073411	H2-D1	0.157866					Zbtb46	3
ENSMUSG00000001228	Uhrf1	ENSMUSG00000004187	Kifc2	0.157866					Mcu	3
ENSMUSG00000023942	Slc29a1	ENSMUSG00000030117	Gdf3	0.157848					Cbx6	3
ENSMUSG00000001228	Uhrf1	ENSMUSG00000022781	Pak2	0.15778					Ntpcr	3
ENSMUSG00000020407	Upp1	ENSMUSG00000040943	Tet2	0.15778					Kndc1	3
ENSMUSG00000021127	Zfp36l1	ENSMUSG00000082795	Gm13193	0.157754					Sc5d	3
ENSMUSG00000020407	Upp1	ENSMUSG00000020564	Atxn7l1	0.157712					Dhrs11	3
ENSMUSG00000001228	Uhrf1	ENSMUSG00000022040	Ephx2	0.157701					Apol7d	3
ENSMUSG00000001228	Uhrf1	ENSMUSG00000028138	Adh5	0.15769					Mmp12	3
ENSMUSG00000030117	Gdf3	ENSMUSG00000034947	Tmem106a	0.157668					Btk	3
ENSMUSG00000001228	Uhrf1	ENSMUSG00000020089	Ppa1	0.157647					Phactr2	3
ENSMUSG00000021185	9030617O03Rik	ENSMUSG00000030117	Gdf3	0.157616					1700048O20Rik	3
ENSMUSG00000001247	Lsr	ENSMUSG00000020407	Upp1	0.157612					Tcl1	3
ENSMUSG00000020407	Upp1	ENSMUSG00000079445	B3gnt7	0.157534					Cuedc2	3
ENSMUSG00000020407	Upp1	ENSMUSG00000031821	Gins2	0.157482					Abracl	3
ENSMUSG00000030117	Gdf3	ENSMUSG00000042207	Kdm5b	0.157481					Elmod3	3
ENSMUSG00000000171	Sdhd	ENSMUSG00000001228	Uhrf1	0.157479					Lhfpl2	3
ENSMUSG00000020407	Upp1	ENSMUSG00000020935	Dcakd	0.15745					Tnfrsf19	3
ENSMUSG00000030117	Gdf3	ENSMUSG00000045795	Whamm	0.157449					Rpl22l1	3
ENSMUSG00000030117	Gdf3	ENSMUSG00000037824	Tspan14	0.157424					Gm7325	3
ENSMUSG00000024406	Pou5f1	ENSMUSG00000065999	Zfp985	0.157403					Kdelc2	3
ENSMUSG00000001228	Uhrf1	ENSMUSG00000005078	Jkamp	0.157353					Bcor	3
ENSMUSG00000020407	Upp1	ENSMUSG00000028382	Ptbp3	0.157351					Rgs14	3
ENSMUSG00000020407	Upp1	ENSMUSG00000031805	Jak3	0.157339					Fhl3	3
ENSMUSG00000001228	Uhrf1	ENSMUSG00000019777	Hdac2	0.157316					Gstm1	3
ENSMUSG00000022210	Dhrs4	ENSMUSG00000024406	Pou5f1	0.157267					Akap7	3
ENSMUSG00000020092	Pald1	ENSMUSG00000021127	Zfp36l1	0.157251					Tnfrsf22	2
ENSMUSG00000024406	Pou5f1	ENSMUSG00000032494	Tdgf1	0.157233					Trpm7	2
ENSMUSG00000020407	Upp1	ENSMUSG00000030663	1110004F10Rik	0.157224					Pde1b	2
ENSMUSG00000001228	Uhrf1	ENSMUSG00000013089	Etv5	0.15722					Nup210	2
ENSMUSG00000001228	Uhrf1	ENSMUSG00000089728	Clec2f	0.157157					Cd68	2
ENSMUSG00000021127	Zfp36l1	ENSMUSG00000026193	Fn1	0.157113					Add2	2
ENSMUSG00000001228	Uhrf1	ENSMUSG00000017950	Hnf4a	0.157105					Rab11fip4	2
ENSMUSG00000001228	Uhrf1	ENSMUSG00000037894	H2afz	0.157095					Mmp11	2
ENSMUSG00000005161	Prdx2	ENSMUSG00000030117	Gdf3	0.157093					Aldh4a1	2
ENSMUSG00000001228	Uhrf1	ENSMUSG00000060591	Ifitm2	0.157083					Gm2245	2
ENSMUSG00000021127	Zfp36l1	ENSMUSG00000022900	Ildr1	0.157081					Rab38	2
ENSMUSG00000020407	Upp1	ENSMUSG00000031548	Sfrp1	0.157038					Ceacam1	2
ENSMUSG00000020407	Upp1	ENSMUSG00000032299	Commd4	0.157036					Myo18b	2
ENSMUSG00000030117	Gdf3	ENSMUSG00000032058	Ppp2r1b	0.157029					Fmn1	2
ENSMUSG00000001228	Uhrf1	ENSMUSG00000040857	Erf	0.157018					Tpbgl	2
ENSMUSG00000024406	Pou5f1	ENSMUSG00000031609	Sap30	0.157003					Cdcp1	2
ENSMUSG00000021127	Zfp36l1	ENSMUSG00000024121	Atp6v0c	0.156982					Gm807	2
ENSMUSG00000020407	Upp1	ENSMUSG00000023004	Tuba1b	0.156939					Aox2	2
ENSMUSG00000001228	Uhrf1	ENSMUSG00000038280	Ostm1	0.156936					B3gnt3	2
ENSMUSG00000030117	Gdf3	ENSMUSG00000037752	Xkr8	0.156889					Syn1	2
ENSMUSG00000001034	Mapk7	ENSMUSG00000024406	Pou5f1	0.156881					Cdo1	2
ENSMUSG00000001228	Uhrf1	ENSMUSG00000009863	Sdhb	0.156871					Rpf2	2
ENSMUSG00000020407	Upp1	ENSMUSG00000047751	Utf1	0.156861					Liph	2
ENSMUSG00000022781	Pak2	ENSMUSG00000030117	Gdf3	0.156855					Ccdc28b	1
ENSMUSG00000001228	Uhrf1	ENSMUSG00000052997	Uba2	0.156847					Mov10l1	1
ENSMUSG00000024406	Pou5f1	ENSMUSG00000033487	Fndc3a	0.156814					Slc29a2	1
ENSMUSG00000020407	Upp1	ENSMUSG00000030200	Bcl2l14	0.156788					Efna4	1
ENSMUSG00000020407	Upp1	ENSMUSG00000032494	Tdgf1	0.156768					Rab4a	1
ENSMUSG00000021127	Zfp36l1	ENSMUSG00000033059	Pygb	0.156715					Mapkapk2	1
ENSMUSG00000021127	Zfp36l1	ENSMUSG00000027317	Ppp1r14d	0.156711					Mob3c	1
ENSMUSG00000020407	Upp1	ENSMUSG00000068744	Psrc1	0.156707					Slc9a3r1	1
ENSMUSG00000021127	Zfp36l1	ENSMUSG00000024209	1700061G19Rik	0.156678					Orc2	1
ENSMUSG00000027180	Fbxo3	ENSMUSG00000030117	Gdf3	0.156642					Clec2g	1
ENSMUSG00000021794	Glud1	ENSMUSG00000030117	Gdf3	0.156633					Timp1	1
ENSMUSG00000018965	Ywhah	ENSMUSG00000020407	Upp1	0.156613					Snai3	1
ENSMUSG00000001228	Uhrf1	ENSMUSG00000065999	Zfp985	0.156592					Adgra3	1
ENSMUSG00000001228	Uhrf1	ENSMUSG00000020917	Acly	0.156581					B4galnt1	1
ENSMUSG00000020407	Upp1	ENSMUSG00000032324	Tspan3	0.156576					St3gal4	1
ENSMUSG00000001034	Mapk7	ENSMUSG00000001228	Uhrf1	0.156553					Lrrc8d	1
ENSMUSG00000020407	Upp1	ENSMUSG00000021794	Glud1	0.156531					Il22ra2	1
ENSMUSG00000030117	Gdf3	ENSMUSG00000057666	Gapdh	0.156526					Mapk3	1
ENSMUSG00000021096	Ppm1a	ENSMUSG00000024406	Pou5f1	0.156512					Gm43325	1
ENSMUSG00000026385	Dbi	ENSMUSG00000030117	Gdf3	0.156489					Tmem198	1
ENSMUSG00000030117	Gdf3	ENSMUSG00000039337	Tex19.2	0.156484					Xlr5a	1
ENSMUSG00000020407	Upp1	ENSMUSG00000041309	Nkx6-2	0.156481					Zfp420	1
ENSMUSG00000024406	Pou5f1	ENSMUSG00000029821	Dfna5	0.156461					Fcho1	1
ENSMUSG00000021696	Elovl7	ENSMUSG00000024406	Pou5f1	0.156454					Gm26640	1
ENSMUSG00000029304	Spp1	ENSMUSG00000036427	Gpi1	0.15644					RP24-225H21.2	1
ENSMUSG00000001228	Uhrf1	ENSMUSG00000042808	Gpx2	0.156395					Zic3	1
ENSMUSG00000030117	Gdf3	ENSMUSG00000031708	Tecr	0.156395					B9d2	1
ENSMUSG00000021127	Zfp36l1	ENSMUSG00000036206	Sh3bp4	0.156347					Rhou	1
ENSMUSG00000001228	Uhrf1	ENSMUSG00000021759	Plpp1	0.156305					Tpbg	1
ENSMUSG00000029304	Spp1	ENSMUSG00000039682	Lap3	0.156265					Nhsl1	1
ENSMUSG00000057666	Gapdh	ENSMUSG00000083773	Gm13394	0.1562					Tdrkh	1
ENSMUSG00000021127	Zfp36l1	ENSMUSG00000055148	Klf2	0.156131					Shf	1
ENSMUSG00000001228	Uhrf1	ENSMUSG00000034947	Tmem106a	0.156124					Csrnp3	1
ENSMUSG00000030117	Gdf3	ENSMUSG00000050917	Fgf4	0.156116					4930526A20Rik	1
ENSMUSG00000001228	Uhrf1	ENSMUSG00000073676	Hspe1	0.156093
ENSMUSG00000030117	Gdf3	ENSMUSG00000062949	Atp11c	0.156015
ENSMUSG00000039682	Lap3	ENSMUSG00000083773	Gm13394	0.156014
ENSMUSG00000030117	Gdf3	ENSMUSG00000073639	Rab18	0.156011
ENSMUSG00000024406	Pou5f1	ENSMUSG00000026355	Mcm6	0.156007
ENSMUSG00000024158	Hagh	ENSMUSG00000024406	Pou5f1	0.155996
ENSMUSG00000036427	Gpi1	ENSMUSG00000083773	Gm13394	0.155994
ENSMUSG00000001228	Uhrf1	ENSMUSG00000042207	Kdm5b	0.155987
ENSMUSG00000022982	Sod1	ENSMUSG00000039682	Lap3	0.155968
ENSMUSG00000001228	Uhrf1	ENSMUSG00000021868	Ppif	0.155956
ENSMUSG00000001228	Uhrf1	ENSMUSG00000045795	Whamm	0.15595
ENSMUSG00000030117	Gdf3	ENSMUSG00000052997	Uba2	0.155949
ENSMUSG00000001228	Uhrf1	ENSMUSG00000034645	Zyg11a	0.155912
ENSMUSG00000039682	Lap3	ENSMUSG00000057666	Gapdh	0.155896
ENSMUSG00000000171	Sdhd	ENSMUSG00000020407	Upp1	0.155851
ENSMUSG00000001228	Uhrf1	ENSMUSG00000024646	Cyb5a	0.155843
ENSMUSG00000029249	Rest	ENSMUSG00000030117	Gdf3	0.155812
ENSMUSG00000030117	Gdf3	ENSMUSG00000046323	Dppa3	0.155767
ENSMUSG00000001228	Uhrf1	ENSMUSG00000043535	Setx	0.155746
ENSMUSG00000017950	Hnf4a	ENSMUSG00000024406	Pou5f1	0.155745
ENSMUSG00000001228	Uhrf1	ENSMUSG00000021048	Mthfd1	0.155741
ENSMUSG00000003038	Hmgn2	ENSMUSG00000024406	Pou5f1	0.155736
ENSMUSG00000001228	Uhrf1	ENSMUSG00000032898	Fbxo21	0.155728
ENSMUSG00000020407	Upp1	ENSMUSG00000024206	Rfx2	0.155724
ENSMUSG00000023022	Lima1	ENSMUSG00000024406	Pou5f1	0.155713
ENSMUSG00000024406	Pou5f1	ENSMUSG00000055148	Klf2	0.155709
ENSMUSG00000021127	Zfp36l1	ENSMUSG00000047146	Tet1	0.155694
ENSMUSG00000009076	Zmat5	ENSMUSG00000020407	Upp1	0.155659
ENSMUSG00000020407	Upp1	ENSMUSG00000073676	Hspe1	0.155651
ENSMUSG00000021127	Zfp36l1	ENSMUSG00000029304	Spp1	0.155651
ENSMUSG00000026576	Atp1b1	ENSMUSG00000030117	Gdf3	0.155641
ENSMUSG00000020407	Upp1	ENSMUSG00000025203	Scd2	0.155639
ENSMUSG00000024406	Pou5f1	ENSMUSG00000035781	R3hdm4	0.155614
ENSMUSG00000020407	Upp1	ENSMUSG00000032058	Ppp2r1b	0.155608
ENSMUSG00000019777	Hdac2	ENSMUSG00000024406	Pou5f1	0.155558
ENSMUSG00000005078	Jkamp	ENSMUSG00000020407	Upp1	0.155551
ENSMUSG00000005078	Jkamp	ENSMUSG00000030117	Gdf3	0.155524
ENSMUSG00000015806	Qdpr	ENSMUSG00000020407	Upp1	0.155522
ENSMUSG00000006378	Gcat	ENSMUSG00000021127	Zfp36l1	0.155517
ENSMUSG00000004187	Kifc2	ENSMUSG00000024406	Pou5f1	0.155508
ENSMUSG00000030117	Gdf3	ENSMUSG00000046722	Cdc42se1	0.155485
ENSMUSG00000024406	Pou5f1	ENSMUSG00000036036	Zfp57	0.155482
ENSMUSG00000009863	Sdhb	ENSMUSG00000020407	Upp1	0.155476
ENSMUSG00000001525	Tubb5	ENSMUSG00000021127	Zfp36l1	0.155471
ENSMUSG00000030117	Gdf3	ENSMUSG00000055835	Zfp1	0.155461
ENSMUSG00000021759	Plpp1	ENSMUSG00000030117	Gdf3	0.15544
ENSMUSG00000001228	Uhrf1	ENSMUSG00000031149	Praf2	0.155388
ENSMUSG00000001228	Uhrf1	ENSMUSG00000020717	Pecam1	0.155383
ENSMUSG00000020407	Upp1	ENSMUSG00000023832	Acat2	0.155377
ENSMUSG00000024006	Stk38	ENSMUSG00000024406	Pou5f1	0.155369
ENSMUSG00000026288	Inpp5d	ENSMUSG00000030117	Gdf3	0.155346
ENSMUSG00000024406	Pou5f1	ENSMUSG00000053113	Socs3	0.155345
ENSMUSG00000020407	Upp1	ENSMUSG00000031708	Tecr	0.155332
ENSMUSG00000020407	Upp1	ENSMUSG00000024006	Stk38	0.155328
ENSMUSG00000024406	Pou5f1	ENSMUSG00000099370	Platr10	0.155208
ENSMUSG00000020407	Upp1	ENSMUSG00000054604	Cggbp1	0.155196
ENSMUSG00000004056	Akt2	ENSMUSG00000021127	Zfp36l1	0.155185
ENSMUSG00000001228	Uhrf1	ENSMUSG00000021843	Ktn1	0.155137
ENSMUSG00000001228	Uhrf1	ENSMUSG00000020611	Gna13	0.155126
ENSMUSG00000001228	Uhrf1	ENSMUSG00000016526	Dyrk3	0.1551
ENSMUSG00000001228	Uhrf1	ENSMUSG00000025950	Idh1	0.155093
ENSMUSG00000024121	Atp6v0c	ENSMUSG00000092622	Khdc3	0.155069
ENSMUSG00000024406	Pou5f1	ENSMUSG00000026427	Eif2d	0.15505
ENSMUSG00000024406	Pou5f1	ENSMUSG00000028405	Aco1	0.154991
ENSMUSG00000001123	Lgals9	ENSMUSG00000001228	Uhrf1	0.154965
ENSMUSG00000024406	Pou5f1	ENSMUSG00000033059	Pygb	0.154923
ENSMUSG00000008604	Ubqln4	ENSMUSG00000030117	Gdf3	0.154918
ENSMUSG00000001228	Uhrf1	ENSMUSG00000026005	Rpe	0.154903
ENSMUSG00000020407	Upp1	ENSMUSG00000037894	H2afz	0.154888
ENSMUSG00000020407	Upp1	ENSMUSG00000022210	Dhrs4	0.154879
ENSMUSG00000020611	Gna13	ENSMUSG00000030117	Gdf3	0.154844
ENSMUSG00000001228	Uhrf1	ENSMUSG00000015112	Slc25a13	0.154834
ENSMUSG00000023004	Tuba1b	ENSMUSG00000039682	Lap3	0.154826
ENSMUSG00000028641	P3h1	ENSMUSG00000030117	Gdf3	0.154795
ENSMUSG00000020089	Ppa1	ENSMUSG00000020407	Upp1	0.154769
ENSMUSG00000024406	Pou5f1	ENSMUSG00000025156	Gps1	0.154753
ENSMUSG00000020407	Upp1	ENSMUSG00000059552	Trp53	0.154752
ENSMUSG00000001228	Uhrf1	ENSMUSG00000036620	Mgat4b	0.154735
ENSMUSG00000003528	Slc25a1	ENSMUSG00000020407	Upp1	0.15473
ENSMUSG00000020407	Upp1	ENSMUSG00000023022	Lima1	0.154723
ENSMUSG00000001228	Uhrf1	ENSMUSG00000024381	Bin1	0.154705
ENSMUSG00000020376	Rnf130	ENSMUSG00000024406	Pou5f1	0.154693
ENSMUSG00000024406	Pou5f1	ENSMUSG00000031805	Jak3	0.154681
ENSMUSG00000029304	Spp1	ENSMUSG00000057666	Gapdh	0.154628
ENSMUSG00000020717	Pecam1	ENSMUSG00000024406	Pou5f1	0.1546
ENSMUSG00000001228	Uhrf1	ENSMUSG00000046722	Cdc42se1	0.154545
ENSMUSG00000020407	Upp1	ENSMUSG00000037752	Xkr8	0.154543
ENSMUSG00000030117	Gdf3	ENSMUSG00000032263	Bckdhb	0.15454
ENSMUSG00000001228	Uhrf1	ENSMUSG00000031609	Sap30	0.154512
ENSMUSG00000029304	Spp1	ENSMUSG00000092622	Khdc3	0.154511
ENSMUSG00000020407	Upp1	ENSMUSG00000043535	Setx	0.154506
ENSMUSG00000021127	Zfp36l1	ENSMUSG00000032494	Tdgf1	0.154481
ENSMUSG00000030117	Gdf3	ENSMUSG00000047446	Arl4a	0.15446
ENSMUSG00000000171	Sdhd	ENSMUSG00000030117	Gdf3	0.154451
ENSMUSG00000001228	Uhrf1	ENSMUSG00000061665	Cd2ap	0.154425
ENSMUSG00000020407	Upp1	ENSMUSG00000024232	Bambi	0.154417
ENSMUSG00000005161	Prdx2	ENSMUSG00000039682	Lap3	0.154414
ENSMUSG00000021127	Zfp36l1	ENSMUSG00000024725	Ostf1	0.154408
ENSMUSG00000021127	Zfp36l1	ENSMUSG00000053113	Socs3	0.154397
ENSMUSG00000021127	Zfp36l1	ENSMUSG00000052397	Ezr	0.154388
ENSMUSG00000007041	Clic1	ENSMUSG00000024406	Pou5f1	0.154385
ENSMUSG00000001228	Uhrf1	ENSMUSG00000024151	Msh2	0.154357
ENSMUSG00000021028	Mbip	ENSMUSG00000030117	Gdf3	0.154342
ENSMUSG00000024231	Cul2	ENSMUSG00000024406	Pou5f1	0.154335
ENSMUSG00000030117	Gdf3	ENSMUSG00000032999	Nlrp4f	0.154328
ENSMUSG00000020917	Acly	ENSMUSG00000030117	Gdf3	0.154306
ENSMUSG00000001228	Uhrf1	ENSMUSG00000001786	Fbxo7	0.15429
ENSMUSG00000001228	Uhrf1	ENSMUSG00000025465	Echs1	0.154239
ENSMUSG00000015112	Slc25a13	ENSMUSG00000020407	Upp1	0.154223
ENSMUSG00000015647	Lama5	ENSMUSG00000021127	Zfp36l1	0.154217
ENSMUSG00000021127	Zfp36l1	ENSMUSG00000042367	Gjb3	0.154211
ENSMUSG00000001228	Uhrf1	ENSMUSG00000005198	Polr2a	0.154195
ENSMUSG00000029304	Spp1	ENSMUSG00000083773	Gm13394	0.154193
ENSMUSG00000021843	Ktn1	ENSMUSG00000030117	Gdf3	0.154189
ENSMUSG00000020407	Upp1	ENSMUSG00000024646	Cyb5a	0.154149
ENSMUSG00000030117	Gdf3	ENSMUSG00000045005	Fzd5	0.154132
ENSMUSG00000004359	Spic	ENSMUSG00000024406	Pou5f1	0.154121
ENSMUSG00000005198	Polr2a	ENSMUSG00000030117	Gdf3	0.154074
ENSMUSG00000024165	Hn1l	ENSMUSG00000024406	Pou5f1	0.154053
ENSMUSG00000024406	Pou5f1	ENSMUSG00000029993	Nfu1	0.154023
ENSMUSG00000001918	Slc1a5	ENSMUSG00000030117	Gdf3	0.154
ENSMUSG00000020415	Pttg1	ENSMUSG00000092622	Khdc3	0.153987
ENSMUSG00000030117	Gdf3	ENSMUSG00000034645	Zyg11a	0.15395
ENSMUSG00000030117	Gdf3	ENSMUSG00000060591	Ifitm2	0.153927
ENSMUSG00000020415	Pttg1	ENSMUSG00000039682	Lap3	0.153919
ENSMUSG00000024406	Pou5f1	ENSMUSG00000041309	Nkx6-2	0.153884
ENSMUSG00000024232	Bambi	ENSMUSG00000024406	Pou5f1	0.153865
ENSMUSG00000024406	Pou5f1	ENSMUSG00000042367	Gjb3	0.153814
ENSMUSG00000024406	Pou5f1	ENSMUSG00000029657	Hsph1	0.153805
ENSMUSG00000021835	Bmp4	ENSMUSG00000030117	Gdf3	0.153779
ENSMUSG00000020407	Upp1	ENSMUSG00000021910	Nisch	0.153762
ENSMUSG00000025950	Idh1	ENSMUSG00000030117	Gdf3	0.15375
ENSMUSG00000024406	Pou5f1	ENSMUSG00000032299	Commd4	0.153718
ENSMUSG00000020407	Upp1	ENSMUSG00000022040	Ephx2	0.153718
ENSMUSG00000021591	Glrx	ENSMUSG00000029304	Spp1	0.153702
ENSMUSG00000030117	Gdf3	ENSMUSG00000032725	Folr2	0.153684
ENSMUSG00000020407	Upp1	ENSMUSG00000046711	Hmga1	0.153668
ENSMUSG00000020407	Upp1	ENSMUSG00000028138	Adh5	0.153665
ENSMUSG00000025779	Ly96	ENSMUSG00000030117	Gdf3	0.153655
ENSMUSG00000024406	Pou5f1	ENSMUSG00000056394	Lig1	0.153596
ENSMUSG00000013089	Etv5	ENSMUSG00000020407	Upp1	0.153569
ENSMUSG00000020407	Upp1	ENSMUSG00000026664	Phyh	0.153559
ENSMUSG00000020407	Upp1	ENSMUSG00000039616	Mocos	0.153447
ENSMUSG00000024406	Pou5f1	ENSMUSG00000030986	Dhx32	0.153444
ENSMUSG00000001228	Uhrf1	ENSMUSG00000025358	Cdk2	0.153407
ENSMUSG00000020407	Upp1	ENSMUSG00000032679	Cd59a	0.15339
ENSMUSG00000030117	Gdf3	ENSMUSG00000060012	Kif13b	0.153366
ENSMUSG00000024406	Pou5f1	ENSMUSG00000032171	Pin1	0.153333
ENSMUSG00000024406	Pou5f1	ENSMUSG00000028484	Psip1	0.153323
ENSMUSG00000024406	Pou5f1	ENSMUSG00000045795	Whamm	0.153296
ENSMUSG00000030117	Gdf3	ENSMUSG00000034636	Zyg11b	0.153266
ENSMUSG00000006818	Sod2	ENSMUSG00000024406	Pou5f1	0.15326
ENSMUSG00000020376	Rnf130	ENSMUSG00000029304	Spp1	0.153253
ENSMUSG00000030117	Gdf3	ENSMUSG00000042810	Krba1	0.153222
ENSMUSG00000030117	Gdf3	ENSMUSG00000040857	Erf	0.15321
ENSMUSG00000020407	Upp1	ENSMUSG00000034645	Zyg11a	0.153208
ENSMUSG00000001228	Uhrf1	ENSMUSG00000023902	Zscan10	0.153202
ENSMUSG00000001228	Uhrf1	ENSMUSG00000024231	Cul2	0.153197
ENSMUSG00000020415	Pttg1	ENSMUSG00000029304	Spp1	0.153197
ENSMUSG00000030117	Gdf3	ENSMUSG00000063445	Nmral1	0.15312
ENSMUSG00000024406	Pou5f1	ENSMUSG00000027610	Gss	0.153116
ENSMUSG00000020407	Upp1	ENSMUSG00000052997	Uba2	0.153101
ENSMUSG00000030117	Gdf3	ENSMUSG00000041064	Pif1	0.153083
ENSMUSG00000030117	Gdf3	ENSMUSG00000061665	Cd2ap	0.152997
ENSMUSG00000020407	Upp1	ENSMUSG00000024151	Msh2	0.152988
ENSMUSG00000030117	Gdf3	ENSMUSG00000039470	Zdhhc2	0.15297
ENSMUSG00000020407	Upp1	ENSMUSG00000027422	Rrbp1	0.152953
ENSMUSG00000024381	Bin1	ENSMUSG00000024406	Pou5f1	0.152952
ENSMUSG00000021608	Lpcat1	ENSMUSG00000030117	Gdf3	0.152936
ENSMUSG00000024406	Pou5f1	ENSMUSG00000029084	Cd38	0.152924
ENSMUSG00000019894	Slc6a15	ENSMUSG00000020407	Upp1	0.152898
ENSMUSG00000009076	Zmat5	ENSMUSG00000021127	Zfp36l1	0.152876
ENSMUSG00000020407	Upp1	ENSMUSG00000032898	Fbxo21	0.152867
ENSMUSG00000019777	Hdac2	ENSMUSG00000020407	Upp1	0.152834
ENSMUSG00000001228	Uhrf1	ENSMUSG00000022982	Sod1	0.152812
ENSMUSG00000024406	Pou5f1	ENSMUSG00000060935	Tmem263	0.152804
ENSMUSG00000024406	Pou5f1	ENSMUSG00000083773	Gm13394	0.152784
ENSMUSG00000030117	Gdf3	ENSMUSG00000073676	Hspe1	0.152779
ENSMUSG00000024206	Rfx2	ENSMUSG00000024406	Pou5f1	0.152771
ENSMUSG00000001228	Uhrf1	ENSMUSG00000001440	Kpnb1	0.152765
ENSMUSG00000020407	Upp1	ENSMUSG00000089728	Clec2f	0.152764
ENSMUSG00000029304	Spp1	ENSMUSG00000031584	Gsr	0.152762
ENSMUSG00000020407	Upp1	ENSMUSG00000034947	Tmem106a	0.152755
ENSMUSG00000001228	Uhrf1	ENSMUSG00000026427	Eif2d	0.152738
ENSMUSG00000001228	Uhrf1	ENSMUSG00000026478	Lamc1	0.152708
ENSMUSG00000020407	Upp1	ENSMUSG00000056394	Lig1	0.152701
ENSMUSG00000028434	Epb41l4b	ENSMUSG00000030117	Gdf3	0.152671
ENSMUSG00000001228	Uhrf1	ENSMUSG00000024197	Plin3	0.152663
ENSMUSG00000030117	Gdf3	ENSMUSG00000039478	Micu3	0.152622
ENSMUSG00000001228	Uhrf1	ENSMUSG00000032387	Rbpms2	0.152603
ENSMUSG00000001228	Uhrf1	ENSMUSG00000028127	Abcd3	0.152569
ENSMUSG00000004359	Spic	ENSMUSG00000020407	Upp1	0.152548
ENSMUSG00000029304	Spp1	ENSMUSG00000042367	Gjb3	0.152541
ENSMUSG00000009863	Sdhb	ENSMUSG00000030117	Gdf3	0.152504
ENSMUSG00000000751	Rpa1	ENSMUSG00000001228	Uhrf1	0.152502
ENSMUSG00000001228	Uhrf1	ENSMUSG00000008604	Ubqln4	0.152479
ENSMUSG00000020407	Upp1	ENSMUSG00000038280	Ostm1	0.152467
ENSMUSG00000039682	Lap3	ENSMUSG00000042367	Gjb3	0.152431
ENSMUSG00000020027	Socs2	ENSMUSG00000021127	Zfp36l1	0.152416
ENSMUSG00000020407	Upp1	ENSMUSG00000029084	Cd38	0.152399
ENSMUSG00000021127	Zfp36l1	ENSMUSG00000026456	Cyb5r1	0.152345
ENSMUSG00000025875	Tspan17	ENSMUSG00000030117	Gdf3	0.152338
ENSMUSG00000020407	Upp1	ENSMUSG00000022378	Fam49b	0.152327
ENSMUSG00000024406	Pou5f1	ENSMUSG00000079445	B3gnt7	0.152301
ENSMUSG00000020407	Upp1	ENSMUSG00000025980	Hspd1	0.152297
ENSMUSG00000020407	Upp1	ENSMUSG00000021759	Plpp1	0.152293
ENSMUSG00000020407	Upp1	ENSMUSG00000066861	Oas1g	0.152285
ENSMUSG00000020935	Dcakd	ENSMUSG00000024406	Pou5f1	0.152279
ENSMUSG00000020564	Atxn7l1	ENSMUSG00000024406	Pou5f1	0.152269
ENSMUSG00000023832	Acat2	ENSMUSG00000024406	Pou5f1	0.152268
ENSMUSG00000024406	Pou5f1	ENSMUSG00000032324	Tspan3	0.152262
ENSMUSG00000020407	Upp1	ENSMUSG00000025358	Cdk2	0.152258
ENSMUSG00000001228	Uhrf1	ENSMUSG00000016308	Ube2a	0.152244
ENSMUSG00000024406	Pou5f1	ENSMUSG00000036620	Mgat4b	0.152233
ENSMUSG00000029552	Tes	ENSMUSG00000092622	Khdc3	0.152196
ENSMUSG00000021127	Zfp36l1	ENSMUSG00000030200	Bcl2l14	0.152178
ENSMUSG00000021127	Zfp36l1	ENSMUSG00000030232	Aebp2	0.152154
ENSMUSG00000024406	Pou5f1	ENSMUSG00000046323	Dppa3	0.15214
ENSMUSG00000016526	Dyrk3	ENSMUSG00000024406	Pou5f1	0.15212
ENSMUSG00000030117	Gdf3	ENSMUSG00000036078	Sigmar1	0.15212
ENSMUSG00000021127	Zfp36l1	ENSMUSG00000026235	Epha4	0.152107
ENSMUSG00000020402	Vdac1	ENSMUSG00000024406	Pou5f1	0.152098
ENSMUSG00000001228	Uhrf1	ENSMUSG00000021185	9030617O03Rik	0.152092
ENSMUSG00000026202	Tuba4a	ENSMUSG00000029304	Spp1	0.152047
ENSMUSG00000021127	Zfp36l1	ENSMUSG00000027868	Tbx15	0.152019
ENSMUSG00000001228	Uhrf1	ENSMUSG00000001918	Slc1a5	0.152002
ENSMUSG00000001247	Lsr	ENSMUSG00000024406	Pou5f1	0.152001
ENSMUSG00000020156	Mum1	ENSMUSG00000020407	Upp1	0.151987
ENSMUSG00000021127	Zfp36l1	ENSMUSG00000022463	Srebf2	0.15198
ENSMUSG00000024406	Pou5f1	ENSMUSG00000082674	Gm11914	0.151973
ENSMUSG00000001228	Uhrf1	ENSMUSG00000030536	Iqgap1	0.151935
ENSMUSG00000001228	Uhrf1	ENSMUSG00000025980	Hspd1	0.151925
ENSMUSG00000020407	Upp1	ENSMUSG00000021096	Ppm1a	0.151924
ENSMUSG00000001228	Uhrf1	ENSMUSG00000062937	Mtap	0.151907
ENSMUSG00000028645	Slc2a1	ENSMUSG00000030117	Gdf3	0.151845
ENSMUSG00000024406	Pou5f1	ENSMUSG00000032193	Ldlr	0.151841
ENSMUSG00000020407	Upp1	ENSMUSG00000033487	Fndc3a	0.15181
ENSMUSG00000001228	Uhrf1	ENSMUSG00000050917	Fgf4	0.151774
ENSMUSG00000024406	Pou5f1	ENSMUSG00000031149	Praf2	0.151736
ENSMUSG00000001228	Uhrf1	ENSMUSG00000073639	Rab18	0.151725
ENSMUSG00000001228	Uhrf1	ENSMUSG00000034518	Hmgxb4	0.151718
ENSMUSG00000020407	Upp1	ENSMUSG00000025465	Echs1	0.151718
ENSMUSG00000020407	Upp1	ENSMUSG00000073411	H2-D1	0.151698
ENSMUSG00000030117	Gdf3	ENSMUSG00000036427	Gpi1	0.151664
ENSMUSG00000020407	Upp1	ENSMUSG00000032193	Ldlr	0.151659
ENSMUSG00000001670	Tat	ENSMUSG00000020407	Upp1	0.151655
ENSMUSG00000020407	Upp1	ENSMUSG00000028645	Slc2a1	0.151631
ENSMUSG00000020407	Upp1	ENSMUSG00000099370	Platr10	0.15162
ENSMUSG00000020407	Upp1	ENSMUSG00000025950	Idh1	0.151606
ENSMUSG00000022346	Myc	ENSMUSG00000030117	Gdf3	0.151603
ENSMUSG00000020407	Upp1	ENSMUSG00000060591	Ifitm2	0.151569
ENSMUSG00000025465	Echs1	ENSMUSG00000030117	Gdf3	0.151562
ENSMUSG00000001228	Uhrf1	ENSMUSG00000022378	Fam49b	0.151558
ENSMUSG00000020611	Gna13	ENSMUSG00000024406	Pou5f1	0.151531
ENSMUSG00000024498	Tcerg1	ENSMUSG00000030117	Gdf3	0.151483
ENSMUSG00000020376	Rnf130	ENSMUSG00000021127	Zfp36l1	0.151478
ENSMUSG00000001228	Uhrf1	ENSMUSG00000025875	Tspan17	0.151437
ENSMUSG00000001228	Uhrf1	ENSMUSG00000039470	Zdhhc2	0.15143
ENSMUSG00000021127	Zfp36l1	ENSMUSG00000036036	Zfp57	0.151395
ENSMUSG00000021127	Zfp36l1	ENSMUSG00000021670	Hmgcr	0.15139
ENSMUSG00000020407	Upp1	ENSMUSG00000021843	Ktn1	0.151384
ENSMUSG00000001228	Uhrf1	ENSMUSG00000037824	Tspan14	0.151376
ENSMUSG00000028937	Acot7	ENSMUSG00000030117	Gdf3	0.151372
ENSMUSG00000018965	Ywhah	ENSMUSG00000030117	Gdf3	0.151348
ENSMUSG00000028602	Tnfrsf8	ENSMUSG00000030117	Gdf3	0.151338
ENSMUSG00000001228	Uhrf1	ENSMUSG00000062949	Atp11c	0.151326
ENSMUSG00000022285	Ywhaz	ENSMUSG00000039682	Lap3	0.151282
ENSMUSG00000024151	Msh2	ENSMUSG00000030117	Gdf3	0.151274
ENSMUSG00000001228	Uhrf1	ENSMUSG00000032999	Nlrp4f	0.151261
ENSMUSG00000029826	Zc3hav1	ENSMUSG00000039682	Lap3	0.15125
ENSMUSG00000020407	Upp1	ENSMUSG00000028127	Abcd3	0.151241
ENSMUSG00000020407	Upp1	ENSMUSG00000026496	Parp1	0.151237
ENSMUSG00000020407	Upp1	ENSMUSG00000022781	Pak2	0.151218
ENSMUSG00000021127	Zfp36l1	ENSMUSG00000032997	Chpf	0.151217
ENSMUSG00000021127	Zfp36l1	ENSMUSG00000066861	Oas1g	0.151216
ENSMUSG00000001228	Uhrf1	ENSMUSG00000039431	Mtmr7	0.151212
ENSMUSG00000020402	Vdac1	ENSMUSG00000039682	Lap3	0.151165
ENSMUSG00000024197	Plin3	ENSMUSG00000030117	Gdf3	0.151143
ENSMUSG00000021756	Il6st	ENSMUSG00000030117	Gdf3	0.151141
ENSMUSG00000000751	Rpa1	ENSMUSG00000030117	Gdf3	0.151126
ENSMUSG00000022781	Pak2	ENSMUSG00000024406	Pou5f1	0.151121
ENSMUSG00000021127	Zfp36l1	ENSMUSG00000029552	Tes	0.151098
ENSMUSG00000021127	Zfp36l1	ENSMUSG00000042357	Gjb5	0.151092
ENSMUSG00000026202	Tuba4a	ENSMUSG00000092622	Khdc3	0.151087
ENSMUSG00000001228	Uhrf1	ENSMUSG00000028207	Asph	0.151069
ENSMUSG00000024406	Pou5f1	ENSMUSG00000054604	Cggbp1	0.151042
ENSMUSG00000001123	Lgals9	ENSMUSG00000030117	Gdf3	0.150974
ENSMUSG00000020407	Upp1	ENSMUSG00000026380	Tfcp2l1	0.150969
ENSMUSG00000020407	Upp1	ENSMUSG00000040857	Erf	0.150968
ENSMUSG00000030117	Gdf3	ENSMUSG00000038518	Jarid2	0.150937
ENSMUSG00000001440	Kpnb1	ENSMUSG00000030117	Gdf3	0.150874
ENSMUSG00000020407	Upp1	ENSMUSG00000027078	Ube2l6	0.150858
ENSMUSG00000021127	Zfp36l1	ENSMUSG00000039682	Lap3	0.150844
ENSMUSG00000020407	Upp1	ENSMUSG00000061665	Cd2ap	0.150816
ENSMUSG00000024406	Pou5f1	ENSMUSG00000038280	Ostm1	0.150809
ENSMUSG00000031584	Gsr	ENSMUSG00000083773	Gm13394	0.150798
ENSMUSG00000001228	Uhrf1	ENSMUSG00000027078	Ube2l6	0.150783
ENSMUSG00000029413	Naaa	ENSMUSG00000030117	Gdf3	0.15078
ENSMUSG00000020415	Pttg1	ENSMUSG00000024406	Pou5f1	0.150771
ENSMUSG00000030117	Gdf3	ENSMUSG00000054766	Set	0.150759
ENSMUSG00000030117	Gdf3	ENSMUSG00000033917	Gde1	0.150738
ENSMUSG00000030117	Gdf3	ENSMUSG00000052310	Slc39a1	0.150731
ENSMUSG00000001525	Tubb5	ENSMUSG00000092622	Khdc3	0.150703
ENSMUSG00000001228	Uhrf1	ENSMUSG00000041064	Pif1	0.150693
ENSMUSG00000024406	Pou5f1	ENSMUSG00000042357	Gjb5	0.15067
ENSMUSG00000016308	Ube2a	ENSMUSG00000020407	Upp1	0.150631
ENSMUSG00000024406	Pou5f1	ENSMUSG00000034518	Hmgxb4	0.150627
ENSMUSG00000006818	Sod2	ENSMUSG00000021127	Zfp36l1	0.15062
ENSMUSG00000024406	Pou5f1	ENSMUSG00000043535	Setx	0.150611
ENSMUSG00000024406	Pou5f1	ENSMUSG00000037894	H2afz	0.150608
ENSMUSG00000004187	Kifc2	ENSMUSG00000020407	Upp1	0.1506
ENSMUSG00000030117	Gdf3	ENSMUSG00000032121	Tmem218	0.150597
ENSMUSG00000021127	Zfp36l1	ENSMUSG00000031548	Sfrp1	0.150569
ENSMUSG00000020407	Upp1	ENSMUSG00000026355	Mcm6	0.150548
ENSMUSG00000021127	Zfp36l1	ENSMUSG00000041309	Nkx6-2	0.150536
ENSMUSG00000001552	Jup	ENSMUSG00000021127	Zfp36l1	0.150517
ENSMUSG00000001228	Uhrf1	ENSMUSG00000036390	Gadd45a	0.150497
ENSMUSG00000001228	Uhrf1	ENSMUSG00000026457	Adipor1	0.150483
ENSMUSG00000001228	Uhrf1	ENSMUSG00000046186	Cd109	0.15044
ENSMUSG00000027078	Ube2l6	ENSMUSG00000030117	Gdf3	0.150436
ENSMUSG00000020407	Upp1	ENSMUSG00000035376	Hacd2	0.150417
ENSMUSG00000019838	Slc16a10	ENSMUSG00000021127	Zfp36l1	0.150396
ENSMUSG00000021127	Zfp36l1	ENSMUSG00000087166	L1td1	0.150379
ENSMUSG00000029304	Spp1	ENSMUSG00000029552	Tes	0.150377
ENSMUSG00000020407	Upp1	ENSMUSG00000022982	Sod1	0.150376
ENSMUSG00000001228	Uhrf1	ENSMUSG00000028434	Epb41l4b	0.150311
ENSMUSG00000030117	Gdf3	ENSMUSG00000031928	Mre11a	0.150307
ENSMUSG00000020407	Upp1	ENSMUSG00000036036	Zfp57	0.150292
ENSMUSG00000013089	Etv5	ENSMUSG00000024406	Pou5f1	0.150289
ENSMUSG00000030117	Gdf3	ENSMUSG00000078905	Gm14393	0.150288
ENSMUSG00000001228	Uhrf1	ENSMUSG00000029413	Naaa	0.150286
ENSMUSG00000021127	Zfp36l1	ENSMUSG00000026202	Tuba4a	0.150258
ENSMUSG00000030117	Gdf3	ENSMUSG00000031010	Usp9x	0.150234
ENSMUSG00000021591	Glrx	ENSMUSG00000024406	Pou5f1	0.150233
ENSMUSG00000001228	Uhrf1	ENSMUSG00000025403	Shmt2	0.150223
ENSMUSG00000005161	Prdx2	ENSMUSG00000092622	Khdc3	0.150196
ENSMUSG00000029304	Spp1	ENSMUSG00000042808	Gpx2	0.150158
ENSMUSG00000024406	Pou5f1	ENSMUSG00000026005	Rpe	0.150136
ENSMUSG00000030117	Gdf3	ENSMUSG00000030536	Iqgap1	0.150121
ENSMUSG00000021127	Zfp36l1	ENSMUSG00000036825	Ssx2ip	0.15011
ENSMUSG00000018965	Ywhah	ENSMUSG00000039682	Lap3	0.150073
ENSMUSG00000083773	Gm13394	ENSMUSG00000092622	Khdc3	0.150065
ENSMUSG00000020407	Upp1	ENSMUSG00000026005	Rpe	0.150051
ENSMUSG00000027597	Ahcy	ENSMUSG00000048087	Gm4737	0.150021
ENSMUSG00000024406	Pou5f1	ENSMUSG00000028382	Ptbp3	0.150008
ENSMUSG00000024406	Pou5f1	ENSMUSG00000031708	Tecr	0.149994
ENSMUSG00000030117	Gdf3	ENSMUSG00000042198	Chchd7	0.149986
ENSMUSG00000020407	Upp1	ENSMUSG00000021868	Ppif	0.149976
ENSMUSG00000020407	Upp1	ENSMUSG00000061232	H2-K1	0.149966
ENSMUSG00000001228	Uhrf1	ENSMUSG00000024949	Sf1	0.149954
ENSMUSG00000021127	Zfp36l1	ENSMUSG00000036880	Acaa2	0.149952
ENSMUSG00000032299	Commd4	ENSMUSG00000092622	Khdc3	0.149945
ENSMUSG00000020376	Rnf130	ENSMUSG00000092622	Khdc3	0.149944
ENSMUSG00000021096	Ppm1a	ENSMUSG00000021127	Zfp36l1	0.149939
ENSMUSG00000024406	Pou5f1	ENSMUSG00000026385	Dbi	0.149918
ENSMUSG00000001228	Uhrf1	ENSMUSG00000034064	Poglut1	0.149907
ENSMUSG00000001228	Uhrf1	ENSMUSG00000058672	Tubb2a	0.149888
ENSMUSG00000029304	Spp1	ENSMUSG00000029826	Zc3hav1	0.149882
ENSMUSG00000005161	Prdx2	ENSMUSG00000024406	Pou5f1	0.149881
ENSMUSG00000027203	Dut	ENSMUSG00000092622	Khdc3	0.149844
ENSMUSG00000001228	Uhrf1	ENSMUSG00000060012	Kif13b	0.149842
ENSMUSG00000001228	Uhrf1	ENSMUSG00000052310	Slc39a1	0.149842
ENSMUSG00000021127	Zfp36l1	ENSMUSG00000032122	Slc37a2	0.14983
ENSMUSG00000024406	Pou5f1	ENSMUSG00000027180	Fbxo3	0.149815
ENSMUSG00000020089	Ppa1	ENSMUSG00000030117	Gdf3	0.149767
ENSMUSG00000020407	Upp1	ENSMUSG00000065999	Zfp985	0.149764
ENSMUSG00000001228	Uhrf1	ENSMUSG00000029106	Add1	0.149763
ENSMUSG00000001786	Fbxo7	ENSMUSG00000030117	Gdf3	0.149753
ENSMUSG00000025403	Shmt2	ENSMUSG00000030117	Gdf3	0.149747
ENSMUSG00000021127	Zfp36l1	ENSMUSG00000029826	Zc3hav1	0.149745
ENSMUSG00000004187	Kifc2	ENSMUSG00000021127	Zfp36l1	0.149726
ENSMUSG00000029304	Spp1	ENSMUSG00000042357	Gjb5	0.14972
ENSMUSG00000022040	Ephx2	ENSMUSG00000024406	Pou5f1	0.149718
ENSMUSG00000020407	Upp1	ENSMUSG00000020917	Acly	0.149708
ENSMUSG00000020407	Upp1	ENSMUSG00000021048	Mthfd1	0.149705
ENSMUSG00000021127	Zfp36l1	ENSMUSG00000047751	Utf1	0.14967
ENSMUSG00000030117	Gdf3	ENSMUSG00000031245	Hmgn5	0.149669
ENSMUSG00000003038	Hmgn2	ENSMUSG00000020407	Upp1	0.149626
ENSMUSG00000001228	Uhrf1	ENSMUSG00000001630	Stk38l	0.149611
ENSMUSG00000001228	Uhrf1	ENSMUSG00000024097	Srsf7	0.14961
ENSMUSG00000023942	Slc29a1	ENSMUSG00000024406	Pou5f1	0.14961
ENSMUSG00000021207	Akr1c21	ENSMUSG00000024406	Pou5f1	0.149602
ENSMUSG00000000751	Rpa1	ENSMUSG00000020407	Upp1	0.149595
ENSMUSG00000001525	Tubb5	ENSMUSG00000039682	Lap3	0.149576
ENSMUSG00000021127	Zfp36l1	ENSMUSG00000079445	B3gnt7	0.149572
ENSMUSG00000001228	Uhrf1	ENSMUSG00000063445	Nmral1	0.149477
ENSMUSG00000030117	Gdf3	ENSMUSG00000072620	Slfn2	0.149466
ENSMUSG00000021127	Zfp36l1	ENSMUSG00000026496	Parp1	0.149427
ENSMUSG00000021127	Zfp36l1	ENSMUSG00000040234	Tm7sf3	0.14941
ENSMUSG00000024406	Pou5f1	ENSMUSG00000073639	Rab18	0.149399
ENSMUSG00000004565	Pnpla6	ENSMUSG00000030117	Gdf3	0.149366
ENSMUSG00000001228	Uhrf1	ENSMUSG00000028937	Acot7	0.149345
ENSMUSG00000022285	Ywhaz	ENSMUSG00000092622	Khdc3	0.149323
ENSMUSG00000001228	Uhrf1	ENSMUSG00000031245	Hmgn5	0.149322
ENSMUSG00000001228	Uhrf1	ENSMUSG00000035376	Hacd2	0.149315
ENSMUSG00000030117	Gdf3	ENSMUSG00000064264	Zfp428	0.14931
ENSMUSG00000023004	Tuba1b	ENSMUSG00000030117	Gdf3	0.149308
ENSMUSG00000029552	Tes	ENSMUSG00000039682	Lap3	0.149277
ENSMUSG00000030117	Gdf3	ENSMUSG00000034064	Poglut1	0.149235
ENSMUSG00000024406	Pou5f1	ENSMUSG00000039616	Mocos	0.149225
ENSMUSG00000024406	Pou5f1	ENSMUSG00000029249	Rest	0.149224
ENSMUSG00000030117	Gdf3	ENSMUSG00000039428	Tmem135	0.14921
ENSMUSG00000001228	Uhrf1	ENSMUSG00000047446	Arl4a	0.149152
ENSMUSG00000030117	Gdf3	ENSMUSG00000036390	Gadd45a	0.149149
ENSMUSG00000021127	Zfp36l1	ENSMUSG00000034681	Rnps1	0.149138
ENSMUSG00000021910	Nisch	ENSMUSG00000024406	Pou5f1	0.149134
ENSMUSG00000022463	Srebf2	ENSMUSG00000039682	Lap3	0.149125
ENSMUSG00000020407	Upp1	ENSMUSG00000039470	Zdhhc2	0.149123
ENSMUSG00000032171	Pin1	ENSMUSG00000039682	Lap3	0.149101
ENSMUSG00000021127	Zfp36l1	ENSMUSG00000068744	Psrc1	0.149098
ENSMUSG00000024406	Pou5f1	ENSMUSG00000057666	Gapdh	0.149097
ENSMUSG00000024406	Pou5f1	ENSMUSG00000039431	Mtmr7	0.149067
ENSMUSG00000001228	Uhrf1	ENSMUSG00000031633	Slc25a4	0.149057
ENSMUSG00000024406	Pou5f1	ENSMUSG00000032058	Ppp2r1b	0.149047
ENSMUSG00000024406	Pou5f1	ENSMUSG00000031821	Gins2	0.148995
ENSMUSG00000028138	Adh5	ENSMUSG00000039682	Lap3	0.148943
ENSMUSG00000005161	Prdx2	ENSMUSG00000029304	Spp1	0.148943
ENSMUSG00000016526	Dyrk3	ENSMUSG00000020407	Upp1	0.148938
ENSMUSG00000021127	Zfp36l1	ENSMUSG00000028484	Psip1	0.148874
ENSMUSG00000021127	Zfp36l1	ENSMUSG00000024206	Rfx2	0.148868
ENSMUSG00000021127	Zfp36l1	ENSMUSG00000040857	Erf	0.14881
ENSMUSG00000030117	Gdf3	ENSMUSG00000056268	Dennd1b	0.148769
ENSMUSG00000039682	Lap3	ENSMUSG00000060935	Tmem263	0.148662
ENSMUSG00000021127	Zfp36l1	ENSMUSG00000022244	Amacr	0.148648
ENSMUSG00000020407	Upp1	ENSMUSG00000058672	Tubb2a	0.148646
ENSMUSG00000021127	Zfp36l1	ENSMUSG00000022040	Ephx2	0.148638
ENSMUSG00000020407	Upp1	ENSMUSG00000046722	Cdc42se1	0.148628
ENSMUSG00000021759	Plpp1	ENSMUSG00000024406	Pou5f1	0.148627
ENSMUSG00000021591	Glrx	ENSMUSG00000039682	Lap3	0.148608
ENSMUSG00000024097	Srsf7	ENSMUSG00000030117	Gdf3	0.148602
ENSMUSG00000020407	Upp1	ENSMUSG00000042207	Kdm5b	0.14858
ENSMUSG00000013089	Etv5	ENSMUSG00000021127	Zfp36l1	0.148573
ENSMUSG00000026669	Mcm10	ENSMUSG00000030117	Gdf3	0.148571
ENSMUSG00000001228	Uhrf1	ENSMUSG00000031928	Mre11a	0.148568
ENSMUSG00000024406	Pou5f1	ENSMUSG00000037752	Xkr8	0.148556
ENSMUSG00000015647	Lama5	ENSMUSG00000092622	Khdc3	0.148538
ENSMUSG00000024406	Pou5f1	ENSMUSG00000046722	Cdc42se1	0.148533
ENSMUSG00000020407	Upp1	ENSMUSG00000034064	Poglut1	0.148519
ENSMUSG00000016308	Ube2a	ENSMUSG00000030117	Gdf3	0.148514
ENSMUSG00000021701	Plk2	ENSMUSG00000030117	Gdf3	0.148494
ENSMUSG00000023902	Zscan10	ENSMUSG00000024406	Pou5f1	0.148476
ENSMUSG00000025034	Trim8	ENSMUSG00000030117	Gdf3	0.14846
ENSMUSG00000003528	Slc25a1	ENSMUSG00000024406	Pou5f1	0.14845
ENSMUSG00000030117	Gdf3	ENSMUSG00000053559	Smagp	0.148434
ENSMUSG00000039682	Lap3	ENSMUSG00000042808	Gpx2	0.148393
ENSMUSG00000030117	Gdf3	ENSMUSG00000032387	Rbpms2	0.148374
ENSMUSG00000029138	4930548H24Rik	ENSMUSG00000030117	Gdf3	0.148373
ENSMUSG00000001228	Uhrf1	ENSMUSG00000026669	Mcm10	0.148363
ENSMUSG00000025203	Scd2	ENSMUSG00000039682	Lap3	0.148353
ENSMUSG00000057666	Gapdh	ENSMUSG00000092622	Khdc3	0.14835
ENSMUSG00000024406	Pou5f1	ENSMUSG00000039337	Tex19.2	0.148349
ENSMUSG00000025203	Scd2	ENSMUSG00000030117	Gdf3	0.148297
ENSMUSG00000017950	Hnf4a	ENSMUSG00000020407	Upp1	0.148279
ENSMUSG00000030117	Gdf3	ENSMUSG00000040213	Kyat3	0.148276
ENSMUSG00000024406	Pou5f1	ENSMUSG00000089728	Clec2f	0.14827
ENSMUSG00000029826	Zc3hav1	ENSMUSG00000092622	Khdc3	0.148269
ENSMUSG00000027601	Mtfr1	ENSMUSG00000030117	Gdf3	0.148253
ENSMUSG00000001228	Uhrf1	ENSMUSG00000033352	Map2k4	0.148234
ENSMUSG00000024646	Cyb5a	ENSMUSG00000030117	Gdf3	0.148184
ENSMUSG00000030117	Gdf3	ENSMUSG00000062937	Mtap	0.148123
ENSMUSG00000001228	Uhrf1	ENSMUSG00000021756	Il6st	0.14812
ENSMUSG00000034681	Rnps1	ENSMUSG00000092622	Khdc3	0.148084
ENSMUSG00000030357	Fkbp4	ENSMUSG00000039682	Lap3	0.148065
ENSMUSG00000030117	Gdf3	ENSMUSG00000030513	Pcsk6	0.148064
ENSMUSG00000026478	Lamc1	ENSMUSG00000030117	Gdf3	0.148054
ENSMUSG00000001228	Uhrf1	ENSMUSG00000039478	Micu3	0.14804
ENSMUSG00000024406	Pou5f1	ENSMUSG00000052997	Uba2	0.14802
ENSMUSG00000020407	Upp1	ENSMUSG00000050917	Fgf4	0.147964
ENSMUSG00000021794	Glud1	ENSMUSG00000024406	Pou5f1	0.147932
ENSMUSG00000021732	Fgf10	ENSMUSG00000029304	Spp1	0.14791
ENSMUSG00000024406	Pou5f1	ENSMUSG00000062949	Atp11c	0.147886
ENSMUSG00000024406	Pou5f1	ENSMUSG00000026576	Atp1b1	0.147883
ENSMUSG00000001630	Stk38l	ENSMUSG00000030117	Gdf3	0.147846
ENSMUSG00000069188	Gm13192	ENSMUSG00000082795	Gm13193	0.147808
ENSMUSG00000024406	Pou5f1	ENSMUSG00000025950	Idh1	0.147805
ENSMUSG00000039682	Lap3	ENSMUSG00000092622	Khdc3	0.147798
ENSMUSG00000001228	Uhrf1	ENSMUSG00000006715	Gmnn	0.147795
ENSMUSG00000024949	Sf1	ENSMUSG00000030117	Gdf3	0.147793
ENSMUSG00000021843	Ktn1	ENSMUSG00000024406	Pou5f1	0.147761
ENSMUSG00000030117	Gdf3	ENSMUSG00000059851	Kmt5c	0.147757
ENSMUSG00000001228	Uhrf1	ENSMUSG00000024590	Lmnb1	0.147753
ENSMUSG00000001228	Uhrf1	ENSMUSG00000026288	Inpp5d	0.147714
ENSMUSG00000024406	Pou5f1	ENSMUSG00000029413	Naaa	0.147709
ENSMUSG00000021048	Mthfd1	ENSMUSG00000030117	Gdf3	0.147706
ENSMUSG00000001228	Uhrf1	ENSMUSG00000038518	Jarid2	0.147698
ENSMUSG00000020407	Upp1	ENSMUSG00000073639	Rab18	0.147671
ENSMUSG00000032171	Pin1	ENSMUSG00000092622	Khdc3	0.14767
ENSMUSG00000016319	Slc25a5	ENSMUSG00000030117	Gdf3	0.147669
ENSMUSG00000030117	Gdf3	ENSMUSG00000055932	Fto	0.147659
ENSMUSG00000020407	Upp1	ENSMUSG00000032999	Nlrp4f	0.147644
ENSMUSG00000020407	Upp1	ENSMUSG00000020611	Gna13	0.14763
ENSMUSG00000001228	Uhrf1	ENSMUSG00000034636	Zyg11b	0.14763
ENSMUSG00000004187	Kifc2	ENSMUSG00000033837	Foxh1	0.147619
ENSMUSG00000032299	Commd4	ENSMUSG00000039682	Lap3	0.147608
ENSMUSG00000001228	Uhrf1	ENSMUSG00000061950	Ppp4r1	0.147605
ENSMUSG00000021591	Glrx	ENSMUSG00000092622	Khdc3	0.147592
ENSMUSG00000024406	Pou5f1	ENSMUSG00000052310	Slc39a1	0.147571
ENSMUSG00000001228	Uhrf1	ENSMUSG00000023942	Slc29a1	0.147562
ENSMUSG00000024406	Pou5f1	ENSMUSG00000028207	Asph	0.147561
ENSMUSG00000026027	Stradb	ENSMUSG00000030117	Gdf3	0.147551
ENSMUSG00000021732	Fgf10	ENSMUSG00000024406	Pou5f1	0.147465
ENSMUSG00000028138	Adh5	ENSMUSG00000030117	Gdf3	0.147458
ENSMUSG00000021127	Zfp36l1	ENSMUSG00000031996	Aplp2	0.147453
ENSMUSG00000030117	Gdf3	ENSMUSG00000038936	Sccpdh	0.147425
ENSMUSG00000008604	Ubqln4	ENSMUSG00000024406	Pou5f1	0.147411
ENSMUSG00000042367	Gjb3	ENSMUSG00000092622	Khdc3	0.14741
ENSMUSG00000030117	Gdf3	ENSMUSG00000052560	Cpne8	0.147398
ENSMUSG00000021127	Zfp36l1	ENSMUSG00000021696	Elovl7	0.147367
ENSMUSG00000055148	Klf2	ENSMUSG00000092622	Khdc3	0.147354
ENSMUSG00000021185	9030617O03Rik	ENSMUSG00000024406	Pou5f1	0.147318
ENSMUSG00000026456	Cyb5r1	ENSMUSG00000092622	Khdc3	0.147312
ENSMUSG00000024697	Gna14	ENSMUSG00000030117	Gdf3	0.147308
ENSMUSG00000020407	Upp1	ENSMUSG00000026457	Adipor1	0.147305
ENSMUSG00000039682	Lap3	ENSMUSG00000042357	Gjb5	0.14728
ENSMUSG00000020407	Upp1	ENSMUSG00000029106	Add1	0.147272
ENSMUSG00000000171	Sdhd	ENSMUSG00000024406	Pou5f1	0.147272
ENSMUSG00000001228	Uhrf1	ENSMUSG00000032050	Rdx	0.147263
ENSMUSG00000022982	Sod1	ENSMUSG00000083773	Gm13394	0.147256
ENSMUSG00000029178	Klf3	ENSMUSG00000030117	Gdf3	0.147232
ENSMUSG00000021127	Zfp36l1	ENSMUSG00000023022	Lima1	0.147229
ENSMUSG00000005078	Jkamp	ENSMUSG00000024406	Pou5f1	0.147215
ENSMUSG00000001076	C1ql4	ENSMUSG00000030117	Gdf3	0.147213
ENSMUSG00000024165	Hn1l	ENSMUSG00000092622	Khdc3	0.147212
ENSMUSG00000001228	Uhrf1	ENSMUSG00000021835	Bmp4	0.147201
ENSMUSG00000024406	Pou5f1	ENSMUSG00000041064	Pif1	0.147193
ENSMUSG00000028041	Adam15	ENSMUSG00000030117	Gdf3	0.147193
ENSMUSG00000024406	Pou5f1	ENSMUSG00000042207	Kdm5b	0.147187
ENSMUSG00000022114	Spry2	ENSMUSG00000030117	Gdf3	0.147184
ENSMUSG00000024132	Eci1	ENSMUSG00000030117	Gdf3	0.147182
ENSMUSG00000024791	Cdca5	ENSMUSG00000030117	Gdf3	0.14716
ENSMUSG00000036427	Gpi1	ENSMUSG00000092622	Khdc3	0.147157
ENSMUSG00000001228	Uhrf1	ENSMUSG00000021028	Mbip	0.147139
ENSMUSG00000020415	Pttg1	ENSMUSG00000021127	Zfp36l1	0.147134
ENSMUSG00000021127	Zfp36l1	ENSMUSG00000030357	Fkbp4	0.147122
ENSMUSG00000030117	Gdf3	ENSMUSG00000050534	Htr5b	0.147069
ENSMUSG00000029826	Zc3hav1	ENSMUSG00000036427	Gpi1	0.147057
ENSMUSG00000022750	Klhl22	ENSMUSG00000030117	Gdf3	0.147048
ENSMUSG00000040234	Tm7sf3	ENSMUSG00000092622	Khdc3	0.147045
ENSMUSG00000020407	Upp1	ENSMUSG00000031149	Praf2	0.147007
ENSMUSG00000020407	Upp1	ENSMUSG00000025875	Tspan17	0.146992
ENSMUSG00000001228	Uhrf1	ENSMUSG00000045005	Fzd5	0.146989
ENSMUSG00000001228	Uhrf1	ENSMUSG00000025034	Trim8	0.146971
ENSMUSG00000025358	Cdk2	ENSMUSG00000030117	Gdf3	0.14695
ENSMUSG00000031708	Tecr	ENSMUSG00000039682	Lap3	0.14694
ENSMUSG00000020407	Upp1	ENSMUSG00000036620	Mgat4b	0.146925
ENSMUSG00000020376	Rnf130	ENSMUSG00000039682	Lap3	0.14691
ENSMUSG00000021127	Zfp36l1	ENSMUSG00000023902	Zscan10	0.146896
ENSMUSG00000020407	Upp1	ENSMUSG00000031245	Hmgn5	0.146885
ENSMUSG00000021127	Zfp36l1	ENSMUSG00000027422	Rrbp1	0.146874
ENSMUSG00000025358	Cdk2	ENSMUSG00000039682	Lap3	0.146872
ENSMUSG00000018965	Ywhah	ENSMUSG00000024406	Pou5f1	0.146836
ENSMUSG00000001228	Uhrf1	ENSMUSG00000027601	Mtfr1	0.146814
ENSMUSG00000024406	Pou5f1	ENSMUSG00000047446	Arl4a	0.146782
ENSMUSG00000020407	Upp1	ENSMUSG00000045795	Whamm	0.146779
ENSMUSG00000020407	Upp1	ENSMUSG00000032387	Rbpms2	0.146778
ENSMUSG00000021127	Zfp36l1	ENSMUSG00000031805	Jak3	0.146769
ENSMUSG00000001228	Uhrf1	ENSMUSG00000029178	Klf3	0.146761
ENSMUSG00000024406	Pou5f1	ENSMUSG00000032999	Nlrp4f	0.146761
ENSMUSG00000021608	Lpcat1	ENSMUSG00000039682	Lap3	0.146751
ENSMUSG00000021127	Zfp36l1	ENSMUSG00000083773	Gm13394	0.146735
ENSMUSG00000048087	Gm4737	ENSMUSG00000092622	Khdc3	0.146698
ENSMUSG00000021127	Zfp36l1	ENSMUSG00000082674	Gm11914	0.146676
ENSMUSG00000001228	Uhrf1	ENSMUSG00000028641	P3h1	0.146668
ENSMUSG00000027242	Wdr76	ENSMUSG00000030117	Gdf3	0.146639
ENSMUSG00000030117	Gdf3	ENSMUSG00000041372	B4galnt3	0.146633
ENSMUSG00000024406	Pou5f1	ENSMUSG00000061665	Cd2ap	0.146628
ENSMUSG00000007041	Clic1	ENSMUSG00000021127	Zfp36l1	0.146597
ENSMUSG00000015112	Slc25a13	ENSMUSG00000030117	Gdf3	0.146586
ENSMUSG00000001228	Uhrf1	ENSMUSG00000016921	Srsf6	0.146582
ENSMUSG00000020407	Upp1	ENSMUSG00000030536	Iqgap1	0.146568
ENSMUSG00000021127	Zfp36l1	ENSMUSG00000031821	Gins2	0.146532
ENSMUSG00000001228	Uhrf1	ENSMUSG00000025779	Ly96	0.146527
ENSMUSG00000028583	Pdpn	ENSMUSG00000030117	Gdf3	0.146487
ENSMUSG00000024406	Pou5f1	ENSMUSG00000053559	Smagp	0.146486
ENSMUSG00000001228	Uhrf1	ENSMUSG00000051176	Zfp42	0.146483
ENSMUSG00000001228	Uhrf1	ENSMUSG00000032725	Folr2	0.146478
ENSMUSG00000001123	Lgals9	ENSMUSG00000020407	Upp1	0.146451
ENSMUSG00000030117	Gdf3	ENSMUSG00000034723	Tmx4	0.146439
ENSMUSG00000022463	Srebf2	ENSMUSG00000092622	Khdc3	0.146428
ENSMUSG00000030117	Gdf3	ENSMUSG00000037071	Scd1	0.146406
ENSMUSG00000022378	Fam49b	ENSMUSG00000030117	Gdf3	0.146401
ENSMUSG00000001228	Uhrf1	ENSMUSG00000055835	Zfp1	0.146393
ENSMUSG00000024406	Pou5f1	ENSMUSG00000026288	Inpp5d	0.146389
ENSMUSG00000001228	Uhrf1	ENSMUSG00000027242	Wdr76	0.146383
ENSMUSG00000020315	Sptbn1	ENSMUSG00000030117	Gdf3	0.146365
ENSMUSG00000030117	Gdf3	ENSMUSG00000033107	Rnf125	0.146362
ENSMUSG00000020402	Vdac1	ENSMUSG00000092622	Khdc3	0.146359
ENSMUSG00000029826	Zc3hav1	ENSMUSG00000083773	Gm13394	0.146354
ENSMUSG00000003644	Rps6ka1	ENSMUSG00000030117	Gdf3	0.14634
ENSMUSG00000020407	Upp1	ENSMUSG00000020717	Pecam1	0.146336
ENSMUSG00000020407	Upp1	ENSMUSG00000031609	Sap30	0.146333
ENSMUSG00000001786	Fbxo7	ENSMUSG00000020407	Upp1	0.146331
ENSMUSG00000021868	Ppif	ENSMUSG00000030117	Gdf3	0.14632
ENSMUSG00000021127	Zfp36l1	ENSMUSG00000059552	Trp53	0.146319
ENSMUSG00000031708	Tecr	ENSMUSG00000092622	Khdc3	0.146281
ENSMUSG00000021868	Ppif	ENSMUSG00000039682	Lap3	0.146281
ENSMUSG00000024406	Pou5f1	ENSMUSG00000024498	Tcerg1	0.146262
ENSMUSG00000001228	Uhrf1	ENSMUSG00000038936	Sccpdh	0.146227
ENSMUSG00000027597	Ahcy	ENSMUSG00000092622	Khdc3	0.146206
ENSMUSG00000001228	Uhrf1	ENSMUSG00000024498	Tcerg1	0.146192
ENSMUSG00000021127	Zfp36l1	ENSMUSG00000024158	Hagh	0.146175
ENSMUSG00000024197	Plin3	ENSMUSG00000024406	Pou5f1	0.146167
ENSMUSG00000020407	Upp1	ENSMUSG00000024197	Plin3	0.146166
ENSMUSG00000028636	Ppcs	ENSMUSG00000030117	Gdf3	0.146143
ENSMUSG00000069188	Gm13192	ENSMUSG00000092622	Khdc3	0.146142
ENSMUSG00000020407	Upp1	ENSMUSG00000026478	Lamc1	0.146132
ENSMUSG00000024158	Hagh	ENSMUSG00000092622	Khdc3	0.14612
ENSMUSG00000001228	Uhrf1	ENSMUSG00000042198	Chchd7	0.146102
ENSMUSG00000001228	Uhrf1	ENSMUSG00000039202	Abhd2	0.14609
ENSMUSG00000001228	Uhrf1	ENSMUSG00000052560	Cpne8	0.146059
ENSMUSG00000024406	Pou5f1	ENSMUSG00000034636	Zyg11b	0.146042
ENSMUSG00000021127	Zfp36l1	ENSMUSG00000021185	9030617O03Rik	0.146026
ENSMUSG00000005102	Eif2ak4	ENSMUSG00000030117	Gdf3	0.146008
ENSMUSG00000030117	Gdf3	ENSMUSG00000032898	Fbxo21	0.145983
ENSMUSG00000021127	Zfp36l1	ENSMUSG00000026380	Tfcp2l1	0.145964
ENSMUSG00000052397	Ezr	ENSMUSG00000069188	Gm13192	0.145952
ENSMUSG00000020407	Upp1	ENSMUSG00000023902	Zscan10	0.145944
ENSMUSG00000009863	Sdhb	ENSMUSG00000024406	Pou5f1	0.145943
ENSMUSG00000027317	Ppp1r14d	ENSMUSG00000033837	Foxh1	0.145943
ENSMUSG00000024406	Pou5f1	ENSMUSG00000060012	Kif13b	0.145933
ENSMUSG00000001228	Uhrf1	ENSMUSG00000028636	Ppcs	0.145932
ENSMUSG00000024406	Pou5f1	ENSMUSG00000055835	Zfp1	0.145929
ENSMUSG00000001228	Uhrf1	ENSMUSG00000039428	Tmem135	0.145925
ENSMUSG00000001228	Uhrf1	ENSMUSG00000032374	Plod2	0.145887
ENSMUSG00000024406	Pou5f1	ENSMUSG00000028937	Acot7	0.14588
ENSMUSG00000033837	Foxh1	ENSMUSG00000052397	Ezr	0.145877
ENSMUSG00000005198	Polr2a	ENSMUSG00000020407	Upp1	0.145872
ENSMUSG00000021048	Mthfd1	ENSMUSG00000039682	Lap3	0.145868
ENSMUSG00000024406	Pou5f1	ENSMUSG00000060591	Ifitm2	0.145841
ENSMUSG00000001440	Kpnb1	ENSMUSG00000024406	Pou5f1	0.145809
ENSMUSG00000029826	Zc3hav1	ENSMUSG00000057666	Gapdh	0.145759
ENSMUSG00000033059	Pygb	ENSMUSG00000092622	Khdc3	0.145752
ENSMUSG00000024406	Pou5f1	ENSMUSG00000037824	Tspan14	0.14571
ENSMUSG00000001228	Uhrf1	ENSMUSG00000022114	Spry2	0.1457
ENSMUSG00000021127	Zfp36l1	ENSMUSG00000021591	Glrx	0.14569
ENSMUSG00000053113	Socs3	ENSMUSG00000092622	Khdc3	0.14566
ENSMUSG00000021127	Zfp36l1	ENSMUSG00000046711	Hmga1	0.145659
ENSMUSG00000020407	Upp1	ENSMUSG00000027242	Wdr76	0.145657
ENSMUSG00000052397	Ezr	ENSMUSG00000092622	Khdc3	0.145639
ENSMUSG00000001228	Uhrf1	ENSMUSG00000053559	Smagp	0.145633
ENSMUSG00000024406	Pou5f1	ENSMUSG00000032725	Folr2	0.145615
ENSMUSG00000030117	Gdf3	ENSMUSG00000031633	Slc25a4	0.145609
ENSMUSG00000024725	Ostf1	ENSMUSG00000092622	Khdc3	0.145607
ENSMUSG00000020407	Upp1	ENSMUSG00000021028	Mbip	0.145596
ENSMUSG00000024406	Pou5f1	ENSMUSG00000046186	Cd109	0.145587
ENSMUSG00000027597	Ahcy	ENSMUSG00000069188	Gm13192	0.145585
ENSMUSG00000001228	Uhrf1	ENSMUSG00000020572	Nampt	0.145566
ENSMUSG00000001670	Tat	ENSMUSG00000021127	Zfp36l1	0.145559
ENSMUSG00000021608	Lpcat1	ENSMUSG00000024406	Pou5f1	0.145548
ENSMUSG00000001228	Uhrf1	ENSMUSG00000037071	Scd1	0.145546
ENSMUSG00000030117	Gdf3	ENSMUSG00000061950	Ppp4r1	0.145543
ENSMUSG00000001228	Uhrf1	ENSMUSG00000030513	Pcsk6	0.145539
ENSMUSG00000028410	Dnaja1	ENSMUSG00000030117	Gdf3	0.145535
ENSMUSG00000001228	Uhrf1	ENSMUSG00000046323	Dppa3	0.145535
ENSMUSG00000005198	Polr2a	ENSMUSG00000024406	Pou5f1	0.145533
ENSMUSG00000020407	Upp1	ENSMUSG00000031928	Mre11a	0.145531
ENSMUSG00000024121	Atp6v0c	ENSMUSG00000052397	Ezr	0.145506
ENSMUSG00000020407	Upp1	ENSMUSG00000029178	Klf3	0.145487
ENSMUSG00000030117	Gdf3	ENSMUSG00000051176	Zfp42	0.145467
ENSMUSG00000021127	Zfp36l1	ENSMUSG00000032299	Commd4	0.145459
ENSMUSG00000021408	Ripk1	ENSMUSG00000030117	Gdf3	0.14543
ENSMUSG00000026193	Fn1	ENSMUSG00000033837	Foxh1	0.145427
ENSMUSG00000027610	Gss	ENSMUSG00000092622	Khdc3	0.145411
ENSMUSG00000001228	Uhrf1	ENSMUSG00000004565	Pnpla6	0.145406
ENSMUSG00000001228	Uhrf1	ENSMUSG00000027852	Nras	0.145405
ENSMUSG00000001228	Uhrf1	ENSMUSG00000005102	Eif2ak4	0.145397
ENSMUSG00000001918	Slc1a5	ENSMUSG00000024406	Pou5f1	0.145391
ENSMUSG00000001228	Uhrf1	ENSMUSG00000041372	B4galnt3	0.145384
ENSMUSG00000021127	Zfp36l1	ENSMUSG00000022210	Dhrs4	0.145382
ENSMUSG00000021127	Zfp36l1	ENSMUSG00000029821	Dfna5	0.145366
ENSMUSG00000026576	Atp1b1	ENSMUSG00000039682	Lap3	0.145359
ENSMUSG00000021127	Zfp36l1	ENSMUSG00000029084	Cd38	0.145351
ENSMUSG00000021127	Zfp36l1	ENSMUSG00000073411	H2-D1	0.145328
ENSMUSG00000021670	Hmgcr	ENSMUSG00000039682	Lap3	0.145319
ENSMUSG00000020935	Dcakd	ENSMUSG00000021127	Zfp36l1	0.145315
ENSMUSG00000001228	Uhrf1	ENSMUSG00000032263	Bckdhb	0.145304
ENSMUSG00000028127	Abcd3	ENSMUSG00000030117	Gdf3	0.145303
ENSMUSG00000024406	Pou5f1	ENSMUSG00000032263	Bckdhb	0.145282
ENSMUSG00000030117	Gdf3	ENSMUSG00000057215	Platr28	0.145264
ENSMUSG00000017950	Hnf4a	ENSMUSG00000021127	Zfp36l1	0.145264
ENSMUSG00000020407	Upp1	ENSMUSG00000024231	Cul2	0.145231
ENSMUSG00000021127	Zfp36l1	ENSMUSG00000031708	Tecr	0.145226
ENSMUSG00000001123	Lgals9	ENSMUSG00000024406	Pou5f1	0.145204
ENSMUSG00000052776	Oas1a	ENSMUSG00000092622	Khdc3	0.14519
ENSMUSG00000027315	Spint1	ENSMUSG00000030117	Gdf3	0.145185
ENSMUSG00000030117	Gdf3	ENSMUSG00000030421	Uri1	0.145148
ENSMUSG00000020402	Vdac1	ENSMUSG00000021127	Zfp36l1	0.145137
ENSMUSG00000024406	Pou5f1	ENSMUSG00000034645	Zyg11a	0.145128
ENSMUSG00000001228	Uhrf1	ENSMUSG00000003644	Rps6ka1	0.145125
ENSMUSG00000001228	Uhrf1	ENSMUSG00000022346	Myc	0.145116
ENSMUSG00000020407	Upp1	ENSMUSG00000046186	Cd109	0.145114
ENSMUSG00000030357	Fkbp4	ENSMUSG00000092622	Khdc3	0.145112
ENSMUSG00000025647	Shisa5	ENSMUSG00000030117	Gdf3	0.145111
ENSMUSG00000027597	Ahcy	ENSMUSG00000052397	Ezr	0.145107
ENSMUSG00000020407	Upp1	ENSMUSG00000032050	Rdx	0.145097
ENSMUSG00000020407	Upp1	ENSMUSG00000062937	Mtap	0.145092
ENSMUSG00000001228	Uhrf1	ENSMUSG00000031010	Usp9x	0.145065
ENSMUSG00000021127	Zfp36l1	ENSMUSG00000057666	Gapdh	0.145033
ENSMUSG00000001228	Uhrf1	ENSMUSG00000016319	Slc25a5	0.145025
ENSMUSG00000020917	Acly	ENSMUSG00000024406	Pou5f1	0.145021
ENSMUSG00000024406	Pou5f1	ENSMUSG00000034947	Tmem106a	0.145012
ENSMUSG00000020407	Upp1	ENSMUSG00000032374	Plod2	0.145012
ENSMUSG00000021127	Zfp36l1	ENSMUSG00000024165	Hn1l	0.145012
ENSMUSG00000001630	Stk38l	ENSMUSG00000020407	Upp1	0.145007
ENSMUSG00000021127	Zfp36l1	ENSMUSG00000050917	Fgf4	0.145006
ENSMUSG00000026457	Adipor1	ENSMUSG00000030117	Gdf3	0.144989
ENSMUSG00000026193	Fn1	ENSMUSG00000052397	Ezr	0.144969
ENSMUSG00000020407	Upp1	ENSMUSG00000028207	Asph	0.144958
ENSMUSG00000027203	Dut	ENSMUSG00000052397	Ezr	0.144893
ENSMUSG00000020407	Upp1	ENSMUSG00000038936	Sccpdh	0.144892
ENSMUSG00000021127	Zfp36l1	ENSMUSG00000028405	Aco1	0.14489
ENSMUSG00000023004	Tuba1b	ENSMUSG00000024406	Pou5f1	0.144871
ENSMUSG00000030117	Gdf3	ENSMUSG00000032050	Rdx	0.144868
ENSMUSG00000029234	Tmem165	ENSMUSG00000030117	Gdf3	0.144853
ENSMUSG00000021127	Zfp36l1	ENSMUSG00000021732	Fgf10	0.144849
ENSMUSG00000024406	Pou5f1	ENSMUSG00000028645	Slc2a1	0.144843
ENSMUSG00000025156	Gps1	ENSMUSG00000092622	Khdc3	0.144834
ENSMUSG00000024406	Pou5f1	ENSMUSG00000042198	Chchd7	0.14483
ENSMUSG00000024406	Pou5f1	ENSMUSG00000039470	Zdhhc2	0.144829
ENSMUSG00000024406	Pou5f1	ENSMUSG00000073676	Hspe1	0.144816
ENSMUSG00000024406	Pou5f1	ENSMUSG00000025465	Echs1	0.144788
ENSMUSG00000006818	Sod2	ENSMUSG00000039682	Lap3	0.144769
ENSMUSG00000024165	Hn1l	ENSMUSG00000039682	Lap3	0.144766
ENSMUSG00000021127	Zfp36l1	ENSMUSG00000034947	Tmem106a	0.144763
ENSMUSG00000024406	Pou5f1	ENSMUSG00000025779	Ly96	0.144753
ENSMUSG00000020156	Mum1	ENSMUSG00000021127	Zfp36l1	0.144751
ENSMUSG00000026202	Tuba4a	ENSMUSG00000029826	Zc3hav1	0.14475
ENSMUSG00000030117	Gdf3	ENSMUSG00000037032	Apbb1	0.144722
ENSMUSG00000005161	Prdx2	ENSMUSG00000021127	Zfp36l1	0.144716
ENSMUSG00000001228	Uhrf1	ENSMUSG00000042810	Krba1	0.144711
ENSMUSG00000019942	Cdk1	ENSMUSG00000030117	Gdf3	0.144708
ENSMUSG00000021696	Elovl7	ENSMUSG00000092622	Khdc3	0.144705
ENSMUSG00000024406	Pou5f1	ENSMUSG00000036427	Gpi1	0.144673
ENSMUSG00000029826	Zc3hav1	ENSMUSG00000031584	Gsr	0.144673
ENSMUSG00000001228	Uhrf1	ENSMUSG00000057215	Platr28	0.144671
ENSMUSG00000020572	Nampt	ENSMUSG00000030117	Gdf3	0.144665
ENSMUSG00000006715	Gmnn	ENSMUSG00000030117	Gdf3	0.144661
ENSMUSG00000001525	Tubb5	ENSMUSG00000029304	Spp1	0.144661
ENSMUSG00000020407	Upp1	ENSMUSG00000024590	Lmnb1	0.144659
ENSMUSG00000020407	Upp1	ENSMUSG00000037824	Tspan14	0.144654
ENSMUSG00000023007	Prpf40b	ENSMUSG00000030117	Gdf3	0.144647
ENSMUSG00000001228	Uhrf1	ENSMUSG00000020315	Sptbn1	0.144634
ENSMUSG00000001228	Uhrf1	ENSMUSG00000078967	Gm3272	0.144602
ENSMUSG00000027852	Nras	ENSMUSG00000030117	Gdf3	0.144599
ENSMUSG00000024406	Pou5f1	ENSMUSG00000038518	Jarid2	0.144587
ENSMUSG00000024406	Pou5f1	ENSMUSG00000028434	Epb41l4b	0.144543
ENSMUSG00000000751	Rpa1	ENSMUSG00000024406	Pou5f1	0.144513
ENSMUSG00000021127	Zfp36l1	ENSMUSG00000046186	Cd109	0.144512
ENSMUSG00000026094	Stk17b	ENSMUSG00000030117	Gdf3	0.144508
ENSMUSG00000030117	Gdf3	ENSMUSG00000033352	Map2k4	0.144494
ENSMUSG00000015806	Qdpr	ENSMUSG00000021127	Zfp36l1	0.144484
ENSMUSG00000022982	Sod1	ENSMUSG00000029304	Spp1	0.144482
ENSMUSG00000030117	Gdf3	ENSMUSG00000043183	Simc1	0.144477
ENSMUSG00000001552	Jup	ENSMUSG00000039682	Lap3	0.144477
ENSMUSG00000029304	Spp1	ENSMUSG00000032171	Pin1	0.14446
ENSMUSG00000026385	Dbi	ENSMUSG00000039682	Lap3	0.144459
ENSMUSG00000001228	Uhrf1	ENSMUSG00000022553	Maf1	0.144456
ENSMUSG00000024406	Pou5f1	ENSMUSG00000054766	Set	0.144431
ENSMUSG00000001076	C1ql4	ENSMUSG00000001228	Uhrf1	0.144427
ENSMUSG00000020407	Upp1	ENSMUSG00000024949	Sf1	0.144388
ENSMUSG00000030117	Gdf3	ENSMUSG00000050812	AI314180	0.144378
ENSMUSG00000029304	Spp1	ENSMUSG00000055148	Klf2	0.144355
ENSMUSG00000036427	Gpi1	ENSMUSG00000057666	Gapdh	0.144346
ENSMUSG00000024151	Msh2	ENSMUSG00000024406	Pou5f1	0.144326
ENSMUSG00000001228	Uhrf1	ENSMUSG00000024791	Cdca5	0.144321
ENSMUSG00000021670	Hmgcr	ENSMUSG00000092622	Khdc3	0.144307
ENSMUSG00000024406	Pou5f1	ENSMUSG00000036078	Sigmar1	0.144298
ENSMUSG00000020407	Upp1	ENSMUSG00000041064	Pif1	0.144288
ENSMUSG00000021608	Lpcat1	ENSMUSG00000029304	Spp1	0.144281
ENSMUSG00000019947	Arid5b	ENSMUSG00000024406	Pou5f1	0.144276
ENSMUSG00000032494	Tdgf1	ENSMUSG00000033837	Foxh1	0.144259
ENSMUSG00000021127	Zfp36l1	ENSMUSG00000024067	Dpy30	0.144259
ENSMUSG00000020415	Pttg1	ENSMUSG00000083773	Gm13394	0.144259
ENSMUSG00000006818	Sod2	ENSMUSG00000092622	Khdc3	0.144243
ENSMUSG00000001786	Fbxo7	ENSMUSG00000024406	Pou5f1	0.144237
ENSMUSG00000030117	Gdf3	ENSMUSG00000039202	Abhd2	0.144219
ENSMUSG00000030117	Gdf3	ENSMUSG00000042808	Gpx2	0.144213
ENSMUSG00000029817	Tra2a	ENSMUSG00000030117	Gdf3	0.144203
ENSMUSG00000001228	Uhrf1	ENSMUSG00000031657	Heatr3	0.144202
ENSMUSG00000033837	Foxh1	ENSMUSG00000069188	Gm13192	0.144188
ENSMUSG00000020564	Atxn7l1	ENSMUSG00000021127	Zfp36l1	0.144177
ENSMUSG00000001918	Slc1a5	ENSMUSG00000020407	Upp1	0.144143
ENSMUSG00000024099	Ndufv2	ENSMUSG00000092622	Khdc3	0.144127
ENSMUSG00000020407	Upp1	ENSMUSG00000024498	Tcerg1	0.144125
ENSMUSG00000022329	Stk3	ENSMUSG00000030117	Gdf3	0.14409
ENSMUSG00000020407	Upp1	ENSMUSG00000027601	Mtfr1	0.144074
ENSMUSG00000001228	Uhrf1	ENSMUSG00000064264	Zfp428	0.144073
ENSMUSG00000024406	Pou5f1	ENSMUSG00000050917	Fgf4	0.14406
ENSMUSG00000020407	Upp1	ENSMUSG00000039431	Mtmr7	0.144037
ENSMUSG00000023004	Tuba1b	ENSMUSG00000083773	Gm13394	0.144035
ENSMUSG00000021127	Zfp36l1	ENSMUSG00000032193	Ldlr	0.14401
ENSMUSG00000001228	Uhrf1	ENSMUSG00000036078	Sigmar1	0.143993
ENSMUSG00000001440	Kpnb1	ENSMUSG00000020407	Upp1	0.143991
ENSMUSG00000020407	Upp1	ENSMUSG00000021835	Bmp4	0.143982
ENSMUSG00000001228	Uhrf1	ENSMUSG00000029234	Tmem165	0.143974
ENSMUSG00000020407	Upp1	ENSMUSG00000034518	Hmgxb4	0.143969
ENSMUSG00000004056	Akt2	ENSMUSG00000092622	Khdc3	0.143967
ENSMUSG00000030117	Gdf3	ENSMUSG00000064120	Mocs1	0.143964
ENSMUSG00000036206	Sh3bp4	ENSMUSG00000052397	Ezr	0.143961
ENSMUSG00000016921	Srsf6	ENSMUSG00000020407	Upp1	0.143958
ENSMUSG00000020407	Upp1	ENSMUSG00000033352	Map2k4	0.143957
ENSMUSG00000024406	Pou5f1	ENSMUSG00000040857	Erf	0.143954
ENSMUSG00000027317	Ppp1r14d	ENSMUSG00000052397	Ezr	0.143938
ENSMUSG00000024406	Pou5f1	ENSMUSG00000027601	Mtfr1	0.143933
ENSMUSG00000024406	Pou5f1	ENSMUSG00000025875	Tspan17	0.143916
ENSMUSG00000001228	Uhrf1	ENSMUSG00000029138	4930548H24Rik	0.143895
ENSMUSG00000021127	Zfp36l1	ENSMUSG00000042207	Kdm5b	0.14389
ENSMUSG00000024097	Srsf7	ENSMUSG00000024406	Pou5f1	0.143889
ENSMUSG00000024406	Pou5f1	ENSMUSG00000063445	Nmral1	0.143883
ENSMUSG00000001228	Uhrf1	ENSMUSG00000021711	Trappc13	0.143879
ENSMUSG00000048087	Gm4737	ENSMUSG00000052397	Ezr	0.14386
ENSMUSG00000005161	Prdx2	ENSMUSG00000083773	Gm13394	0.14386
ENSMUSG00000026385	Dbi	ENSMUSG00000092622	Khdc3	0.143858
ENSMUSG00000006378	Gcat	ENSMUSG00000092622	Khdc3	0.143854
ENSMUSG00000020407	Upp1	ENSMUSG00000024097	Srsf7	0.143852
ENSMUSG00000001228	Uhrf1	ENSMUSG00000025647	Shisa5	0.143851
ENSMUSG00000001228	Uhrf1	ENSMUSG00000024222	Fkbp5	0.143846
ENSMUSG00000019947	Arid5b	ENSMUSG00000021127	Zfp36l1	0.143841
ENSMUSG00000039682	Lap3	ENSMUSG00000055148	Klf2	0.143835
ENSMUSG00000022285	Ywhaz	ENSMUSG00000029304	Spp1	0.143823
ENSMUSG00000020407	Upp1	ENSMUSG00000021756	Il6st	0.143807
ENSMUSG00000001630	Stk38l	ENSMUSG00000024406	Pou5f1	0.14379
ENSMUSG00000021696	Elovl7	ENSMUSG00000029304	Spp1	0.143786
ENSMUSG00000024725	Ostf1	ENSMUSG00000039682	Lap3	0.143783
ENSMUSG00000020407	Upp1	ENSMUSG00000052560	Cpne8	0.14378
ENSMUSG00000027597	Ahcy	ENSMUSG00000052776	Oas1a	0.14377
ENSMUSG00000027868	Tbx15	ENSMUSG00000052397	Ezr	0.143766
ENSMUSG00000025203	Scd2	ENSMUSG00000029304	Spp1	0.143764
ENSMUSG00000029552	Tes	ENSMUSG00000029826	Zc3hav1	0.14376
ENSMUSG00000022244	Amacr	ENSMUSG00000039682	Lap3	0.14375
ENSMUSG00000021127	Zfp36l1	ENSMUSG00000037824	Tspan14	0.143719
ENSMUSG00000030117	Gdf3	ENSMUSG00000041734	Kirrel	0.143712
ENSMUSG00000030117	Gdf3	ENSMUSG00000031584	Gsr	0.143701
ENSMUSG00000053175	Bcl3	ENSMUSG00000092622	Khdc3	0.143691
ENSMUSG00000001228	Uhrf1	ENSMUSG00000050812	AI314180	0.14368
ENSMUSG00000001228	Uhrf1	ENSMUSG00000078905	Gm14393	0.143636
ENSMUSG00000001525	Tubb5	ENSMUSG00000052397	Ezr	0.143628
ENSMUSG00000087166	L1td1	ENSMUSG00000092622	Khdc3	0.143626
ENSMUSG00000001228	Uhrf1	ENSMUSG00000024697	Gna14	0.143625
ENSMUSG00000024406	Pou5f1	ENSMUSG00000025403	Shmt2	0.14362
ENSMUSG00000022463	Srebf2	ENSMUSG00000029304	Spp1	0.143605
ENSMUSG00000020407	Upp1	ENSMUSG00000063445	Nmral1	0.143602
ENSMUSG00000021127	Zfp36l1	ENSMUSG00000031149	Praf2	0.143602
ENSMUSG00000001247	Lsr	ENSMUSG00000021127	Zfp36l1	0.143596
ENSMUSG00000001228	Uhrf1	ENSMUSG00000028602	Tnfrsf8	0.143588
ENSMUSG00000001228	Uhrf1	ENSMUSG00000027315	Spint1	0.143586
ENSMUSG00000021127	Zfp36l1	ENSMUSG00000040943	Tet2	0.143583
ENSMUSG00000024406	Pou5f1	ENSMUSG00000024949	Sf1	0.143571
ENSMUSG00000024590	Lmnb1	ENSMUSG00000039682	Lap3	0.143531
ENSMUSG00000021127	Zfp36l1	ENSMUSG00000033487	Fndc3a	0.143527
ENSMUSG00000023004	Tuba1b	ENSMUSG00000029304	Spp1	0.143501
ENSMUSG00000025980	Hspd1	ENSMUSG00000039682	Lap3	0.143477
ENSMUSG00000035376	Hacd2	ENSMUSG00000039682	Lap3	0.143475
ENSMUSG00000021711	Trappc13	ENSMUSG00000030117	Gdf3	0.143468
ENSMUSG00000021127	Zfp36l1	ENSMUSG00000036620	Mgat4b	0.143463
ENSMUSG00000024406	Pou5f1	ENSMUSG00000036390	Gadd45a	0.14346
ENSMUSG00000021028	Mbip	ENSMUSG00000024406	Pou5f1	0.143446
ENSMUSG00000030117	Gdf3	ENSMUSG00000044715	Gskip	0.143438
ENSMUSG00000024406	Pou5f1	ENSMUSG00000028641	P3h1	0.143435
ENSMUSG00000020089	Ppa1	ENSMUSG00000024406	Pou5f1	0.143424
ENSMUSG00000019838	Slc16a10	ENSMUSG00000039682	Lap3	0.143411
ENSMUSG00000001034	Mapk7	ENSMUSG00000020407	Upp1	0.14341
ENSMUSG00000028484	Psip1	ENSMUSG00000092622	Khdc3	0.143392
ENSMUSG00000009471	Myod1	ENSMUSG00000030117	Gdf3	0.14338
ENSMUSG00000026457	Adipor1	ENSMUSG00000039682	Lap3	0.143366
ENSMUSG00000020407	Upp1	ENSMUSG00000062949	Atp11c	0.143364
ENSMUSG00000016921	Srsf6	ENSMUSG00000030117	Gdf3	0.143352
ENSMUSG00000026202	Tuba4a	ENSMUSG00000083773	Gm13394	0.143334
ENSMUSG00000025980	Hspd1	ENSMUSG00000030117	Gdf3	0.143311
ENSMUSG00000029249	Rest	ENSMUSG00000039682	Lap3	0.14331
ENSMUSG00000020407	Upp1	ENSMUSG00000039478	Micu3	0.143304
ENSMUSG00000021732	Fgf10	ENSMUSG00000039682	Lap3	0.143302
ENSMUSG00000024222	Fkbp5	ENSMUSG00000030117	Gdf3	0.1433
ENSMUSG00000020407	Upp1	ENSMUSG00000060012	Kif13b	0.143279
ENSMUSG00000024406	Pou5f1	ENSMUSG00000033917	Gde1	0.143271
ENSMUSG00000025465	Echs1	ENSMUSG00000039682	Lap3	0.143266
ENSMUSG00000030117	Gdf3	ENSMUSG00000032374	Plod2	0.143247
ENSMUSG00000001228	Uhrf1	ENSMUSG00000022750	Klhl22	0.143221
ENSMUSG00000021127	Zfp36l1	ENSMUSG00000027610	Gss	0.143212
ENSMUSG00000021048	Mthfd1	ENSMUSG00000024406	Pou5f1	0.1432
ENSMUSG00000022722	Arl6	ENSMUSG00000030117	Gdf3	0.143193
ENSMUSG00000020376	Rnf130	ENSMUSG00000029826	Zc3hav1	0.143187
ENSMUSG00000020407	Upp1	ENSMUSG00000024381	Bin1	0.143182
ENSMUSG00000022900	Ildr1	ENSMUSG00000052397	Ezr	0.143133
ENSMUSG00000042357	Gjb5	ENSMUSG00000092622	Khdc3	0.143127
ENSMUSG00000024406	Pou5f1	ENSMUSG00000061950	Ppp4r1	0.143112
ENSMUSG00000026235	Epha4	ENSMUSG00000092622	Khdc3	0.14311
ENSMUSG00000008604	Ubqln4	ENSMUSG00000020407	Upp1	0.143108
ENSMUSG00000029249	Rest	ENSMUSG00000092622	Khdc3	0.143105
ENSMUSG00000025001	Hells	ENSMUSG00000030117	Gdf3	0.143105
ENSMUSG00000039337	Tex19.2	ENSMUSG00000039682	Lap3	0.1431
ENSMUSG00000020407	Upp1	ENSMUSG00000025403	Shmt2	0.143098
ENSMUSG00000047751	Utf1	ENSMUSG00000052397	Ezr	0.143073
ENSMUSG00000001228	Uhrf1	ENSMUSG00000037032	Apbb1	0.143072
ENSMUSG00000024406	Pou5f1	ENSMUSG00000032387	Rbpms2	0.143037
ENSMUSG00000020407	Upp1	ENSMUSG00000036390	Gadd45a	0.143022
ENSMUSG00000019947	Arid5b	ENSMUSG00000029304	Spp1	0.143018
ENSMUSG00000024406	Pou5f1	ENSMUSG00000039478	Micu3	0.142982
ENSMUSG00000020407	Upp1	ENSMUSG00000029413	Naaa	0.142953
ENSMUSG00000001228	Uhrf1	ENSMUSG00000028041	Adam15	0.142947
ENSMUSG00000019848	Popdc3	ENSMUSG00000030117	Gdf3	0.142938
ENSMUSG00000033837	Foxh1	ENSMUSG00000082795	Gm13193	0.14292
ENSMUSG00000019838	Slc16a10	ENSMUSG00000092622	Khdc3	0.142918
ENSMUSG00000001228	Uhrf1	ENSMUSG00000025423	Pias2	0.142913
ENSMUSG00000020407	Upp1	ENSMUSG00000026427	Eif2d	0.142911
ENSMUSG00000033837	Foxh1	ENSMUSG00000036036	Zfp57	0.142908
ENSMUSG00000021591	Glrx	ENSMUSG00000029826	Zc3hav1	0.142902
ENSMUSG00000027317	Ppp1r14d	ENSMUSG00000092622	Khdc3	0.142894
ENSMUSG00000033837	Foxh1	ENSMUSG00000052776	Oas1a	0.142894
ENSMUSG00000048087	Gm4737	ENSMUSG00000069188	Gm13192	0.142894
ENSMUSG00000021127	Zfp36l1	ENSMUSG00000024099	Ndufv2	0.142893
ENSMUSG00000024406	Pou5f1	ENSMUSG00000062937	Mtap	0.142886
ENSMUSG00000027610	Gss	ENSMUSG00000039682	Lap3	0.142886
ENSMUSG00000030986	Dhx32	ENSMUSG00000039682	Lap3	0.142877
ENSMUSG00000001228	Uhrf1	ENSMUSG00000049550	Clip1	0.142874
ENSMUSG00000073411	H2-D1	ENSMUSG00000092622	Khdc3	0.142825
ENSMUSG00000020415	Pttg1	ENSMUSG00000029826	Zc3hav1	0.142821
ENSMUSG00000001228	Uhrf1	ENSMUSG00000020530	Ggnbp2	0.142798
ENSMUSG00000026155	Smap1	ENSMUSG00000030117	Gdf3	0.142795
ENSMUSG00000001228	Uhrf1	ENSMUSG00000026094	Stk17b	0.142793
ENSMUSG00000020156	Mum1	ENSMUSG00000092622	Khdc3	0.142782
ENSMUSG00000001552	Jup	ENSMUSG00000092622	Khdc3	0.142755
ENSMUSG00000082674	Gm11914	ENSMUSG00000092622	Khdc3	0.142752
ENSMUSG00000024406	Pou5f1	ENSMUSG00000072620	Slfn2	0.142744
ENSMUSG00000024406	Pou5f1	ENSMUSG00000045005	Fzd5	0.142743
ENSMUSG00000001228	Uhrf1	ENSMUSG00000030365	Clec2i	0.142743
ENSMUSG00000030117	Gdf3	ENSMUSG00000078967	Gm3272	0.142732
ENSMUSG00000030117	Gdf3	ENSMUSG00000031657	Heatr3	0.142726
ENSMUSG00000020407	Upp1	ENSMUSG00000027852	Nras	0.14269
ENSMUSG00000020407	Upp1	ENSMUSG00000025423	Pias2	0.142664
ENSMUSG00000006378	Gcat	ENSMUSG00000052397	Ezr	0.142661
ENSMUSG00000020407	Upp1	ENSMUSG00000022114	Spry2	0.142629
ENSMUSG00000020092	Pald1	ENSMUSG00000069188	Gm13192	0.142629
ENSMUSG00000024406	Pou5f1	ENSMUSG00000064264	Zfp428	0.142626
ENSMUSG00000021127	Zfp36l1	ENSMUSG00000035781	R3hdm4	0.14262
ENSMUSG00000024406	Pou5f1	ENSMUSG00000025203	Scd2	0.142611
ENSMUSG00000030117	Gdf3	ENSMUSG00000035376	Hacd2	0.142602
ENSMUSG00000024406	Pou5f1	ENSMUSG00000031928	Mre11a	0.142584
ENSMUSG00000033837	Foxh1	ENSMUSG00000092622	Khdc3	0.142582
ENSMUSG00000029993	Nfu1	ENSMUSG00000092622	Khdc3	0.142532
ENSMUSG00000027597	Ahcy	ENSMUSG00000033837	Foxh1	0.142522
ENSMUSG00000024406	Pou5f1	ENSMUSG00000042810	Krba1	0.142522
ENSMUSG00000024406	Pou5f1	ENSMUSG00000024791	Cdca5	0.142519
ENSMUSG00000030117	Gdf3	ENSMUSG00000050786	Ccdc126	0.142506
ENSMUSG00000020315	Sptbn1	ENSMUSG00000020407	Upp1	0.142504
ENSMUSG00000021127	Zfp36l1	ENSMUSG00000021835	Bmp4	0.142466
ENSMUSG00000024590	Lmnb1	ENSMUSG00000030117	Gdf3	0.142461
ENSMUSG00000052776	Oas1a	ENSMUSG00000069188	Gm13192	0.142458
ENSMUSG00000024406	Pou5f1	ENSMUSG00000025034	Trim8	0.142455
ENSMUSG00000020407	Upp1	ENSMUSG00000020572	Nampt	0.142452
ENSMUSG00000021127	Zfp36l1	ENSMUSG00000029657	Hsph1	0.142452
ENSMUSG00000033837	Foxh1	ENSMUSG00000047146	Tet1	0.142409
ENSMUSG00000024406	Pou5f1	ENSMUSG00000031633	Slc25a4	0.142408
ENSMUSG00000021127	Zfp36l1	ENSMUSG00000032324	Tspan3	0.142401
ENSMUSG00000024067	Dpy30	ENSMUSG00000092622	Khdc3	0.142384
ENSMUSG00000024406	Pou5f1	ENSMUSG00000028602	Tnfrsf8	0.142357
ENSMUSG00000016319	Slc25a5	ENSMUSG00000020407	Upp1	0.142324
ENSMUSG00000024406	Pou5f1	ENSMUSG00000051176	Zfp42	0.142312
ENSMUSG00000021127	Zfp36l1	ENSMUSG00000024006	Stk38	0.142304
ENSMUSG00000021756	Il6st	ENSMUSG00000024406	Pou5f1	0.142296
ENSMUSG00000024406	Pou5f1	ENSMUSG00000030536	Iqgap1	0.142287
ENSMUSG00000042808	Gpx2	ENSMUSG00000083773	Gm13394	0.142262
ENSMUSG00000021127	Zfp36l1	ENSMUSG00000021910	Nisch	0.142254
ENSMUSG00000021127	Zfp36l1	ENSMUSG00000032171	Pin1	0.142241
ENSMUSG00000020407	Upp1	ENSMUSG00000021185	9030617O03Rik	0.142233
ENSMUSG00000021127	Zfp36l1	ENSMUSG00000031609	Sap30	0.142204
ENSMUSG00000024406	Pou5f1	ENSMUSG00000078905	Gm14393	0.142203
ENSMUSG00000024981	Acsl5	ENSMUSG00000030117	Gdf3	0.14219
ENSMUSG00000003644	Rps6ka1	ENSMUSG00000024406	Pou5f1	0.142164
ENSMUSG00000024725	Ostf1	ENSMUSG00000052397	Ezr	0.14214
ENSMUSG00000020407	Upp1	ENSMUSG00000031633	Slc25a4	0.142132
ENSMUSG00000024406	Pou5f1	ENSMUSG00000030421	Uri1	0.142123
ENSMUSG00000033837	Foxh1	ENSMUSG00000036206	Sh3bp4	0.142122
ENSMUSG00000029826	Zc3hav1	ENSMUSG00000060935	Tmem263	0.142119
ENSMUSG00000021127	Zfp36l1	ENSMUSG00000021608	Lpcat1	0.142116
ENSMUSG00000036206	Sh3bp4	ENSMUSG00000092622	Khdc3	0.142111
ENSMUSG00000024406	Pou5f1	ENSMUSG00000028138	Adh5	0.142109
ENSMUSG00000001228	Uhrf1	ENSMUSG00000030629	Zfand6	0.142074
ENSMUSG00000021127	Zfp36l1	ENSMUSG00000022346	Myc	0.142072
ENSMUSG00000001228	Uhrf1	ENSMUSG00000056268	Dennd1b	0.14206
ENSMUSG00000003528	Slc25a1	ENSMUSG00000021127	Zfp36l1	0.142056
ENSMUSG00000020407	Upp1	ENSMUSG00000078905	Gm14393	0.142023
ENSMUSG00000001228	Uhrf1	ENSMUSG00000030421	Uri1	0.142017
ENSMUSG00000022900	Ildr1	ENSMUSG00000092622	Khdc3	0.142014
ENSMUSG00000021696	Elovl7	ENSMUSG00000039682	Lap3	0.142004
ENSMUSG00000027203	Dut	ENSMUSG00000039682	Lap3	0.141998
ENSMUSG00000020407	Upp1	ENSMUSG00000047446	Arl4a	0.141957
ENSMUSG00000001228	Uhrf1	ENSMUSG00000040213	Kyat3	0.141948
ENSMUSG00000021127	Zfp36l1	ENSMUSG00000032679	Cd59a	0.141945
ENSMUSG00000024406	Pou5f1	ENSMUSG00000027852	Nras	0.141925
ENSMUSG00000047146	Tet1	ENSMUSG00000092622	Khdc3	0.141918
ENSMUSG00000052397	Ezr	ENSMUSG00000082795	Gm13193	0.141895
ENSMUSG00000021127	Zfp36l1	ENSMUSG00000026664	Phyh	0.141892
ENSMUSG00000021127	Zfp36l1	ENSMUSG00000036427	Gpi1	0.141871
ENSMUSG00000021127	Zfp36l1	ENSMUSG00000024232	Bambi	0.14187
ENSMUSG00000025190	Got1	ENSMUSG00000030117	Gdf3	0.141825
ENSMUSG00000022553	Maf1	ENSMUSG00000030117	Gdf3	0.141821
ENSMUSG00000020407	Upp1	ENSMUSG00000021711	Trappc13	0.141821
ENSMUSG00000022982	Sod1	ENSMUSG00000092622	Khdc3	0.141793
ENSMUSG00000022463	Srebf2	ENSMUSG00000052397	Ezr	0.141793
ENSMUSG00000027597	Ahcy	ENSMUSG00000082795	Gm13193	0.141788
ENSMUSG00000024406	Pou5f1	ENSMUSG00000059851	Kmt5c	0.141778
ENSMUSG00000001228	Uhrf1	ENSMUSG00000055932	Fto	0.141772
ENSMUSG00000022285	Ywhaz	ENSMUSG00000052397	Ezr	0.14177
ENSMUSG00000029993	Nfu1	ENSMUSG00000039682	Lap3	0.141762
ENSMUSG00000001228	Uhrf1	ENSMUSG00000025190	Got1	0.141758
ENSMUSG00000033837	Foxh1	ENSMUSG00000053175	Bcl3	0.141756
ENSMUSG00000020407	Upp1	ENSMUSG00000031010	Usp9x	0.14175
ENSMUSG00000020917	Acly	ENSMUSG00000021127	Zfp36l1	0.141747
ENSMUSG00000020407	Upp1	ENSMUSG00000028937	Acot7	0.141734
ENSMUSG00000020407	Upp1	ENSMUSG00000050812	AI314180	0.141733
ENSMUSG00000001228	Uhrf1	ENSMUSG00000033107	Rnf125	0.141721
ENSMUSG00000020402	Vdac1	ENSMUSG00000029304	Spp1	0.141662
ENSMUSG00000030117	Gdf3	ENSMUSG00000062542	Syt9	0.141613
ENSMUSG00000028405	Aco1	ENSMUSG00000092622	Khdc3	0.141595
ENSMUSG00000029304	Spp1	ENSMUSG00000029993	Nfu1	0.141572
ENSMUSG00000021608	Lpcat1	ENSMUSG00000092622	Khdc3	0.141566
ENSMUSG00000031996	Aplp2	ENSMUSG00000092622	Khdc3	0.141558
ENSMUSG00000020027	Socs2	ENSMUSG00000052397	Ezr	0.141545
ENSMUSG00000023004	Tuba1b	ENSMUSG00000092622	Khdc3	0.141539
ENSMUSG00000039682	Lap3	ENSMUSG00000082674	Gm11914	0.141537
ENSMUSG00000020092	Pald1	ENSMUSG00000052397	Ezr	0.141523
ENSMUSG00000020407	Upp1	ENSMUSG00000061950	Ppp4r1	0.141522
ENSMUSG00000025384	Faap100	ENSMUSG00000030117	Gdf3	0.14152
ENSMUSG00000021868	Ppif	ENSMUSG00000024406	Pou5f1	0.141518
ENSMUSG00000024209	1700061G19Rik	ENSMUSG00000092622	Khdc3	0.141516
ENSMUSG00000020407	Upp1	ENSMUSG00000022553	Maf1	0.141497
ENSMUSG00000016308	Ube2a	ENSMUSG00000024406	Pou5f1	0.141492
ENSMUSG00000030117	Gdf3	ENSMUSG00000044393	Dsg2	0.14147
ENSMUSG00000024406	Pou5f1	ENSMUSG00000030513	Pcsk6	0.141434
ENSMUSG00000018965	Ywhah	ENSMUSG00000092622	Khdc3	0.141429
ENSMUSG00000002985	Apoe	ENSMUSG00000030117	Gdf3	0.141406
ENSMUSG00000024406	Pou5f1	ENSMUSG00000028041	Adam15	0.141403
ENSMUSG00000024121	Atp6v0c	ENSMUSG00000027597	Ahcy	0.141396
ENSMUSG00000001228	Uhrf1	ENSMUSG00000028583	Pdpn	0.141382
ENSMUSG00000020407	Upp1	ENSMUSG00000038518	Jarid2	0.14138
ENSMUSG00000032898	Fbxo21	ENSMUSG00000039682	Lap3	0.141379
ENSMUSG00000025156	Gps1	ENSMUSG00000039682	Lap3	0.141376
ENSMUSG00000024406	Pou5f1	ENSMUSG00000026457	Adipor1	0.141375
ENSMUSG00000030117	Gdf3	ENSMUSG00000073894	Rbmxl2	0.141367
ENSMUSG00000025930	Msc	ENSMUSG00000030117	Gdf3	0.141364
ENSMUSG00000001228	Uhrf1	ENSMUSG00000072620	Slfn2	0.141359
ENSMUSG00000000171	Sdhd	ENSMUSG00000092622	Khdc3	0.141342
ENSMUSG00000032122	Slc37a2	ENSMUSG00000052397	Ezr	0.141341
ENSMUSG00000020407	Upp1	ENSMUSG00000039202	Abhd2	0.141327
ENSMUSG00000030117	Gdf3	ENSMUSG00000046000	Naa11	0.141324
ENSMUSG00000022257	Laptm4b	ENSMUSG00000030117	Gdf3	0.141309
ENSMUSG00000001228	Uhrf1	ENSMUSG00000026027	Stradb	0.1413
ENSMUSG00000020092	Pald1	ENSMUSG00000027597	Ahcy	0.141264
ENSMUSG00000001076	C1ql4	ENSMUSG00000024406	Pou5f1	0.141263
ENSMUSG00000024406	Pou5f1	ENSMUSG00000027078	Ube2l6	0.141259
ENSMUSG00000028405	Aco1	ENSMUSG00000039682	Lap3	0.141258
ENSMUSG00000024406	Pou5f1	ENSMUSG00000031245	Hmgn5	0.141258
ENSMUSG00000022244	Amacr	ENSMUSG00000092622	Khdc3	0.141235
ENSMUSG00000001228	Uhrf1	ENSMUSG00000059851	Kmt5c	0.14122
ENSMUSG00000022346	Myc	ENSMUSG00000024406	Pou5f1	0.141212
ENSMUSG00000030117	Gdf3	ENSMUSG00000030365	Clec2i	0.141198
ENSMUSG00000022244	Amacr	ENSMUSG00000052397	Ezr	0.141175
ENSMUSG00000030117	Gdf3	ENSMUSG00000030978	Rrm1	0.141158
ENSMUSG00000039682	Lap3	ENSMUSG00000053113	Socs3	0.141154
ENSMUSG00000001441	Npepps	ENSMUSG00000030117	Gdf3	0.141146
ENSMUSG00000029106	Add1	ENSMUSG00000030117	Gdf3	0.141146
ENSMUSG00000026456	Cyb5r1	ENSMUSG00000052397	Ezr	0.141118
ENSMUSG00000009863	Sdhb	ENSMUSG00000092622	Khdc3	0.14111
ENSMUSG00000020407	Upp1	ENSMUSG00000045005	Fzd5	0.141072
ENSMUSG00000024406	Pou5f1	ENSMUSG00000029138	4930548H24Rik	0.141062
ENSMUSG00000021127	Zfp36l1	ENSMUSG00000025156	Gps1	0.141056
ENSMUSG00000004565	Pnpla6	ENSMUSG00000024406	Pou5f1	0.141056
ENSMUSG00000024406	Pou5f1	ENSMUSG00000037032	Apbb1	0.141046
ENSMUSG00000009076	Zmat5	ENSMUSG00000092622	Khdc3	0.141043
ENSMUSG00000021127	Zfp36l1	ENSMUSG00000029993	Nfu1	0.141024
ENSMUSG00000022750	Klhl22	ENSMUSG00000024406	Pou5f1	0.141024
ENSMUSG00000021591	Glrx	ENSMUSG00000083773	Gm13394	0.141018
ENSMUSG00000029249	Rest	ENSMUSG00000029304	Spp1	0.141003
ENSMUSG00000040234	Tm7sf3	ENSMUSG00000052397	Ezr	0.141001
ENSMUSG00000020027	Socs2	ENSMUSG00000033837	Foxh1	0.140989
ENSMUSG00000021127	Zfp36l1	ENSMUSG00000021207	Akr1c21	0.140985
ENSMUSG00000023022	Lima1	ENSMUSG00000092622	Khdc3	0.140984
ENSMUSG00000030117	Gdf3	ENSMUSG00000046449	C77370	0.140959
ENSMUSG00000020407	Upp1	ENSMUSG00000026643	Nmt2	0.140958
ENSMUSG00000024406	Pou5f1	ENSMUSG00000024646	Cyb5a	0.140947
ENSMUSG00000019838	Slc16a10	ENSMUSG00000029304	Spp1	0.140943
ENSMUSG00000024165	Hn1l	ENSMUSG00000029304	Spp1	0.140939
ENSMUSG00000021127	Zfp36l1	ENSMUSG00000029249	Rest	0.14092
ENSMUSG00000020407	Upp1	ENSMUSG00000051176	Zfp42	0.140915
ENSMUSG00000001228	Uhrf1	ENSMUSG00000050534	Htr5b	0.140899
ENSMUSG00000019894	Slc6a15	ENSMUSG00000021127	Zfp36l1	0.140896
ENSMUSG00000021127	Zfp36l1	ENSMUSG00000023832	Acat2	0.140892
ENSMUSG00000020407	Upp1	ENSMUSG00000029234	Tmem165	0.140892
ENSMUSG00000020407	Upp1	ENSMUSG00000025779	Ly96	0.140863
ENSMUSG00000020092	Pald1	ENSMUSG00000033837	Foxh1	0.140863
ENSMUSG00000021127	Zfp36l1	ENSMUSG00000030663	1110004F10Rik	0.140857
ENSMUSG00000021127	Zfp36l1	ENSMUSG00000037752	Xkr8	0.140854
ENSMUSG00000029304	Spp1	ENSMUSG00000060935	Tmem263	0.140854
ENSMUSG00000022900	Ildr1	ENSMUSG00000033837	Foxh1	0.140837
ENSMUSG00000020407	Upp1	ENSMUSG00000030629	Zfand6	0.140814
ENSMUSG00000060935	Tmem263	ENSMUSG00000092622	Khdc3	0.140805
ENSMUSG00000020407	Upp1	ENSMUSG00000028636	Ppcs	0.140804
ENSMUSG00000082795	Gm13193	ENSMUSG00000092622	Khdc3	0.140797
ENSMUSG00000052397	Ezr	ENSMUSG00000052776	Oas1a	0.140792
ENSMUSG00000026456	Cyb5r1	ENSMUSG00000039682	Lap3	0.140787
ENSMUSG00000024099	Ndufv2	ENSMUSG00000039682	Lap3	0.140784
ENSMUSG00000021127	Zfp36l1	ENSMUSG00000060591	Ifitm2	0.14077
ENSMUSG00000020743	Mif4gd	ENSMUSG00000030117	Gdf3	0.140743
ENSMUSG00000020407	Upp1	ENSMUSG00000031657	Heatr3	0.140743
ENSMUSG00000001228	Uhrf1	ENSMUSG00000001441	Npepps	0.140742
ENSMUSG00000019947	Arid5b	ENSMUSG00000092622	Khdc3	0.140742
ENSMUSG00000039682	Lap3	ENSMUSG00000087166	L1td1	0.14073
ENSMUSG00000021127	Zfp36l1	ENSMUSG00000022781	Pak2	0.140729
ENSMUSG00000029304	Spp1	ENSMUSG00000052397	Ezr	0.140729
ENSMUSG00000001228	Uhrf1	ENSMUSG00000029817	Tra2a	0.140725
ENSMUSG00000024132	Eci1	ENSMUSG00000024406	Pou5f1	0.140704
ENSMUSG00000001228	Uhrf1	ENSMUSG00000021408	Ripk1	0.140702
ENSMUSG00000027610	Gss	ENSMUSG00000029304	Spp1	0.140701
ENSMUSG00000015647	Lama5	ENSMUSG00000052397	Ezr	0.140685
ENSMUSG00000001228	Uhrf1	ENSMUSG00000019942	Cdk1	0.140684
ENSMUSG00000021670	Hmgcr	ENSMUSG00000052397	Ezr	0.140681
ENSMUSG00000020407	Upp1	ENSMUSG00000041372	B4galnt3	0.140675
ENSMUSG00000020407	Upp1	ENSMUSG00000039428	Tmem135	0.140663
ENSMUSG00000001228	Uhrf1	ENSMUSG00000054766	Set	0.140643
ENSMUSG00000021127	Zfp36l1	ENSMUSG00000030986	Dhx32	0.140639
ENSMUSG00000001228	Uhrf1	ENSMUSG00000046314	Stxbp6	0.140634
ENSMUSG00000020407	Upp1	ENSMUSG00000078967	Gm3272	0.140633
ENSMUSG00000052397	Ezr	ENSMUSG00000068744	Psrc1	0.140611
ENSMUSG00000030117	Gdf3	ENSMUSG00000058672	Tubb2a	0.140607
ENSMUSG00000030357	Fkbp4	ENSMUSG00000052397	Ezr	0.140591
ENSMUSG00000026385	Dbi	ENSMUSG00000029304	Spp1	0.140588
ENSMUSG00000025196	Cpn1	ENSMUSG00000030117	Gdf3	0.140583
ENSMUSG00000001228	Uhrf1	ENSMUSG00000021748	Pdhb	0.140577
ENSMUSG00000021835	Bmp4	ENSMUSG00000024406	Pou5f1	0.140572
ENSMUSG00000020407	Upp1	ENSMUSG00000028641	P3h1	0.140559
ENSMUSG00000029552	Tes	ENSMUSG00000052397	Ezr	0.140557
ENSMUSG00000020611	Gna13	ENSMUSG00000039682	Lap3	0.140552
ENSMUSG00000021732	Fgf10	ENSMUSG00000092622	Khdc3	0.140531
ENSMUSG00000021843	Ktn1	ENSMUSG00000039682	Lap3	0.140515
ENSMUSG00000024121	Atp6v0c	ENSMUSG00000048087	Gm4737	0.140502
ENSMUSG00000030117	Gdf3	ENSMUSG00000043629	1700019D03Rik	0.140489
ENSMUSG00000001228	Uhrf1	ENSMUSG00000021701	Plk2	0.140467
ENSMUSG00000040943	Tet2	ENSMUSG00000092622	Khdc3	0.140466
ENSMUSG00000026193	Fn1	ENSMUSG00000027597	Ahcy	0.140461
ENSMUSG00000001228	Uhrf1	ENSMUSG00000044393	Dsg2	0.140452
ENSMUSG00000021048	Mthfd1	ENSMUSG00000092622	Khdc3	0.140415
ENSMUSG00000041309	Nkx6-2	ENSMUSG00000092622	Khdc3	0.140405
ENSMUSG00000001228	Uhrf1	ENSMUSG00000026643	Nmt2	0.140405
ENSMUSG00000005161	Prdx2	ENSMUSG00000029826	Zc3hav1	0.140379
ENSMUSG00000001228	Uhrf1	ENSMUSG00000033917	Gde1	0.140364
ENSMUSG00000022114	Spry2	ENSMUSG00000024406	Pou5f1	0.140362
ENSMUSG00000020407	Upp1	ENSMUSG00000034636	Zyg11b	0.140351
ENSMUSG00000024406	Pou5f1	ENSMUSG00000031010	Usp9x	0.140329
ENSMUSG00000004359	Spic	ENSMUSG00000021127	Zfp36l1	0.140317
ENSMUSG00000001228	Uhrf1	ENSMUSG00000043183	Simc1	0.140298
ENSMUSG00000021733	Slc4a7	ENSMUSG00000030117	Gdf3	0.140297
ENSMUSG00000024406	Pou5f1	ENSMUSG00000028410	Dnaja1	0.140286
ENSMUSG00000020717	Pecam1	ENSMUSG00000021127	Zfp36l1	0.140262
ENSMUSG00000039682	Lap3	ENSMUSG00000048087	Gm4737	0.140261
ENSMUSG00000020407	Upp1	ENSMUSG00000021733	Slc4a7	0.140254
ENSMUSG00000026193	Fn1	ENSMUSG00000092622	Khdc3	0.14024
ENSMUSG00000001247	Lsr	ENSMUSG00000092622	Khdc3	0.140238
ENSMUSG00000030117	Gdf3	ENSMUSG00000030619	Eed	0.140233
ENSMUSG00000024406	Pou5f1	ENSMUSG00000026669	Mcm10	0.140226
ENSMUSG00000030117	Gdf3	ENSMUSG00000046314	Stxbp6	0.140224
ENSMUSG00000024406	Pou5f1	ENSMUSG00000026027	Stradb	0.14022
ENSMUSG00000001228	Uhrf1	ENSMUSG00000021733	Slc4a7	0.140214
ENSMUSG00000024209	1700061G19Rik	ENSMUSG00000052397	Ezr	0.140205
ENSMUSG00000021127	Zfp36l1	ENSMUSG00000026355	Mcm6	0.140199
ENSMUSG00000021127	Zfp36l1	ENSMUSG00000026478	Lamc1	0.140198
ENSMUSG00000028920	Fbxo42	ENSMUSG00000030117	Gdf3	0.140192
ENSMUSG00000024406	Pou5f1	ENSMUSG00000025358	Cdk2	0.140152
ENSMUSG00000024406	Pou5f1	ENSMUSG00000033352	Map2k4	0.140148
ENSMUSG00000048087	Gm4737	ENSMUSG00000052776	Oas1a	0.140136
ENSMUSG00000027203	Dut	ENSMUSG00000033837	Foxh1	0.140095
ENSMUSG00000006818	Sod2	ENSMUSG00000029304	Spp1	0.140094
ENSMUSG00000020027	Socs2	ENSMUSG00000092622	Khdc3	0.140071
ENSMUSG00000016319	Slc25a5	ENSMUSG00000024406	Pou5f1	0.140063
ENSMUSG00000028138	Adh5	ENSMUSG00000029304	Spp1	0.14006
ENSMUSG00000020530	Ggnbp2	ENSMUSG00000030117	Gdf3	0.140059
ENSMUSG00000024406	Pou5f1	ENSMUSG00000028636	Ppcs	0.140045
ENSMUSG00000001228	Uhrf1	ENSMUSG00000024981	Acsl5	0.140034
ENSMUSG00000030200	Bcl2l14	ENSMUSG00000033837	Foxh1	0.140034
ENSMUSG00000028645	Slc2a1	ENSMUSG00000039682	Lap3	0.140031
ENSMUSG00000018965	Ywhah	ENSMUSG00000029304	Spp1	0.140022
ENSMUSG00000030117	Gdf3	ENSMUSG00000044681	Cnpy1	0.140017
ENSMUSG00000024406	Pou5f1	ENSMUSG00000050534	Htr5b	0.140013
ENSMUSG00000024406	Pou5f1	ENSMUSG00000055932	Fto	0.139995
ENSMUSG00000031633	Slc25a4	ENSMUSG00000039682	Lap3	0.139989
ENSMUSG00000031548	Sfrp1	ENSMUSG00000052397	Ezr	0.139988
ENSMUSG00000030117	Gdf3	ENSMUSG00000079012	Serpina3m	0.139969
ENSMUSG00000025203	Scd2	ENSMUSG00000092622	Khdc3	0.139968
ENSMUSG00000030117	Gdf3	ENSMUSG00000060475	Wtap	0.139953
ENSMUSG00000020407	Upp1	ENSMUSG00000028434	Epb41l4b	0.139942
ENSMUSG00000016308	Ube2a	ENSMUSG00000039682	Lap3	0.139936
ENSMUSG00000024406	Pou5f1	ENSMUSG00000056268	Dennd1b	0.139906
ENSMUSG00000024209	1700061G19Rik	ENSMUSG00000069188	Gm13192	0.139904
ENSMUSG00000029304	Spp1	ENSMUSG00000032299	Commd4	0.139898
ENSMUSG00000033837	Foxh1	ENSMUSG00000048087	Gm4737	0.139855
ENSMUSG00000027317	Ppp1r14d	ENSMUSG00000027597	Ahcy	0.139833
ENSMUSG00000020407	Upp1	ENSMUSG00000042810	Krba1	0.139807
ENSMUSG00000032324	Tspan3	ENSMUSG00000092622	Khdc3	0.139801
ENSMUSG00000047751	Utf1	ENSMUSG00000092622	Khdc3	0.139777
ENSMUSG00000021127	Zfp36l1	ENSMUSG00000026576	Atp1b1	0.139763
ENSMUSG00000024121	Atp6v0c	ENSMUSG00000039682	Lap3	0.139761
ENSMUSG00000021127	Zfp36l1	ENSMUSG00000032058	Ppp2r1b	0.139742
ENSMUSG00000036206	Sh3bp4	ENSMUSG00000069188	Gm13192	0.13974
ENSMUSG00000024406	Pou5f1	ENSMUSG00000040213	Kyat3	0.139737
ENSMUSG00000025423	Pias2	ENSMUSG00000039682	Lap3	0.139735
ENSMUSG00000047146	Tet1	ENSMUSG00000052397	Ezr	0.139725
ENSMUSG00000024406	Pou5f1	ENSMUSG00000024697	Gna14	0.139723
ENSMUSG00000020407	Upp1	ENSMUSG00000026669	Mcm10	0.139719
ENSMUSG00000022900	Ildr1	ENSMUSG00000069188	Gm13192	0.139718
ENSMUSG00000001228	Uhrf1	ENSMUSG00000028410	Dnaja1	0.139709
ENSMUSG00000031584	Gsr	ENSMUSG00000057666	Gapdh	0.13969
ENSMUSG00000006378	Gcat	ENSMUSG00000027597	Ahcy	0.139689
ENSMUSG00000022652	Morc1	ENSMUSG00000030117	Gdf3	0.139689
ENSMUSG00000033837	Foxh1	ENSMUSG00000079445	B3gnt7	0.139685
ENSMUSG00000024406	Pou5f1	ENSMUSG00000032121	Tmem218	0.139684
ENSMUSG00000024406	Pou5f1	ENSMUSG00000026478	Lamc1	0.139681
ENSMUSG00000029821	Dfna5	ENSMUSG00000092622	Khdc3	0.139663
ENSMUSG00000020407	Upp1	ENSMUSG00000020530	Ggnbp2	0.139639
ENSMUSG00000022781	Pak2	ENSMUSG00000092622	Khdc3	0.139625
ENSMUSG00000024406	Pou5f1	ENSMUSG00000038936	Sccpdh	0.139613
ENSMUSG00000022553	Maf1	ENSMUSG00000024406	Pou5f1	0.139611
ENSMUSG00000030117	Gdf3	ENSMUSG00000059991	Nptx2	0.139609
ENSMUSG00000024406	Pou5f1	ENSMUSG00000057215	Platr28	0.1396
ENSMUSG00000021127	Zfp36l1	ENSMUSG00000039616	Mocos	0.139584
ENSMUSG00000027868	Tbx15	ENSMUSG00000092622	Khdc3	0.139581
ENSMUSG00000029826	Zc3hav1	ENSMUSG00000042367	Gjb3	0.13958
ENSMUSG00000024406	Pou5f1	ENSMUSG00000039428	Tmem135	0.139573
ENSMUSG00000001123	Lgals9	ENSMUSG00000021127	Zfp36l1	0.139568
ENSMUSG00000031584	Gsr	ENSMUSG00000092622	Khdc3	0.139567
ENSMUSG00000021127	Zfp36l1	ENSMUSG00000021794	Glud1	0.139538
ENSMUSG00000028484	Psip1	ENSMUSG00000029304	Spp1	0.139532
ENSMUSG00000001228	Uhrf1	ENSMUSG00000020743	Mif4gd	0.139528
ENSMUSG00000024406	Pou5f1	ENSMUSG00000031657	Heatr3	0.139509
ENSMUSG00000031548	Sfrp1	ENSMUSG00000092622	Khdc3	0.139509
ENSMUSG00000020407	Upp1	ENSMUSG00000052310	Slc39a1	0.139504
ENSMUSG00000021748	Pdhb	ENSMUSG00000039682	Lap3	0.139489
ENSMUSG00000032122	Slc37a2	ENSMUSG00000033837	Foxh1	0.139463
ENSMUSG00000021711	Trappc13	ENSMUSG00000024406	Pou5f1	0.139461
ENSMUSG00000030232	Aebp2	ENSMUSG00000033837	Foxh1	0.139446
ENSMUSG00000021127	Zfp36l1	ENSMUSG00000032725	Folr2	0.139436
ENSMUSG00000015806	Qdpr	ENSMUSG00000052397	Ezr	0.139434
ENSMUSG00000034681	Rnps1	ENSMUSG00000052397	Ezr	0.13943
ENSMUSG00000001228	Uhrf1	ENSMUSG00000034723	Tmx4	0.139422
ENSMUSG00000030117	Gdf3	ENSMUSG00000049550	Clip1	0.139408
ENSMUSG00000001228	Uhrf1	ENSMUSG00000032121	Tmem218	0.139396
ENSMUSG00000027868	Tbx15	ENSMUSG00000033837	Foxh1	0.139385
ENSMUSG00000033352	Map2k4	ENSMUSG00000039682	Lap3	0.139354
ENSMUSG00000001228	Uhrf1	ENSMUSG00000023007	Prpf40b	0.139346
ENSMUSG00000022982	Sod1	ENSMUSG00000030117	Gdf3	0.139324
ENSMUSG00000028484	Psip1	ENSMUSG00000039682	Lap3	0.139222
ENSMUSG00000005078	Jkamp	ENSMUSG00000039682	Lap3	0.139196
ENSMUSG00000032387	Rbpms2	ENSMUSG00000039682	Lap3	0.139191
ENSMUSG00000021127	Zfp36l1	ENSMUSG00000026005	Rpe	0.139156
ENSMUSG00000033837	Foxh1	ENSMUSG00000068744	Psrc1	0.139153
ENSMUSG00000020092	Pald1	ENSMUSG00000092622	Khdc3	0.13915
ENSMUSG00000030117	Gdf3	ENSMUSG00000042272	Sestd1	0.139144
ENSMUSG00000029304	Spp1	ENSMUSG00000053113	Socs3	0.139143
ENSMUSG00000039682	Lap3	ENSMUSG00000058672	Tubb2a	0.139125
ENSMUSG00000024406	Pou5f1	ENSMUSG00000025190	Got1	0.139122
ENSMUSG00000004056	Akt2	ENSMUSG00000069188	Gm13192	0.139118
ENSMUSG00000001247	Lsr	ENSMUSG00000039682	Lap3	0.139098
ENSMUSG00000029304	Spp1	ENSMUSG00000087166	L1td1	0.139086
ENSMUSG00000024406	Pou5f1	ENSMUSG00000034064	Poglut1	0.139074
ENSMUSG00000001228	Uhrf1	ENSMUSG00000022237	Ankrd33b	0.139072
ENSMUSG00000024406	Pou5f1	ENSMUSG00000034723	Tmx4	0.139068
ENSMUSG00000024406	Pou5f1	ENSMUSG00000032898	Fbxo21	0.139059
ENSMUSG00000030232	Aebp2	ENSMUSG00000092622	Khdc3	0.139049
ENSMUSG00000029304	Spp1	ENSMUSG00000082674	Gm11914	0.139045
ENSMUSG00000028138	Adh5	ENSMUSG00000092622	Khdc3	0.139044
ENSMUSG00000026235	Epha4	ENSMUSG00000039682	Lap3	0.13903
ENSMUSG00000001228	Uhrf1	ENSMUSG00000079012	Serpina3m	0.13899
ENSMUSG00000040857	Erf	ENSMUSG00000092622	Khdc3	0.138989
ENSMUSG00000020407	Upp1	ENSMUSG00000025034	Trim8	0.138988
ENSMUSG00000020407	Upp1	ENSMUSG00000037071	Scd1	0.138985
ENSMUSG00000031996	Aplp2	ENSMUSG00000039682	Lap3	0.138943
ENSMUSG00000022237	Ankrd33b	ENSMUSG00000030117	Gdf3	0.138939
ENSMUSG00000020407	Upp1	ENSMUSG00000028602	Tnfrsf8	0.138939
ENSMUSG00000026235	Epha4	ENSMUSG00000029304	Spp1	0.138922
ENSMUSG00000020407	Upp1	ENSMUSG00000042198	Chchd7	0.138916
ENSMUSG00000016921	Srsf6	ENSMUSG00000024406	Pou5f1	0.13891
ENSMUSG00000030117	Gdf3	ENSMUSG00000055560	Zfp459	0.138896
ENSMUSG00000021127	Zfp36l1	ENSMUSG00000024381	Bin1	0.138873
ENSMUSG00000019773	Fbxo5	ENSMUSG00000030117	Gdf3	0.138854
ENSMUSG00000024406	Pou5f1	ENSMUSG00000028127	Abcd3	0.138852
ENSMUSG00000024462	Gabbr1	ENSMUSG00000030117	Gdf3	0.138848
ENSMUSG00000022031	Elp3	ENSMUSG00000030117	Gdf3	0.138844
ENSMUSG00000020407	Upp1	ENSMUSG00000055835	Zfp1	0.138827
ENSMUSG00000021127	Zfp36l1	ENSMUSG00000026385	Dbi	0.138815
ENSMUSG00000052397	Ezr	ENSMUSG00000079445	B3gnt7	0.138797
ENSMUSG00000032997	Chpf	ENSMUSG00000033837	Foxh1	0.138794
ENSMUSG00000004056	Akt2	ENSMUSG00000052397	Ezr	0.138789
ENSMUSG00000019947	Arid5b	ENSMUSG00000039682	Lap3	0.138784
ENSMUSG00000032997	Chpf	ENSMUSG00000092622	Khdc3	0.138783
ENSMUSG00000048087	Gm4737	ENSMUSG00000082795	Gm13193	0.138772
ENSMUSG00000020407	Upp1	ENSMUSG00000024697	Gna14	0.138755
ENSMUSG00000001228	Uhrf1	ENSMUSG00000002985	Apoe	0.138751
ENSMUSG00000036880	Acaa2	ENSMUSG00000092622	Khdc3	0.138746
ENSMUSG00000020407	Upp1	ENSMUSG00000028583	Pdpn	0.138731
ENSMUSG00000006715	Gmnn	ENSMUSG00000024406	Pou5f1	0.13872
ENSMUSG00000027597	Ahcy	ENSMUSG00000036206	Sh3bp4	0.138716
ENSMUSG00000030986	Dhx32	ENSMUSG00000092622	Khdc3	0.138697
ENSMUSG00000021127	Zfp36l1	ENSMUSG00000030536	Iqgap1	0.138687
ENSMUSG00000029657	Hsph1	ENSMUSG00000092622	Khdc3	0.138681
ENSMUSG00000001228	Uhrf1	ENSMUSG00000026342	Slc35f5	0.138672
ENSMUSG00000029826	Zc3hav1	ENSMUSG00000042808	Gpx2	0.13867
ENSMUSG00000004565	Pnpla6	ENSMUSG00000020407	Upp1	0.138665
ENSMUSG00000039682	Lap3	ENSMUSG00000040943	Tet2	0.13866
ENSMUSG00000001228	Uhrf1	ENSMUSG00000002458	Rgs19	0.138644
ENSMUSG00000003038	Hmgn2	ENSMUSG00000021127	Zfp36l1	0.138635
ENSMUSG00000006378	Gcat	ENSMUSG00000033837	Foxh1	0.138615
ENSMUSG00000025809	Itgb1	ENSMUSG00000030117	Gdf3	0.138594
ENSMUSG00000001525	Tubb5	ENSMUSG00000029826	Zc3hav1	0.13859
ENSMUSG00000002458	Rgs19	ENSMUSG00000030117	Gdf3	0.138577
ENSMUSG00000023832	Acat2	ENSMUSG00000039682	Lap3	0.138555
ENSMUSG00000021127	Zfp36l1	ENSMUSG00000045005	Fzd5	0.138541
ENSMUSG00000006715	Gmnn	ENSMUSG00000020407	Upp1	0.138532
ENSMUSG00000030117	Gdf3	ENSMUSG00000078497	Zfp978	0.138529
ENSMUSG00000052397	Ezr	ENSMUSG00000053175	Bcl3	0.138521
ENSMUSG00000005102	Eif2ak4	ENSMUSG00000020407	Upp1	0.138513
ENSMUSG00000026235	Epha4	ENSMUSG00000052397	Ezr	0.138506
ENSMUSG00000024406	Pou5f1	ENSMUSG00000032050	Rdx	0.138486
ENSMUSG00000021127	Zfp36l1	ENSMUSG00000061232	H2-K1	0.138484
ENSMUSG00000018965	Ywhah	ENSMUSG00000021127	Zfp36l1	0.138466
ENSMUSG00000029657	Hsph1	ENSMUSG00000039682	Lap3	0.13846
ENSMUSG00000039682	Lap3	ENSMUSG00000054604	Cggbp1	0.138445
ENSMUSG00000029826	Zc3hav1	ENSMUSG00000052397	Ezr	0.138444
ENSMUSG00000028405	Aco1	ENSMUSG00000052397	Ezr	0.138432
ENSMUSG00000021127	Zfp36l1	ENSMUSG00000056394	Lig1	0.13843
ENSMUSG00000027203	Dut	ENSMUSG00000027597	Ahcy	0.138397
ENSMUSG00000027597	Ahcy	ENSMUSG00000031996	Aplp2	0.138383
ENSMUSG00000021127	Zfp36l1	ENSMUSG00000047446	Arl4a	0.138379
ENSMUSG00000024406	Pou5f1	ENSMUSG00000043183	Simc1	0.138364
ENSMUSG00000031996	Aplp2	ENSMUSG00000052397	Ezr	0.13836
ENSMUSG00000015112	Slc25a13	ENSMUSG00000024406	Pou5f1	0.138355
ENSMUSG00000026576	Atp1b1	ENSMUSG00000029304	Spp1	0.138328
ENSMUSG00000020407	Upp1	ENSMUSG00000057215	Platr28	0.138327
ENSMUSG00000030117	Gdf3	ENSMUSG00000032216	Nedd4	0.138324
ENSMUSG00000024949	Sf1	ENSMUSG00000039682	Lap3	0.138297
ENSMUSG00000031821	Gins2	ENSMUSG00000092622	Khdc3	0.138294
ENSMUSG00000032058	Ppp2r1b	ENSMUSG00000039682	Lap3	0.138285
ENSMUSG00000026385	Dbi	ENSMUSG00000029826	Zc3hav1	0.138277
ENSMUSG00000001552	Jup	ENSMUSG00000052397	Ezr	0.138269
ENSMUSG00000024406	Pou5f1	ENSMUSG00000029178	Klf3	0.138262
ENSMUSG00000020315	Sptbn1	ENSMUSG00000024406	Pou5f1	0.138244
ENSMUSG00000033837	Foxh1	ENSMUSG00000066861	Oas1g	0.138242
ENSMUSG00000033059	Pygb	ENSMUSG00000033837	Foxh1	0.138232
ENSMUSG00000030200	Bcl2l14	ENSMUSG00000069188	Gm13192	0.138226
ENSMUSG00000020407	Upp1	ENSMUSG00000029817	Tra2a	0.138217
ENSMUSG00000009863	Sdhb	ENSMUSG00000021127	Zfp36l1	0.138216
ENSMUSG00000030117	Gdf3	ENSMUSG00000073139	Tmem185a	0.138214
ENSMUSG00000039682	Lap3	ENSMUSG00000052397	Ezr	0.138209
ENSMUSG00000024406	Pou5f1	ENSMUSG00000026094	Stk17b	0.138206
ENSMUSG00000028345	Tex10	ENSMUSG00000030117	Gdf3	0.138206
ENSMUSG00000032494	Tdgf1	ENSMUSG00000092622	Khdc3	0.138195
ENSMUSG00000029821	Dfna5	ENSMUSG00000052397	Ezr	0.138151
ENSMUSG00000024646	Cyb5a	ENSMUSG00000039682	Lap3	0.138145
ENSMUSG00000019838	Slc16a10	ENSMUSG00000052397	Ezr	0.138137
ENSMUSG00000035781	R3hdm4	ENSMUSG00000092622	Khdc3	0.138131
ENSMUSG00000030117	Gdf3	ENSMUSG00000030629	Zfand6	0.138119
ENSMUSG00000027203	Dut	ENSMUSG00000069188	Gm13192	0.138116
ENSMUSG00000033837	Foxh1	ENSMUSG00000047751	Utf1	0.138116
ENSMUSG00000030663	1110004F10Rik	ENSMUSG00000092622	Khdc3	0.138111
ENSMUSG00000006378	Gcat	ENSMUSG00000039682	Lap3	0.13807
ENSMUSG00000005198	Polr2a	ENSMUSG00000021127	Zfp36l1	0.138066
ENSMUSG00000023902	Zscan10	ENSMUSG00000033837	Foxh1	0.138058
ENSMUSG00000027180	Fbxo3	ENSMUSG00000029304	Spp1	0.138055
ENSMUSG00000021127	Zfp36l1	ENSMUSG00000060935	Tmem263	0.138043
ENSMUSG00000024406	Pou5f1	ENSMUSG00000052560	Cpne8	0.138032
ENSMUSG00000025937	Lactb2	ENSMUSG00000030117	Gdf3	0.138029
ENSMUSG00000004056	Akt2	ENSMUSG00000033837	Foxh1	0.138019
ENSMUSG00000021127	Zfp36l1	ENSMUSG00000052997	Uba2	0.138008
ENSMUSG00000027597	Ahcy	ENSMUSG00000039682	Lap3	0.137994
ENSMUSG00000001228	Uhrf1	ENSMUSG00000022329	Stk3	0.137989
ENSMUSG00000021127	Zfp36l1	ENSMUSG00000039431	Mtmr7	0.137982
ENSMUSG00000001228	Uhrf1	ENSMUSG00000024132	Eci1	0.137977
ENSMUSG00000021701	Plk2	ENSMUSG00000024406	Pou5f1	0.137971
ENSMUSG00000026456	Cyb5r1	ENSMUSG00000069188	Gm13192	0.137969
ENSMUSG00000022040	Ephx2	ENSMUSG00000033837	Foxh1	0.137964
ENSMUSG00000001228	Uhrf1	ENSMUSG00000041734	Kirrel	0.137953
ENSMUSG00000001228	Uhrf1	ENSMUSG00000055560	Zfp459	0.137949
ENSMUSG00000024165	Hn1l	ENSMUSG00000052397	Ezr	0.137939
ENSMUSG00000027180	Fbxo3	ENSMUSG00000092622	Khdc3	0.137919
ENSMUSG00000021712	Trim23	ENSMUSG00000030117	Gdf3	0.137918
ENSMUSG00000032997	Chpf	ENSMUSG00000052397	Ezr	0.137907
ENSMUSG00000024406	Pou5f1	ENSMUSG00000041372	B4galnt3	0.137902
ENSMUSG00000039682	Lap3	ENSMUSG00000069188	Gm13192	0.137894
ENSMUSG00000006378	Gcat	ENSMUSG00000048087	Gm4737	0.137891
ENSMUSG00000024209	1700061G19Rik	ENSMUSG00000027597	Ahcy	0.137884
ENSMUSG00000024406	Pou5f1	ENSMUSG00000024590	Lmnb1	0.137882
ENSMUSG00000027422	Rrbp1	ENSMUSG00000092622	Khdc3	0.137872
ENSMUSG00000030232	Aebp2	ENSMUSG00000052397	Ezr	0.137859
ENSMUSG00000004056	Akt2	ENSMUSG00000027597	Ahcy	0.137857
ENSMUSG00000024406	Pou5f1	ENSMUSG00000031584	Gsr	0.137824
ENSMUSG00000001228	Uhrf1	ENSMUSG00000059991	Nptx2	0.137814
ENSMUSG00000026643	Nmt2	ENSMUSG00000030117	Gdf3	0.137792
ENSMUSG00000024406	Pou5f1	ENSMUSG00000027315	Spint1	0.137783
ENSMUSG00000024206	Rfx2	ENSMUSG00000092622	Khdc3	0.137777
ENSMUSG00000019564	Arid3a	ENSMUSG00000030117	Gdf3	0.137768
ENSMUSG00000021127	Zfp36l1	ENSMUSG00000028382	Ptbp3	0.137764
ENSMUSG00000029304	Spp1	ENSMUSG00000030986	Dhx32	0.137757
ENSMUSG00000021127	Zfp36l1	ENSMUSG00000021756	Il6st	0.137736
ENSMUSG00000022378	Fam49b	ENSMUSG00000024406	Pou5f1	0.137729
ENSMUSG00000025423	Pias2	ENSMUSG00000030117	Gdf3	0.137726
ENSMUSG00000030117	Gdf3	ENSMUSG00000045414	1190002N15Rik	0.137723
ENSMUSG00000024121	Atp6v0c	ENSMUSG00000029304	Spp1	0.137723
ENSMUSG00000001228	Uhrf1	ENSMUSG00000019564	Arid3a	0.137696
ENSMUSG00000030200	Bcl2l14	ENSMUSG00000052397	Ezr	0.137673
ENSMUSG00000021127	Zfp36l1	ENSMUSG00000039337	Tex19.2	0.137661
ENSMUSG00000009863	Sdhb	ENSMUSG00000039682	Lap3	0.137648
ENSMUSG00000031996	Aplp2	ENSMUSG00000048087	Gm4737	0.13764
ENSMUSG00000001228	Uhrf1	ENSMUSG00000025001	Hells	0.137637
ENSMUSG00000020089	Ppa1	ENSMUSG00000092622	Khdc3	0.1376
ENSMUSG00000030117	Gdf3	ENSMUSG00000044150	A830080D01Rik	0.137596
ENSMUSG00000021696	Elovl7	ENSMUSG00000029826	Zc3hav1	0.137582
ENSMUSG00000022533	Atp13a3	ENSMUSG00000030117	Gdf3	0.137579
ENSMUSG00000021207	Akr1c21	ENSMUSG00000092622	Khdc3	0.137573
ENSMUSG00000024406	Pou5f1	ENSMUSG00000060475	Wtap	0.137566
ENSMUSG00000020407	Upp1	ENSMUSG00000032725	Folr2	0.137562
ENSMUSG00000028138	Adh5	ENSMUSG00000083773	Gm13394	0.137549
ENSMUSG00000015112	Slc25a13	ENSMUSG00000029304	Spp1	0.13754
ENSMUSG00000030117	Gdf3	ENSMUSG00000040650	Cyp2b23	0.137539
ENSMUSG00000020407	Upp1	ENSMUSG00000026094	Stk17b	0.137539
ENSMUSG00000029826	Zc3hav1	ENSMUSG00000032171	Pin1	0.137536
ENSMUSG00000025358	Cdk2	ENSMUSG00000092622	Khdc3	0.137535
ENSMUSG00000022900	Ildr1	ENSMUSG00000027597	Ahcy	0.137529
ENSMUSG00000020156	Mum1	ENSMUSG00000052397	Ezr	0.137518
[truncated: 3,001 more rows]

## Sheet: Module 2-Top 5K interactions
ENSEMBL-ID	Gene Name	ENSEMBL-ID	Gene Name	weight					Gene	Frequency
ENSMUSG00000021306	Gpr137b	ENSMUSG00000026246	Alppl2	0.170896					Gpr137b	462
ENSMUSG00000000301	Pemt	ENSMUSG00000084034	Gm12617	0.168554					Gpr137b-ps	407
ENSMUSG00000021306	Gpr137b	ENSMUSG00000040413	Timd2	0.16531					Timd2	387
ENSMUSG00000021306	Gpr137b	ENSMUSG00000043207	Zmpste24	0.164425					Trim43b	304
ENSMUSG00000021306	Gpr137b	ENSMUSG00000084034	Gm12617	0.164049					Gm12617	300
ENSMUSG00000021306	Gpr137b	ENSMUSG00000097715	Gpr137b-ps	0.163033					Gm11517	295
ENSMUSG00000021306	Gpr137b	ENSMUSG00000025351	Cd63	0.16299					Zmpste24	294
ENSMUSG00000021306	Gpr137b	ENSMUSG00000081249	Gm11517	0.162605					Xylb	269
ENSMUSG00000021306	Gpr137b	ENSMUSG00000074501	Gm5612	0.161844					Trim43c	264
ENSMUSG00000026246	Alppl2	ENSMUSG00000040413	Timd2	0.161458					Gata3	239
ENSMUSG00000001827	Folr1	ENSMUSG00000021306	Gpr137b	0.161047					Aqp9	233
ENSMUSG00000021306	Gpr137b	ENSMUSG00000036528	Ppfibp2	0.157932					Gm5612	213
ENSMUSG00000026246	Alppl2	ENSMUSG00000084034	Gm12617	0.157809					Tomm5	181
ENSMUSG00000000301	Pemt	ENSMUSG00000021306	Gpr137b	0.157796					Slc5a6	164
ENSMUSG00000015474	Ppt2	ENSMUSG00000021306	Gpr137b	0.157764					Vmp1	138
ENSMUSG00000018171	Vmp1	ENSMUSG00000021306	Gpr137b	0.157299					Tmem56	121
ENSMUSG00000006589	Aprt	ENSMUSG00000021306	Gpr137b	0.155788					Pim1	108
ENSMUSG00000006641	Slc5a6	ENSMUSG00000021306	Gpr137b	0.155733					Ppt2	106
ENSMUSG00000021306	Gpr137b	ENSMUSG00000022433	Csnk1e	0.155677					Nabp1	105
ENSMUSG00000040413	Timd2	ENSMUSG00000043207	Zmpste24	0.155501					S1pr5	92
ENSMUSG00000021306	Gpr137b	ENSMUSG00000034708	Grn	0.155076					Fbxo15	88
ENSMUSG00000021306	Gpr137b	ENSMUSG00000035769	Xylb	0.155028					Ppfibp2	81
ENSMUSG00000021306	Gpr137b	ENSMUSG00000078713	Tomm5	0.154961					Uap1	79
ENSMUSG00000000301	Pemt	ENSMUSG00000081249	Gm11517	0.154738					Cndp2	78
ENSMUSG00000021306	Gpr137b	ENSMUSG00000032204	Aqp9	0.154593					Alppl2	65
ENSMUSG00000026246	Alppl2	ENSMUSG00000097715	Gpr137b-ps	0.154306					I0C0044D17Rik	49
ENSMUSG00000020846	Rflnb	ENSMUSG00000021306	Gpr137b	0.154294					Impdh2	47
ENSMUSG00000040413	Timd2	ENSMUSG00000050627	Gpd1l	0.153838					RP24-167L2.1	45
ENSMUSG00000021306	Gpr137b	ENSMUSG00000025364	Pa2g4	0.153537					Slc39a2	41
ENSMUSG00000074501	Gm5612	ENSMUSG00000084034	Gm12617	0.153332					Ctsz	41
ENSMUSG00000021306	Gpr137b	ENSMUSG00000053398	Phgdh	0.153108					Dab2	39
ENSMUSG00000021242	Npc2	ENSMUSG00000021306	Gpr137b	0.15283					Cnn3	39
ENSMUSG00000021306	Gpr137b	ENSMUSG00000050627	Gpd1l	0.15238					Folr1	38
ENSMUSG00000000301	Pemt	ENSMUSG00000040413	Timd2	0.152372					Csnk1e	37
ENSMUSG00000001827	Folr1	ENSMUSG00000040413	Timd2	0.152235					Pemt	34
ENSMUSG00000021306	Gpr137b	ENSMUSG00000053931	Cnn3	0.152091					Gpd1l	33
ENSMUSG00000040413	Timd2	ENSMUSG00000084034	Gm12617	0.151931					Grn	32
ENSMUSG00000021306	Gpr137b	ENSMUSG00000034194	R3hcc1	0.151817					Cd63	31
ENSMUSG00000021306	Gpr137b	ENSMUSG00000050144	Slc25a44	0.15158					Phgdh	30
ENSMUSG00000015619	Gata3	ENSMUSG00000021306	Gpr137b	0.151293					Npc2	30
ENSMUSG00000040413	Timd2	ENSMUSG00000081249	Gm11517	0.151227					Ptdss2	29
ENSMUSG00000001827	Folr1	ENSMUSG00000097715	Gpr137b-ps	0.151003					Dnajb6	29
ENSMUSG00000016256	Ctsz	ENSMUSG00000021306	Gpr137b	0.150938					Gm11525	27
ENSMUSG00000026246	Alppl2	ENSMUSG00000081249	Gm11517	0.150728					Obox6	26
ENSMUSG00000021306	Gpr137b	ENSMUSG00000022150	Dab2	0.150544					Pa2g4	26
ENSMUSG00000040413	Timd2	ENSMUSG00000074501	Gm5612	0.150528					Gm5435	25
ENSMUSG00000020829	Slc46a1	ENSMUSG00000021306	Gpr137b	0.150054					Fabp3	25
ENSMUSG00000021306	Gpr137b	ENSMUSG00000024140	Epas1	0.149956					Nudt4	25
ENSMUSG00000021306	Gpr137b	ENSMUSG00000050732	Vamp8	0.149891					Gulo	25
ENSMUSG00000081249	Gm11517	ENSMUSG00000084034	Gm12617	0.149619					Stip1	25
ENSMUSG00000084034	Gm12617	ENSMUSG00000097715	Gpr137b-ps	0.149361					Slc25a44	24
ENSMUSG00000021306	Gpr137b	ENSMUSG00000073794	I0C0044D17Rik	0.149316					Rflnb	24
ENSMUSG00000021306	Gpr137b	ENSMUSG00000072572	Slc39a2	0.149166					Mon1a	24
ENSMUSG00000021306	Gpr137b	ENSMUSG00000025495	Ptdss2	0.149038					Dcaf4	24
ENSMUSG00000025351	Cd63	ENSMUSG00000040413	Timd2	0.148599					Cpsf3l	24
ENSMUSG00000021306	Gpr137b	ENSMUSG00000029034	Cpsf3l	0.148556					Epas1	23
ENSMUSG00000021306	Gpr137b	ENSMUSG00000023025	Larp4	0.148475					9330159M07Rik	23
ENSMUSG00000021306	Gpr137b	ENSMUSG00000024644	Cndp2	0.148431					Naalad2	23
ENSMUSG00000001827	Folr1	ENSMUSG00000084034	Gm12617	0.148416					Ermp1	23
ENSMUSG00000053398	Phgdh	ENSMUSG00000084034	Gm12617	0.148103					R3hcc1	23
ENSMUSG00000019804	Snx3	ENSMUSG00000021306	Gpr137b	0.147892					Smpdl3a	23
ENSMUSG00000021306	Gpr137b	ENSMUSG00000028132	Tmem56	0.147871					Larp4	23
ENSMUSG00000062867	Impdh2	ENSMUSG00000084034	Gm12617	0.147847					Aprt	23
ENSMUSG00000006641	Slc5a6	ENSMUSG00000040413	Timd2	0.147649					Syngr1	23
ENSMUSG00000040413	Timd2	ENSMUSG00000097715	Gpr137b-ps	0.147595					Gm5773	22
ENSMUSG00000021306	Gpr137b	ENSMUSG00000046324	Ermp1	0.14759					C130074G19Rik	22
ENSMUSG00000019872	Smpdl3a	ENSMUSG00000021306	Gpr137b	0.147494					Gm8994	22
ENSMUSG00000074501	Gm5612	ENSMUSG00000097715	Gpr137b-ps	0.147428					Slc46a1	22
ENSMUSG00000021306	Gpr137b	ENSMUSG00000032583	Mon1a	0.147403					Wdr81	22
ENSMUSG00000021306	Gpr137b	ENSMUSG00000037049	Smpd1	0.146944					Pttg1ip	22
ENSMUSG00000021306	Gpr137b	ENSMUSG00000024966	Stip1	0.14672					Smpd1	22
ENSMUSG00000021306	Gpr137b	ENSMUSG00000023982	Guca1a	0.146547					Igf2r	22
ENSMUSG00000021306	Gpr137b	ENSMUSG00000043943	Naalad2	0.146534					Hand1	21
ENSMUSG00000026246	Alppl2	ENSMUSG00000043207	Zmpste24	0.146164					Zswim5	21
ENSMUSG00000021306	Gpr137b	ENSMUSG00000026107	Nabp1	0.14615					1810019D21Rik	21
ENSMUSG00000021306	Gpr137b	ENSMUSG00000049521	Cdc42ep1	0.146038					Guca1a	21
ENSMUSG00000050627	Gpd1l	ENSMUSG00000084034	Gm12617	0.145755					Gm21887	21
ENSMUSG00000034450	Gulo	ENSMUSG00000084034	Gm12617	0.14569					Sfn	21
ENSMUSG00000021306	Gpr137b	ENSMUSG00000022415	Syngr1	0.145564					Gm9141	20
ENSMUSG00000021306	Gpr137b	ENSMUSG00000041583	Obox6	0.145559					Gm11546	20
ENSMUSG00000021306	Gpr137b	ENSMUSG00000031586	Rbpms	0.145514					Tdpoz2	20
ENSMUSG00000021306	Gpr137b	ENSMUSG00000026670	Uap1	0.145331					Gm3286	20
ENSMUSG00000021306	Gpr137b	ENSMUSG00000062867	Impdh2	0.145328					Rab3il1	20
ENSMUSG00000021306	Gpr137b	ENSMUSG00000034450	Gulo	0.145307					Ptpn21	20
ENSMUSG00000000301	Pemt	ENSMUSG00000074501	Gm5612	0.1453					Slco2a1	20
ENSMUSG00000025351	Cd63	ENSMUSG00000097715	Gpr137b-ps	0.145129					Slc34a2	20
ENSMUSG00000021306	Gpr137b	ENSMUSG00000024014	Pim1	0.145113					Cdc42ep1	20
ENSMUSG00000018171	Vmp1	ENSMUSG00000040413	Timd2	0.144854					Gabrd	20
ENSMUSG00000025364	Pa2g4	ENSMUSG00000040413	Timd2	0.144768					B230118H07Rik	20
ENSMUSG00000021306	Gpr137b	ENSMUSG00000024187	Fam234a	0.144706					Sapcd2	20
ENSMUSG00000040413	Timd2	ENSMUSG00000053398	Phgdh	0.144348					Fstl3	20
ENSMUSG00000015474	Ppt2	ENSMUSG00000040413	Timd2	0.144317					Pwp1	20
ENSMUSG00000021306	Gpr137b	ENSMUSG00000067399	Trim43c	0.14431					Snx3	20
ENSMUSG00000021306	Gpr137b	ENSMUSG00000086390	1810019D21Rik	0.1442					Efna1	19
ENSMUSG00000034708	Grn	ENSMUSG00000084034	Gm12617	0.144174					Rarg	19
ENSMUSG00000015474	Ppt2	ENSMUSG00000084034	Gm12617	0.143815					Gm44172	19
ENSMUSG00000043207	Zmpste24	ENSMUSG00000097715	Gpr137b-ps	0.143746					2310040G24Rik	19
ENSMUSG00000034708	Grn	ENSMUSG00000040413	Timd2	0.143739					Itch	19
ENSMUSG00000021306	Gpr137b	ENSMUSG00000028773	Fabp3	0.143715					Vamp8	19
ENSMUSG00000021306	Gpr137b	ENSMUSG00000080242	Gm15487	0.143672					Atg9a	19
ENSMUSG00000074501	Gm5612	ENSMUSG00000081249	Gm11517	0.143617					Atg4b	19
ENSMUSG00000000301	Pemt	ENSMUSG00000097715	Gpr137b-ps	0.143555					Ptdss1	19
ENSMUSG00000050627	Gpd1l	ENSMUSG00000081249	Gm11517	0.143554					Fam234a	19
ENSMUSG00000020029	Nudt4	ENSMUSG00000021306	Gpr137b	0.143084					Ctsa	19
ENSMUSG00000021306	Gpr137b	ENSMUSG00000029054	Gabrd	0.143066					Strap	19
ENSMUSG00000081249	Gm11517	ENSMUSG00000097715	Gpr137b-ps	0.143057					E330014E10Rik	18
ENSMUSG00000021306	Gpr137b	ENSMUSG00000039349	C130074G19Rik	0.143025					Fabp3-ps1	18
ENSMUSG00000029034	Cpsf3l	ENSMUSG00000084034	Gm12617	0.142986					Gm15487	18
ENSMUSG00000021242	Npc2	ENSMUSG00000040413	Timd2	0.142972					Nin	18
ENSMUSG00000021306	Gpr137b	ENSMUSG00000061897	Gm14292	0.142915					Slc25a22	18
ENSMUSG00000021306	Gpr137b	ENSMUSG00000029177	Cenpa	0.142882					Gprc5a	18
ENSMUSG00000021306	Gpr137b	ENSMUSG00000029762	Akr1b8	0.142859					Mfsd7c	18
ENSMUSG00000021306	Gpr137b	ENSMUSG00000046733	Gprc5a	0.14275					Fblim1	18
ENSMUSG00000006219	Fblim1	ENSMUSG00000021306	Gpr137b	0.142741					Cenpa	18
ENSMUSG00000021306	Gpr137b	ENSMUSG00000079162	Trim43b	0.142716					Rbpms	18
ENSMUSG00000021306	Gpr137b	ENSMUSG00000045374	Wdr81	0.14271					Dnajc7	18
ENSMUSG00000021306	Gpr137b	ENSMUSG00000029131	Dnajb6	0.142579					Cers2	18
ENSMUSG00000021306	Gpr137b	ENSMUSG00000027954	Efna1	0.142373					1810010D01Rik	17
ENSMUSG00000021306	Gpr137b	ENSMUSG00000045087	S1pr5	0.141881					Tpsg1	17
ENSMUSG00000021306	Gpr137b	ENSMUSG00000032548	Slco2a1	0.141852					Plekhf1	17
ENSMUSG00000026246	Alppl2	ENSMUSG00000074501	Gm5612	0.141841					I830077J02Rik	17
ENSMUSG00000021306	Gpr137b	ENSMUSG00000027165	B230118H07Rik	0.141823					Gm9825	17
ENSMUSG00000036528	Ppfibp2	ENSMUSG00000040413	Timd2	0.141799					Ypel2	17
ENSMUSG00000023025	Larp4	ENSMUSG00000040413	Timd2	0.141618					Pramel5	17
ENSMUSG00000022150	Dab2	ENSMUSG00000040413	Timd2	0.141503					AU018091	17
ENSMUSG00000021306	Gpr137b	ENSMUSG00000034258	Mfsd7c	0.141498					Chka	17
ENSMUSG00000021306	Gpr137b	ENSMUSG00000026280	Atg4b	0.141405					Mfsd5	17
ENSMUSG00000021306	Gpr137b	ENSMUSG00000094374	Gm5435	0.141259					Cyp2s1	17
ENSMUSG00000067399	Trim43c	ENSMUSG00000079162	Trim43b	0.141126					Dirc2	17
ENSMUSG00000034391	Fbxo15	ENSMUSG00000079162	Trim43b	0.141108					Napsa	16
ENSMUSG00000006641	Slc5a6	ENSMUSG00000097715	Gpr137b-ps	0.141061					Atp6ap1l	16
ENSMUSG00000021306	Gpr137b	ENSMUSG00000096403	Gm9825	0.140981					Tgm2	16
ENSMUSG00000040413	Timd2	ENSMUSG00000043943	Naalad2	0.140932					Ago4	16
ENSMUSG00000006589	Aprt	ENSMUSG00000084034	Gm12617	0.140884					Iqub	16
ENSMUSG00000062867	Impdh2	ENSMUSG00000081249	Gm11517	0.14087					Fgf1	16
ENSMUSG00000021222	Dcaf4	ENSMUSG00000021306	Gpr137b	0.140821					Bbx	16
ENSMUSG00000019082	Slc25a22	ENSMUSG00000021306	Gpr137b	0.140555					Gadd45b	16
ENSMUSG00000021306	Gpr137b	ENSMUSG00000083227	Gm11546	0.140496					Cers6	16
ENSMUSG00000021306	Gpr137b	ENSMUSG00000024663	Rab3il1	0.140382					Gm14292	16
ENSMUSG00000062867	Impdh2	ENSMUSG00000079162	Trim43b	0.140133					Akr1b8	16
ENSMUSG00000034708	Grn	ENSMUSG00000081249	Gm11517	0.140083					Ypel3	16
ENSMUSG00000021306	Gpr137b	ENSMUSG00000085307	Gm11525	0.139973					Gm15286	16
ENSMUSG00000021306	Gpr137b	ENSMUSG00000103362	Tdpoz2	0.13989					Tmem50b	16
ENSMUSG00000021306	Gpr137b	ENSMUSG00000033124	Atg9a	0.139836					Rdh10	16
ENSMUSG00000040413	Timd2	ENSMUSG00000062867	Impdh2	0.139817					Proser2	16
ENSMUSG00000021306	Gpr137b	ENSMUSG00000028776	Tinagl1	0.139727					Cln8	16
ENSMUSG00000021306	Gpr137b	ENSMUSG00000037622	Wdtc1	0.13969					Mrps6	16
ENSMUSG00000040413	Timd2	ENSMUSG00000078713	Tomm5	0.139652					Arl8b	16
ENSMUSG00000053398	Phgdh	ENSMUSG00000097715	Gpr137b-ps	0.139624					Mpc1	16
ENSMUSG00000021306	Gpr137b	ENSMUSG00000110851	RP24-167L2.1	0.139595					C1qbp	16
ENSMUSG00000036528	Ppfibp2	ENSMUSG00000097715	Gpr137b-ps	0.139563					Gm12798	15
ENSMUSG00000053398	Phgdh	ENSMUSG00000081249	Gm11517	0.139548					Efhd1	15
ENSMUSG00000021306	Gpr137b	ENSMUSG00000056366	Fabp3-ps1	0.139524					RP23-78N5.7	15
ENSMUSG00000020325	Fstl3	ENSMUSG00000021306	Gpr137b	0.139505					Slc9a3r2	15
ENSMUSG00000021306	Gpr137b	ENSMUSG00000021518	Ptdss1	0.139448					Foxn3	15
ENSMUSG00000032204	Aqp9	ENSMUSG00000040413	Timd2	0.139304					Mark1	15
ENSMUSG00000021306	Gpr137b	ENSMUSG00000034445	Cyb561a3	0.139142					Vnn1	15
ENSMUSG00000022433	Csnk1e	ENSMUSG00000097715	Gpr137b-ps	0.139092					Dnajb9	15
ENSMUSG00000001827	Folr1	ENSMUSG00000081249	Gm11517	0.139073					Steap3	15
ENSMUSG00000021306	Gpr137b	ENSMUSG00000023830	Igf2r	0.139033					Cyb561a3	15
ENSMUSG00000021306	Gpr137b	ENSMUSG00000068879	Gm5773	0.138919					Spi1	15
ENSMUSG00000021306	Gpr137b	ENSMUSG00000042675	Ypel3	0.138881					Hexa	15
ENSMUSG00000002204	Napsa	ENSMUSG00000021306	Gpr137b	0.138874					Eif1b	15
ENSMUSG00000035769	Xylb	ENSMUSG00000097715	Gpr137b-ps	0.138873					Manf	15
ENSMUSG00000015474	Ppt2	ENSMUSG00000097715	Gpr137b-ps	0.13879					Wdtc1	15
ENSMUSG00000021222	Dcaf4	ENSMUSG00000084034	Gm12617	0.138778					Gch1	15
ENSMUSG00000021306	Gpr137b	ENSMUSG00000026389	Steap3	0.138771					Dnajb11	15
ENSMUSG00000021306	Gpr137b	ENSMUSG00000033200	Tpsg1	0.138768					Capn6	14
ENSMUSG00000021306	Gpr137b	ENSMUSG00000030224	Strap	0.138748					Tbc1d9	14
ENSMUSG00000015714	Cers2	ENSMUSG00000021306	Gpr137b	0.138662					Ptges	14
ENSMUSG00000021306	Gpr137b	ENSMUSG00000050737	Ptges	0.138646					Btg1	14
ENSMUSG00000021306	Gpr137b	ENSMUSG00000026955	Sapcd2	0.138632					Tinagl1	14
ENSMUSG00000034450	Gulo	ENSMUSG00000040413	Timd2	0.138554					Zfp950	14
ENSMUSG00000021306	Gpr137b	ENSMUSG00000029188	Slc34a2	0.138503					Tmem116	14
ENSMUSG00000034708	Grn	ENSMUSG00000097715	Gpr137b-ps	0.138487					Mybpc2	14
ENSMUSG00000015474	Ppt2	ENSMUSG00000081249	Gm11517	0.138473					Uhmk1	14
ENSMUSG00000034194	R3hcc1	ENSMUSG00000097715	Gpr137b-ps	0.138352					Lgals8	14
ENSMUSG00000021242	Npc2	ENSMUSG00000084034	Gm12617	0.138244					Arih2	14
ENSMUSG00000021306	Gpr137b	ENSMUSG00000023861	Mpc1	0.138239					Ncoa4	14
ENSMUSG00000020846	Rflnb	ENSMUSG00000097715	Gpr137b-ps	0.138179					Slc11a2	14
ENSMUSG00000021306	Gpr137b	ENSMUSG00000025921	Rdh10	0.138129					Tor1b	14
ENSMUSG00000021306	Gpr137b	ENSMUSG00000074170	Plekhf1	0.138122					Rbmx	14
ENSMUSG00000021306	Gpr137b	ENSMUSG00000033948	Zswim5	0.138107					Tmem191c	14
ENSMUSG00000014195	Dnajc7	ENSMUSG00000021306	Gpr137b	0.138092					Rrm2	14
ENSMUSG00000001785	Pwp1	ENSMUSG00000021306	Gpr137b	0.138057					Gdap2	14
ENSMUSG00000021306	Gpr137b	ENSMUSG00000109305	1810010D01Rik	0.138006					Eva1a	14
ENSMUSG00000015312	Gadd45b	ENSMUSG00000021306	Gpr137b	0.137976					Pla2g15	14
ENSMUSG00000021306	Gpr137b	ENSMUSG00000039680	Mrps6	0.137967					Arhgap23	13
ENSMUSG00000019872	Smpdl3a	ENSMUSG00000040413	Timd2	0.137944					Bex6	13
ENSMUSG00000079162	Trim43b	ENSMUSG00000097177	9330159M07Rik	0.137759					Gm37176	13
ENSMUSG00000032204	Aqp9	ENSMUSG00000097715	Gpr137b-ps	0.137675					4930500L23Rik	13
ENSMUSG00000021306	Gpr137b	ENSMUSG00000089893	Gm9141	0.1376					Ovol1	13
ENSMUSG00000021306	Gpr137b	ENSMUSG00000036749	Pramel5	0.137429					Oasl2	13
ENSMUSG00000021306	Gpr137b	ENSMUSG00000047281	Sfn	0.137419					Tle4	13
ENSMUSG00000021306	Gpr137b	ENSMUSG00000040703	Cyp2s1	0.137348					Trim39	13
ENSMUSG00000025364	Pa2g4	ENSMUSG00000084034	Gm12617	0.137188					Wdr45b	13
ENSMUSG00000025364	Pa2g4	ENSMUSG00000097715	Gpr137b-ps	0.137165					Casp6	13
ENSMUSG00000032583	Mon1a	ENSMUSG00000084034	Gm12617	0.137106					Wdr45	13
ENSMUSG00000020829	Slc46a1	ENSMUSG00000097715	Gpr137b-ps	0.137029					Nav2	12
ENSMUSG00000017760	Ctsa	ENSMUSG00000021306	Gpr137b	0.136969					Adora3	12
ENSMUSG00000021306	Gpr137b	ENSMUSG00000095562	Gm21887	0.136937					Pgam2	12
ENSMUSG00000021242	Npc2	ENSMUSG00000097715	Gpr137b-ps	0.13689					Gm26885	12
ENSMUSG00000006641	Slc5a6	ENSMUSG00000084034	Gm12617	0.136885					Eda	12
ENSMUSG00000037049	Smpd1	ENSMUSG00000040413	Timd2	0.136835					Gm5590	12
ENSMUSG00000025495	Ptdss2	ENSMUSG00000084034	Gm12617	0.1368					Slc2a3	12
ENSMUSG00000050144	Slc25a44	ENSMUSG00000097715	Gpr137b-ps	0.136795					H2-Q7	12
ENSMUSG00000025351	Cd63	ENSMUSG00000043207	Zmpste24	0.136791					Fbxl20	12
ENSMUSG00000029188	Slc34a2	ENSMUSG00000040413	Timd2	0.136561					Pank3	12
ENSMUSG00000006589	Aprt	ENSMUSG00000097715	Gpr137b-ps	0.136425					Prps1	12
ENSMUSG00000021306	Gpr137b	ENSMUSG00000037580	Gch1	0.136425					Wsb1	12
ENSMUSG00000021306	Gpr137b	ENSMUSG00000027598	Itch	0.136407					Nfyc	12
ENSMUSG00000021306	Gpr137b	ENSMUSG00000074342	I830077J02Rik	0.136399					Slc3a2	12
ENSMUSG00000078713	Tomm5	ENSMUSG00000097715	Gpr137b-ps	0.136322					Litaf	12
ENSMUSG00000024966	Stip1	ENSMUSG00000084034	Gm12617	0.136249					Tmppe	12
ENSMUSG00000021306	Gpr137b	ENSMUSG00000037820	Tgm2	0.136195					Rnf115	12
ENSMUSG00000021306	Gpr137b	ENSMUSG00000022500	Litaf	0.13609					Areg	11
ENSMUSG00000021306	Gpr137b	ENSMUSG00000045319	Proser2	0.136042					Gpc4	11
ENSMUSG00000021306	Gpr137b	ENSMUSG00000031903	Pla2g15	0.136021					Xcr1	11
ENSMUSG00000040413	Timd2	ENSMUSG00000041583	Obox6	0.136011					Pla2g10	11
ENSMUSG00000025495	Ptdss2	ENSMUSG00000081249	Gm11517	0.135973					Suox	11
ENSMUSG00000018446	C1qbp	ENSMUSG00000021306	Gpr137b	0.13592					Gm19410	11
ENSMUSG00000078713	Tomm5	ENSMUSG00000084034	Gm12617	0.135908					Gcnt1	11
ENSMUSG00000025364	Pa2g4	ENSMUSG00000081249	Gm11517	0.135895					Rdm1	11
ENSMUSG00000050627	Gpd1l	ENSMUSG00000097715	Gpr137b-ps	0.135767					Zfp280d	11
ENSMUSG00000053931	Cnn3	ENSMUSG00000097715	Gpr137b-ps	0.135693					Stac2	11
ENSMUSG00000021306	Gpr137b	ENSMUSG00000037335	Hand1	0.135628					Osbpl6	11
ENSMUSG00000024140	Epas1	ENSMUSG00000040413	Timd2	0.135545					Slc22a13b-ps	11
ENSMUSG00000020829	Slc46a1	ENSMUSG00000040413	Timd2	0.135479					Bnip3	11
ENSMUSG00000021306	Gpr137b	ENSMUSG00000039382	Wdr45	0.135351					Hpdl	11
ENSMUSG00000034450	Gulo	ENSMUSG00000081249	Gm11517	0.135312					Cited1	11
ENSMUSG00000029034	Cpsf3l	ENSMUSG00000097715	Gpr137b-ps	0.135188					Saraf	11
ENSMUSG00000032583	Mon1a	ENSMUSG00000097715	Gpr137b-ps	0.135002					Atp5g1	11
ENSMUSG00000022433	Csnk1e	ENSMUSG00000040413	Timd2	0.134997					Aloxe3	10
ENSMUSG00000018427	Ypel2	ENSMUSG00000021306	Gpr137b	0.134975					Txk	10
ENSMUSG00000031586	Rbpms	ENSMUSG00000097715	Gpr137b-ps	0.134916					Tmem86a	10
ENSMUSG00000037049	Smpd1	ENSMUSG00000097715	Gpr137b-ps	0.134907					Allc	10
ENSMUSG00000021306	Gpr137b	ENSMUSG00000034391	Fbxo15	0.13486					Col4a1	10
ENSMUSG00000043207	Zmpste24	ENSMUSG00000081249	Gm11517	0.134857					Krt18	10
ENSMUSG00000029131	Dnajb6	ENSMUSG00000040413	Timd2	0.134841					Pcgf5	10
ENSMUSG00000024187	Fam234a	ENSMUSG00000040413	Timd2	0.134831					BC048679	10
ENSMUSG00000021306	Gpr137b	ENSMUSG00000097177	9330159M07Rik	0.134671					Baiap2	10
ENSMUSG00000023982	Guca1a	ENSMUSG00000084034	Gm12617	0.134636					Ppp1r14a	10
ENSMUSG00000002504	Slc9a3r2	ENSMUSG00000021306	Gpr137b	0.134612					Lrr1	10
ENSMUSG00000040413	Timd2	ENSMUSG00000073794	I0C0044D17Rik	0.134607					Atp8a1	10
ENSMUSG00000021306	Gpr137b	ENSMUSG00000037440	Vnn1	0.13454					Ypel5	10
ENSMUSG00000021306	Gpr137b	ENSMUSG00000024843	Chka	0.134527					Actn4	10
ENSMUSG00000020475	Pgam2	ENSMUSG00000021306	Gpr137b	0.134477					Rb1cc1	10
ENSMUSG00000021306	Gpr137b	ENSMUSG00000025232	Hexa	0.134465					Metap2	10
ENSMUSG00000021068	Nin	ENSMUSG00000021306	Gpr137b	0.134406					Tceb1	10
ENSMUSG00000021306	Gpr137b	ENSMUSG00000054753	AU018091	0.134214					Eng	9
ENSMUSG00000040413	Timd2	ENSMUSG00000046324	Ermp1	0.134132					Kank4	9
ENSMUSG00000021306	Gpr137b	ENSMUSG00000033713	Foxn3	0.134132					Trpv5	9
ENSMUSG00000020846	Rflnb	ENSMUSG00000040413	Timd2	0.134063					L3mbtl3	9
ENSMUSG00000002111	Spi1	ENSMUSG00000021306	Gpr137b	0.134026					Ulk4	9
ENSMUSG00000006941	Eif1b	ENSMUSG00000021306	Gpr137b	0.133969					Def8	9
ENSMUSG00000026280	Atg4b	ENSMUSG00000084034	Gm12617	0.133942					Gm12183	9
ENSMUSG00000006589	Aprt	ENSMUSG00000040413	Timd2	0.133926					Zfand2a	9
ENSMUSG00000009291	Pttg1ip	ENSMUSG00000021306	Gpr137b	0.133926					Vhl	9
ENSMUSG00000024644	Cndp2	ENSMUSG00000097715	Gpr137b-ps	0.133896					Col4a2	9
ENSMUSG00000021306	Gpr137b	ENSMUSG00000079423	Gm3286	0.133887					Fam151a	9
ENSMUSG00000040413	Timd2	ENSMUSG00000045374	Wdr81	0.133871					Plod1	9
ENSMUSG00000043207	Zmpste24	ENSMUSG00000084034	Gm12617	0.133869					Hspa5	9
ENSMUSG00000018171	Vmp1	ENSMUSG00000043207	Zmpste24	0.133865					Esrp2	9
ENSMUSG00000018171	Vmp1	ENSMUSG00000097715	Gpr137b-ps	0.133737					Usp16	9
ENSMUSG00000022433	Csnk1e	ENSMUSG00000084034	Gm12617	0.133723					Pramel6	9
ENSMUSG00000037049	Smpd1	ENSMUSG00000084034	Gm12617	0.133469					Lias	9
ENSMUSG00000021242	Npc2	ENSMUSG00000081249	Gm11517	0.133447					Prkaa1	9
ENSMUSG00000032583	Mon1a	ENSMUSG00000040413	Timd2	0.133318					1110028F11Rik	8
ENSMUSG00000021009	Ptpn21	ENSMUSG00000021306	Gpr137b	0.133287					5430403G16Rik	8
ENSMUSG00000021222	Dcaf4	ENSMUSG00000040413	Timd2	0.133231					Ppp1r3b	8
ENSMUSG00000029054	Gabrd	ENSMUSG00000040413	Timd2	0.133178					Mtus1	8
ENSMUSG00000021306	Gpr137b	ENSMUSG00000054808	Actn4	0.133169					Adap2	8
ENSMUSG00000028132	Tmem56	ENSMUSG00000040413	Timd2	0.133161					Adap2os	8
ENSMUSG00000034450	Gulo	ENSMUSG00000097715	Gpr137b-ps	0.133079					Smtn	8
ENSMUSG00000040413	Timd2	ENSMUSG00000050144	Slc25a44	0.133062					Ddit4	8
ENSMUSG00000015619	Gata3	ENSMUSG00000097715	Gpr137b-ps	0.133004					Fam214b	8
ENSMUSG00000021306	Gpr137b	ENSMUSG00000022641	Bbx	0.133001					Ak7	8
ENSMUSG00000021306	Gpr137b	ENSMUSG00000057554	Lgals8	0.132998					Hk1	8
ENSMUSG00000020439	Smtn	ENSMUSG00000021306	Gpr137b	0.132925					Tmem159	8
ENSMUSG00000029034	Cpsf3l	ENSMUSG00000081249	Gm11517	0.132923					Espl1	8
ENSMUSG00000023830	Igf2r	ENSMUSG00000084034	Gm12617	0.132787					Nudt3	8
ENSMUSG00000022150	Dab2	ENSMUSG00000097715	Gpr137b-ps	0.132784					Gpx4	8
ENSMUSG00000021306	Gpr137b	ENSMUSG00000022848	Dirc2	0.132712					Rnf7	8
ENSMUSG00000024140	Epas1	ENSMUSG00000097715	Gpr137b-ps	0.132712					Tmem202	7
ENSMUSG00000021306	Gpr137b	ENSMUSG00000022964	Tmem50b	0.13269					RP23-2F19.2	7
ENSMUSG00000025495	Ptdss2	ENSMUSG00000040413	Timd2	0.132568					4732465J04Rik	7
ENSMUSG00000006641	Slc5a6	ENSMUSG00000081249	Gm11517	0.132488					Erbb3	7
ENSMUSG00000042675	Ypel3	ENSMUSG00000084034	Gm12617	0.132473					Fgfr2	7
ENSMUSG00000021306	Gpr137b	ENSMUSG00000029452	Tmem116	0.132456					Cdkn1a	7
ENSMUSG00000023830	Igf2r	ENSMUSG00000040413	Timd2	0.13229					Slc25a36	7
ENSMUSG00000078713	Tomm5	ENSMUSG00000081249	Gm11517	0.132287					Kdm7a	7
ENSMUSG00000023982	Guca1a	ENSMUSG00000040413	Timd2	0.132204					Cab39	7
ENSMUSG00000016256	Ctsz	ENSMUSG00000097715	Gpr137b-ps	0.132167					Bok	7
ENSMUSG00000021306	Gpr137b	ENSMUSG00000084758	Gm12798	0.132167					Nqo2	7
ENSMUSG00000024187	Fam234a	ENSMUSG00000097715	Gpr137b-ps	0.132116					Cdc25c	7
ENSMUSG00000043207	Zmpste24	ENSMUSG00000050627	Gpd1l	0.132071					Zfp143	7
ENSMUSG00000000301	Pemt	ENSMUSG00000043207	Zmpste24	0.132061					Naa35	7
ENSMUSG00000023830	Igf2r	ENSMUSG00000081249	Gm11517	0.132058					Pramel7	7
ENSMUSG00000006589	Aprt	ENSMUSG00000081249	Gm11517	0.132028					Ywhaq	7
ENSMUSG00000021306	Gpr137b	ENSMUSG00000078958	Atp6ap1l	0.131957					Krtcap2	7
ENSMUSG00000024843	Chka	ENSMUSG00000040413	Timd2	0.131945					Mrpl17	7
ENSMUSG00000029034	Cpsf3l	ENSMUSG00000040413	Timd2	0.131943					Nop58	7
ENSMUSG00000021306	Gpr137b	ENSMUSG00000036478	Btg1	0.131933					Amotl2	6
ENSMUSG00000021306	Gpr137b	ENSMUSG00000059327	Eda	0.131926					Pax6	6
ENSMUSG00000001827	Folr1	ENSMUSG00000043207	Zmpste24	0.131863					Fam159a	6
ENSMUSG00000024966	Stip1	ENSMUSG00000097715	Gpr137b-ps	0.131859					Tns4	6
ENSMUSG00000021306	Gpr137b	ENSMUSG00000024642	Tle4	0.131795					Ube2dnl1	6
ENSMUSG00000026670	Uap1	ENSMUSG00000040413	Timd2	0.131778					Pla1a	6
ENSMUSG00000021306	Gpr137b	ENSMUSG00000038670	Mybpc2	0.131723					Platr17	6
ENSMUSG00000020649	Rrm2	ENSMUSG00000021306	Gpr137b	0.131646					CAAA01125382.2	6
ENSMUSG00000001827	Folr1	ENSMUSG00000074501	Gm5612	0.13164					Rgcc	6
ENSMUSG00000021306	Gpr137b	ENSMUSG00000092212	Slc22a13b-ps	0.131594					Ubtfl1	6
ENSMUSG00000039349	C130074G19Rik	ENSMUSG00000040413	Timd2	0.13159					Nfil3	6
ENSMUSG00000062867	Impdh2	ENSMUSG00000067399	Trim43c	0.131489					Sept1	6
ENSMUSG00000021306	Gpr137b	ENSMUSG00000042500	Ago4	0.13137					Arhgap29	6
ENSMUSG00000035769	Xylb	ENSMUSG00000040413	Timd2	0.131317					Sesn2	6
ENSMUSG00000050732	Vamp8	ENSMUSG00000097715	Gpr137b-ps	0.131273					Osbpl8	6
ENSMUSG00000023982	Guca1a	ENSMUSG00000081249	Gm11517	0.13124					Slc1a1	6
ENSMUSG00000021306	Gpr137b	ENSMUSG00000094973	Gm8994	0.131205					Cyth2	6
ENSMUSG00000021306	Gpr137b	ENSMUSG00000072813	E330014E10Rik	0.131136					P4ha2	6
ENSMUSG00000072572	Slc39a2	ENSMUSG00000097715	Gpr137b-ps	0.131116					Cyp2d9	6
ENSMUSG00000022415	Syngr1	ENSMUSG00000097715	Gpr137b-ps	0.131107					Ctsc	6
ENSMUSG00000027165	B230118H07Rik	ENSMUSG00000040413	Timd2	0.131095					Gata1	5
ENSMUSG00000017760	Ctsa	ENSMUSG00000084034	Gm12617	0.131028					Sgce	5
ENSMUSG00000034391	Fbxo15	ENSMUSG00000067399	Trim43c	0.131027					Dapk1	5
ENSMUSG00000021306	Gpr137b	ENSMUSG00000038843	Gcnt1	0.130914					Gm45519	5
ENSMUSG00000033124	Atg9a	ENSMUSG00000084034	Gm12617	0.130876					Nppb	5
ENSMUSG00000003153	Slc2a3	ENSMUSG00000021306	Gpr137b	0.130871					Lrp2	5
ENSMUSG00000023982	Guca1a	ENSMUSG00000097715	Gpr137b-ps	0.130834					Myo1e	5
ENSMUSG00000036528	Ppfibp2	ENSMUSG00000084034	Gm12617	0.130753					Rgs11	5
ENSMUSG00000001288	Rarg	ENSMUSG00000021306	Gpr137b	0.130724					Dkkl1	5
ENSMUSG00000021306	Gpr137b	ENSMUSG00000060550	H2-Q7	0.130671					Fbxw20	5
ENSMUSG00000034450	Gulo	ENSMUSG00000074501	Gm5612	0.13066					Neat1	5
ENSMUSG00000009291	Pttg1ip	ENSMUSG00000079162	Trim43b	0.130635					St3gal6	5
ENSMUSG00000021306	Gpr137b	ENSMUSG00000024922	Ovol1	0.130607					Eomes	5
ENSMUSG00000019872	Smpdl3a	ENSMUSG00000043207	Zmpste24	0.130597					Tagln2	5
ENSMUSG00000043207	Zmpste24	ENSMUSG00000074501	Gm5612	0.130523					Crot	5
ENSMUSG00000040413	Timd2	ENSMUSG00000083227	Gm11546	0.130516					Ppp2r3d	5
ENSMUSG00000034194	R3hcc1	ENSMUSG00000040413	Timd2	0.130486					Mboat2	5
ENSMUSG00000021306	Gpr137b	ENSMUSG00000045665	Mfsd5	0.130485					RP23-98C9.5	5
ENSMUSG00000086390	1810019D21Rik	ENSMUSG00000097715	Gpr137b-ps	0.130442					Pim3	5
ENSMUSG00000020883	Fbxl20	ENSMUSG00000079162	Trim43b	0.130422					Gm2a	5
ENSMUSG00000021306	Gpr137b	ENSMUSG00000056234	Ncoa4	0.130405					Slc28a3	5
ENSMUSG00000036749	Pramel5	ENSMUSG00000040413	Timd2	0.1304					Ctsl	5
ENSMUSG00000034258	Mfsd7c	ENSMUSG00000097715	Gpr137b-ps	0.130397					Mat2a	5
ENSMUSG00000041583	Obox6	ENSMUSG00000084034	Gm12617	0.13033					Sf3b1	5
ENSMUSG00000024966	Stip1	ENSMUSG00000081249	Gm11517	0.130304					Gm14582	4
ENSMUSG00000026670	Uap1	ENSMUSG00000097715	Gpr137b-ps	0.130258					Runx1	4
ENSMUSG00000079162	Trim43b	ENSMUSG00000081249	Gm11517	0.130182					Sbp	4
ENSMUSG00000040413	Timd2	ENSMUSG00000042675	Ypel3	0.130172					Ankrd23	4
ENSMUSG00000034258	Mfsd7c	ENSMUSG00000040413	Timd2	0.130107					Clic3	4
ENSMUSG00000021306	Gpr137b	ENSMUSG00000026620	Mark1	0.130105					Arrdc3	4
ENSMUSG00000001785	Pwp1	ENSMUSG00000040413	Timd2	0.129936					Ankrd39	4
ENSMUSG00000021306	Gpr137b	ENSMUSG00000031134	Rbmx	0.129924					Cldn4	4
ENSMUSG00000079162	Trim43b	ENSMUSG00000085307	Gm11525	0.129905					Gm37201	4
ENSMUSG00000026280	Atg4b	ENSMUSG00000097715	Gpr137b-ps	0.129815					Mgll	4
ENSMUSG00000045374	Wdr81	ENSMUSG00000084034	Gm12617	0.129808					Epb41l5	4
ENSMUSG00000062867	Impdh2	ENSMUSG00000097715	Gpr137b-ps	0.129794					Fkbp6	4
ENSMUSG00000021306	Gpr137b	ENSMUSG00000022683	Pla2g10	0.129757					Ppm1l	4
ENSMUSG00000021306	Gpr137b	ENSMUSG00000031709	Tbc1d9	0.129737					Uap1l1	4
ENSMUSG00000024014	Pim1	ENSMUSG00000096403	Gm9825	0.129671					Arf2	4
ENSMUSG00000062867	Impdh2	ENSMUSG00000074501	Gm5612	0.129648					Spty2d1	4
ENSMUSG00000021306	Gpr137b	ENSMUSG00000101655	2310040G24Rik	0.12956					Tpm1	4
ENSMUSG00000041583	Obox6	ENSMUSG00000081249	Gm11517	0.129507					Dnajc15	4
ENSMUSG00000021306	Gpr137b	ENSMUSG00000026255	Efhd1	0.129487					Tpp2	4
ENSMUSG00000079162	Trim43b	ENSMUSG00000084034	Gm12617	0.12945					Stk24	4
ENSMUSG00000021222	Dcaf4	ENSMUSG00000081249	Gm11517	0.129375					F11r	4
ENSMUSG00000025351	Cd63	ENSMUSG00000084034	Gm12617	0.129343					Psap	4
ENSMUSG00000021306	Gpr137b	ENSMUSG00000023043	Krt18	0.129303					Mfi2	4
ENSMUSG00000025495	Ptdss2	ENSMUSG00000097715	Gpr137b-ps	0.129302					Trbc2	3
ENSMUSG00000014905	Dnajb9	ENSMUSG00000021306	Gpr137b	0.129283					Slc10a6	3
ENSMUSG00000021306	Gpr137b	ENSMUSG00000027865	Gdap2	0.129182					Noto	3
ENSMUSG00000020709	Adap2	ENSMUSG00000021306	Gpr137b	0.129139					Srgn	3
ENSMUSG00000021306	Gpr137b	ENSMUSG00000023030	Slc11a2	0.129086					Gm28933	3
ENSMUSG00000049521	Cdc42ep1	ENSMUSG00000097715	Gpr137b-ps	0.129024					A430078I02Rik	3
ENSMUSG00000021306	Gpr137b	ENSMUSG00000084128	Esrp2	0.128937					Gm16136	3
ENSMUSG00000021306	Gpr137b	ENSMUSG00000108213	Gm44172	0.128937					Usp2	3
ENSMUSG00000029034	Cpsf3l	ENSMUSG00000074501	Gm5612	0.128917					4930522L14Rik	3
ENSMUSG00000016256	Ctsz	ENSMUSG00000084034	Gm12617	0.128916					Fam213a	3
ENSMUSG00000025364	Pa2g4	ENSMUSG00000043207	Zmpste24	0.12891					Jun	3
ENSMUSG00000040413	Timd2	ENSMUSG00000086390	1810019D21Rik	0.128897					Fam118b	3
ENSMUSG00000041583	Obox6	ENSMUSG00000079162	Trim43b	0.128886					Pidd1	3
ENSMUSG00000021306	Gpr137b	ENSMUSG00000106056	4930500L23Rik	0.128824					Stag2	3
ENSMUSG00000021306	Gpr137b	ENSMUSG00000025173	Wdr45b	0.128818					Csrp2	3
ENSMUSG00000020029	Nudt4	ENSMUSG00000097715	Gpr137b-ps	0.128812					Ppp2r2c	3
ENSMUSG00000021306	Gpr137b	ENSMUSG00000026667	Uhmk1	0.12881					Hilpda	3
ENSMUSG00000021222	Dcaf4	ENSMUSG00000097715	Gpr137b-ps	0.128792					Fam65a	3
ENSMUSG00000036749	Pramel5	ENSMUSG00000097715	Gpr137b-ps	0.128742					Rcan1	3
ENSMUSG00000024014	Pim1	ENSMUSG00000080242	Gm15487	0.128718					Gls	3
ENSMUSG00000009291	Pttg1ip	ENSMUSG00000040413	Timd2	0.12871					Dnajc25	3
ENSMUSG00000021222	Dcaf4	ENSMUSG00000079162	Trim43b	0.128701					Kdsr	3
ENSMUSG00000040413	Timd2	ENSMUSG00000053931	Cnn3	0.128663					Fam98a	3
ENSMUSG00000073794	I0C0044D17Rik	ENSMUSG00000097715	Gpr137b-ps	0.128487					Chpt1	3
ENSMUSG00000021306	Gpr137b	ENSMUSG00000032897	Nfyc	0.12843					Fez2	3
ENSMUSG00000047281	Sfn	ENSMUSG00000084034	Gm12617	0.128414					Xpo6	3
ENSMUSG00000026246	Alppl2	ENSMUSG00000078713	Tomm5	0.128385					Tmem199	3
ENSMUSG00000019872	Smpdl3a	ENSMUSG00000097715	Gpr137b-ps	0.128373					Atg12	3
ENSMUSG00000067399	Trim43c	ENSMUSG00000097177	9330159M07Rik	0.1283					Anapc10	3
ENSMUSG00000050627	Gpd1l	ENSMUSG00000074501	Gm5612	0.128265					Ddx3x	3
ENSMUSG00000040413	Timd2	ENSMUSG00000067399	Trim43c	0.128212					Dppa2	3
ENSMUSG00000020325	Fstl3	ENSMUSG00000084034	Gm12617	0.128199					Pdp2	3
ENSMUSG00000034194	R3hcc1	ENSMUSG00000084034	Gm12617	0.128138					Renbp	3
ENSMUSG00000021306	Gpr137b	ENSMUSG00000039089	L3mbtl3	0.128096					Trim43a	3
ENSMUSG00000023025	Larp4	ENSMUSG00000097715	Gpr137b-ps	0.12808					Npl	3
ENSMUSG00000021306	Gpr137b	ENSMUSG00000026317	Cln8	0.128078					Ptp4a2	3
ENSMUSG00000004460	Dnajb11	ENSMUSG00000021306	Gpr137b	0.128076					Paics	3
ENSMUSG00000046324	Ermp1	ENSMUSG00000097715	Gpr137b-ps	0.128063					Etf1	3
ENSMUSG00000021306	Gpr137b	ENSMUSG00000027997	Casp6	0.12802					Ahsg	2
ENSMUSG00000021306	Gpr137b	ENSMUSG00000032575	Manf	0.127909					Ankrd44	2
ENSMUSG00000029762	Akr1b8	ENSMUSG00000097715	Gpr137b-ps	0.127905					AA414768	2
ENSMUSG00000022415	Syngr1	ENSMUSG00000084034	Gm12617	0.127872					Klf17	2
ENSMUSG00000021306	Gpr137b	ENSMUSG00000046192	Iqub	0.127869					Reck	2
ENSMUSG00000023025	Larp4	ENSMUSG00000043207	Zmpste24	0.12785					Gm15446	2
ENSMUSG00000017677	Wsb1	ENSMUSG00000021306	Gpr137b	0.127833					Anxa9	2
ENSMUSG00000025351	Cd63	ENSMUSG00000081249	Gm11517	0.12783					Parp8	2
ENSMUSG00000000301	Pemt	ENSMUSG00000026246	Alppl2	0.127822					Mt1	2
ENSMUSG00000006057	Atp5g1	ENSMUSG00000021306	Gpr137b	0.12782					Foxb2	2
ENSMUSG00000031586	Rbpms	ENSMUSG00000040413	Timd2	0.127792					Spats1	2
ENSMUSG00000040413	Timd2	ENSMUSG00000079162	Trim43b	0.127773					Gm8822	2
ENSMUSG00000041583	Obox6	ENSMUSG00000097715	Gpr137b-ps	0.127724					Mospd1	2
ENSMUSG00000032583	Mon1a	ENSMUSG00000074501	Gm5612	0.127712					Bcl2l1	2
ENSMUSG00000042675	Ypel3	ENSMUSG00000097715	Gpr137b-ps	0.127708					Syne2	2
ENSMUSG00000021306	Gpr137b	ENSMUSG00000045409	Trim39	0.127706					Ptpn2	2
ENSMUSG00000021306	Gpr137b	ENSMUSG00000067276	Capn6	0.127706					Sh3bgrl3	2
ENSMUSG00000029054	Gabrd	ENSMUSG00000097715	Gpr137b-ps	0.127686					Reep1	2
ENSMUSG00000026280	Atg4b	ENSMUSG00000040413	Timd2	0.127642					Capza2	2
ENSMUSG00000053398	Phgdh	ENSMUSG00000074501	Gm5612	0.127569					Tpm4	2
ENSMUSG00000037049	Smpd1	ENSMUSG00000081249	Gm11517	0.127549					Klf5	2
ENSMUSG00000036528	Ppfibp2	ENSMUSG00000043207	Zmpste24	0.127493					Edaradd	1
ENSMUSG00000022433	Csnk1e	ENSMUSG00000081249	Gm11517	0.127488					Plekha2	1
ENSMUSG00000030224	Strap	ENSMUSG00000040413	Timd2	0.127378					N4bp2l1	1
ENSMUSG00000021306	Gpr137b	ENSMUSG00000027035	Cers6	0.127354					Gm5532	1
ENSMUSG00000034450	Gulo	ENSMUSG00000079162	Trim43b	0.127259					Mycbpap	1
ENSMUSG00000040413	Timd2	ENSMUSG00000097177	9330159M07Rik	0.127248					6430548M08Rik	1
ENSMUSG00000018427	Ypel2	ENSMUSG00000040413	Timd2	0.127244					Plagl1	1
ENSMUSG00000021306	Gpr137b	ENSMUSG00000043155	Hpdl	0.12724					Tdpoz1	1
ENSMUSG00000067399	Trim43c	ENSMUSG00000084034	Gm12617	0.127212					Ccdc183	1
ENSMUSG00000016256	Ctsz	ENSMUSG00000040413	Timd2	0.127195					Slc38a8	1
ENSMUSG00000040413	Timd2	ENSMUSG00000072572	Slc39a2	0.12719					4930519G04Rik	1
ENSMUSG00000034445	Cyb561a3	ENSMUSG00000040413	Timd2	0.127154					Syp	1
ENSMUSG00000024966	Stip1	ENSMUSG00000040413	Timd2	0.127138					Cox6a2	1
ENSMUSG00000021306	Gpr137b	ENSMUSG00000086507	Adap2os	0.127136					Rasl2-9	1
ENSMUSG00000074342	I830077J02Rik	ENSMUSG00000097715	Gpr137b-ps	0.12712					2700069I18Rik	1
ENSMUSG00000026389	Steap3	ENSMUSG00000097715	Gpr137b-ps	0.127111					Foxred2	1
ENSMUSG00000021306	Gpr137b	ENSMUSG00000086649	Gm15286	0.127018					Zfp791	1
ENSMUSG00000022964	Tmem50b	ENSMUSG00000040413	Timd2	0.126944					Etv6	1
ENSMUSG00000036528	Ppfibp2	ENSMUSG00000081249	Gm11517	0.126875					Ppp1r9a	1
ENSMUSG00000022848	Dirc2	ENSMUSG00000084034	Gm12617	0.126857					Zfp935	1
ENSMUSG00000033124	Atg9a	ENSMUSG00000040413	Timd2	0.12683					Gm12169	1
ENSMUSG00000021306	Gpr137b	ENSMUSG00000036585	Fgf1	0.126705					Acsbg1	1
ENSMUSG00000032583	Mon1a	ENSMUSG00000081249	Gm11517	0.126686					Mt2	1
ENSMUSG00000032204	Aqp9	ENSMUSG00000084034	Gm12617	0.126632					Ddias	1
ENSMUSG00000020325	Fstl3	ENSMUSG00000079162	Trim43b	0.1266					Pnliprp2	1
ENSMUSG00000021306	Gpr137b	ENSMUSG00000036899	Trpv5	0.126594					Zfp932	1
ENSMUSG00000015474	Ppt2	ENSMUSG00000074501	Gm5612	0.12659					Fam20b	1
ENSMUSG00000000594	Gm2a	ENSMUSG00000021306	Gpr137b	0.126573					Wars2	1
ENSMUSG00000040413	Timd2	ENSMUSG00000040703	Cyp2s1	0.126569					Stard10	1
ENSMUSG00000018166	Erbb3	ENSMUSG00000021306	Gpr137b	0.126541					Vps26a	1
ENSMUSG00000046733	Gprc5a	ENSMUSG00000097715	Gpr137b-ps	0.126538					Osbpl7	1
ENSMUSG00000023025	Larp4	ENSMUSG00000081249	Gm11517	0.126535					Jtb	1
ENSMUSG00000021242	Npc2	ENSMUSG00000043207	Zmpste24	0.126507					Gpd2	1
ENSMUSG00000021306	Gpr137b	ENSMUSG00000026848	Tor1b	0.126476					Thyn1	1
ENSMUSG00000019804	Snx3	ENSMUSG00000040413	Timd2	0.126454					Timm9	1
ENSMUSG00000006641	Slc5a6	ENSMUSG00000043207	Zmpste24	0.126447					Hmcn2	1
ENSMUSG00000019804	Snx3	ENSMUSG00000097715	Gpr137b-ps	0.126444
ENSMUSG00000043207	Zmpste24	ENSMUSG00000043943	Naalad2	0.126427
ENSMUSG00000001288	Rarg	ENSMUSG00000079162	Trim43b	0.126423
ENSMUSG00000067399	Trim43c	ENSMUSG00000097715	Gpr137b-ps	0.126395
ENSMUSG00000018171	Vmp1	ENSMUSG00000081249	Gm11517	0.126364
ENSMUSG00000040413	Timd2	ENSMUSG00000085307	Gm11525	0.126363
ENSMUSG00000021306	Gpr137b	ENSMUSG00000030105	Arl8b	0.126341
ENSMUSG00000050737	Ptges	ENSMUSG00000097715	Gpr137b-ps	0.12624
ENSMUSG00000026955	Sapcd2	ENSMUSG00000097715	Gpr137b-ps	0.126218
ENSMUSG00000021306	Gpr137b	ENSMUSG00000055692	Tmem191c	0.126215
ENSMUSG00000021306	Gpr137b	ENSMUSG00000029561	Oasl2	0.1262
ENSMUSG00000021306	Gpr137b	ENSMUSG00000037166	Ppp1r14a	0.126162
ENSMUSG00000024644	Cndp2	ENSMUSG00000040413	Timd2	0.126066
ENSMUSG00000025364	Pa2g4	ENSMUSG00000074501	Gm5612	0.126057
ENSMUSG00000027165	B230118H07Rik	ENSMUSG00000097715	Gpr137b-ps	0.126041
ENSMUSG00000024187	Fam234a	ENSMUSG00000084034	Gm12617	0.126011
ENSMUSG00000067399	Trim43c	ENSMUSG00000081249	Gm11517	0.125896
ENSMUSG00000029188	Slc34a2	ENSMUSG00000097715	Gpr137b-ps	0.125822
ENSMUSG00000045374	Wdr81	ENSMUSG00000081249	Gm11517	0.125739
ENSMUSG00000000301	Pemt	ENSMUSG00000015474	Ppt2	0.125738
ENSMUSG00000022848	Dirc2	ENSMUSG00000040413	Timd2	0.125718
ENSMUSG00000040413	Timd2	ENSMUSG00000103362	Tdpoz2	0.125691
ENSMUSG00000021306	Gpr137b	ENSMUSG00000031119	Gpc4	0.125687
ENSMUSG00000074501	Gm5612	ENSMUSG00000079162	Trim43b	0.125654
ENSMUSG00000015474	Ppt2	ENSMUSG00000079162	Trim43b	0.125561
ENSMUSG00000047281	Sfn	ENSMUSG00000079162	Trim43b	0.125549
ENSMUSG00000022150	Dab2	ENSMUSG00000043207	Zmpste24	0.125498
ENSMUSG00000028773	Fabp3	ENSMUSG00000097715	Gpr137b-ps	0.125467
ENSMUSG00000024014	Pim1	ENSMUSG00000061897	Gm14292	0.125462
ENSMUSG00000074501	Gm5612	ENSMUSG00000078713	Tomm5	0.125458
ENSMUSG00000045374	Wdr81	ENSMUSG00000097715	Gpr137b-ps	0.125377
ENSMUSG00000037580	Gch1	ENSMUSG00000040413	Timd2	0.125369
ENSMUSG00000036749	Pramel5	ENSMUSG00000084034	Gm12617	0.125326
ENSMUSG00000021306	Gpr137b	ENSMUSG00000079260	Tmppe	0.125285
ENSMUSG00000040413	Timd2	ENSMUSG00000094374	Gm5435	0.125277
ENSMUSG00000020325	Fstl3	ENSMUSG00000040413	Timd2	0.125273
ENSMUSG00000031586	Rbpms	ENSMUSG00000084034	Gm12617	0.125271
ENSMUSG00000043207	Zmpste24	ENSMUSG00000078713	Tomm5	0.12526
ENSMUSG00000021306	Gpr137b	ENSMUSG00000052512	Nav2	0.125202
ENSMUSG00000081249	Gm11517	ENSMUSG00000083227	Gm11546	0.125185
ENSMUSG00000037622	Wdtc1	ENSMUSG00000097715	Gpr137b-ps	0.125146
ENSMUSG00000029177	Cenpa	ENSMUSG00000097715	Gpr137b-ps	0.125101
ENSMUSG00000021306	Gpr137b	ENSMUSG00000074733	Zfp950	0.125051
ENSMUSG00000010307	Tmem86a	ENSMUSG00000021306	Gpr137b	0.125018
ENSMUSG00000020325	Fstl3	ENSMUSG00000081249	Gm11517	0.125006
ENSMUSG00000015619	Gata3	ENSMUSG00000040413	Timd2	0.124962
ENSMUSG00000040413	Timd2	ENSMUSG00000045087	S1pr5	0.124912
ENSMUSG00000028132	Tmem56	ENSMUSG00000097715	Gpr137b-ps	0.124856
ENSMUSG00000021306	Gpr137b	ENSMUSG00000075706	Gpx4	0.124833
ENSMUSG00000015474	Ppt2	ENSMUSG00000043207	Zmpste24	0.124753
ENSMUSG00000040413	Timd2	ENSMUSG00000049521	Cdc42ep1	0.124752
ENSMUSG00000021306	Gpr137b	ENSMUSG00000078566	Bnip3	0.124711
ENSMUSG00000037335	Hand1	ENSMUSG00000067399	Trim43c	0.124696
ENSMUSG00000026280	Atg4b	ENSMUSG00000081249	Gm11517	0.124693
ENSMUSG00000015619	Gata3	ENSMUSG00000028773	Fabp3	0.124632
ENSMUSG00000021306	Gpr137b	ENSMUSG00000026814	Eng	0.124591
ENSMUSG00000039680	Mrps6	ENSMUSG00000040413	Timd2	0.124575
ENSMUSG00000025495	Ptdss2	ENSMUSG00000079162	Trim43b	0.124557
ENSMUSG00000024663	Rab3il1	ENSMUSG00000097715	Gpr137b-ps	0.124554
ENSMUSG00000025921	Rdh10	ENSMUSG00000040413	Timd2	0.124541
ENSMUSG00000021306	Gpr137b	ENSMUSG00000046794	Ppp1r3b	0.124526
ENSMUSG00000041583	Obox6	ENSMUSG00000067399	Trim43c	0.124487
ENSMUSG00000019082	Slc25a22	ENSMUSG00000097715	Gpr137b-ps	0.124479
ENSMUSG00000021306	Gpr137b	ENSMUSG00000034871	Fam151a	0.12445
ENSMUSG00000037335	Hand1	ENSMUSG00000079162	Trim43b	0.124448
ENSMUSG00000021306	Gpr137b	ENSMUSG00000030917	Tmem159	0.124432
ENSMUSG00000050144	Slc25a44	ENSMUSG00000084034	Gm12617	0.12441
ENSMUSG00000032548	Slco2a1	ENSMUSG00000097715	Gpr137b-ps	0.124325
ENSMUSG00000000301	Pemt	ENSMUSG00000079162	Trim43b	0.124286
ENSMUSG00000026107	Nabp1	ENSMUSG00000097715	Gpr137b-ps	0.124266
ENSMUSG00000018846	Pank3	ENSMUSG00000021306	Gpr137b	0.124229
ENSMUSG00000021306	Gpr137b	ENSMUSG00000072763	5430403G16Rik	0.124213
ENSMUSG00000023861	Mpc1	ENSMUSG00000097715	Gpr137b-ps	0.12417
ENSMUSG00000021306	Gpr137b	ENSMUSG00000042359	Osbpl6	0.124168
ENSMUSG00000020325	Fstl3	ENSMUSG00000097715	Gpr137b-ps	0.124166
ENSMUSG00000033124	Atg9a	ENSMUSG00000097715	Gpr137b-ps	0.124157
ENSMUSG00000043943	Naalad2	ENSMUSG00000097715	Gpr137b-ps	0.124148
ENSMUSG00000034708	Grn	ENSMUSG00000074501	Gm5612	0.124107
ENSMUSG00000022964	Tmem50b	ENSMUSG00000081249	Gm11517	0.124099
ENSMUSG00000016256	Ctsz	ENSMUSG00000081249	Gm11517	0.124085
ENSMUSG00000021306	Gpr137b	ENSMUSG00000051159	Cited1	0.124042
ENSMUSG00000034391	Fbxo15	ENSMUSG00000040413	Timd2	0.124005
ENSMUSG00000010362	Rdm1	ENSMUSG00000021306	Gpr137b	0.123995
ENSMUSG00000045319	Proser2	ENSMUSG00000097715	Gpr137b-ps	0.123945
ENSMUSG00000006219	Fblim1	ENSMUSG00000097715	Gpr137b-ps	0.123904
ENSMUSG00000031903	Pla2g15	ENSMUSG00000040413	Timd2	0.123846
ENSMUSG00000021306	Gpr137b	ENSMUSG00000030849	Fgfr2	0.123844
ENSMUSG00000006641	Slc5a6	ENSMUSG00000050627	Gpd1l	0.123843
ENSMUSG00000021306	Gpr137b	ENSMUSG00000064145	Arih2	0.123808
ENSMUSG00000000301	Pemt	ENSMUSG00000078713	Tomm5	0.123807
ENSMUSG00000079260	Tmppe	ENSMUSG00000084034	Gm12617	0.123766
ENSMUSG00000021518	Ptdss1	ENSMUSG00000040413	Timd2	0.123749
ENSMUSG00000024014	Pim1	ENSMUSG00000097715	Gpr137b-ps	0.123727
ENSMUSG00000032204	Aqp9	ENSMUSG00000081249	Gm11517	0.123706
ENSMUSG00000014195	Dnajc7	ENSMUSG00000097715	Gpr137b-ps	0.123696
ENSMUSG00000032204	Aqp9	ENSMUSG00000043207	Zmpste24	0.123662
ENSMUSG00000026670	Uap1	ENSMUSG00000084034	Gm12617	0.123616
ENSMUSG00000017760	Ctsa	ENSMUSG00000097715	Gpr137b-ps	0.123612
ENSMUSG00000006589	Aprt	ENSMUSG00000074501	Gm5612	0.123592
ENSMUSG00000023025	Larp4	ENSMUSG00000084034	Gm12617	0.12358
ENSMUSG00000021306	Gpr137b	ENSMUSG00000038535	Zfp280d	0.123509
ENSMUSG00000031903	Pla2g15	ENSMUSG00000097715	Gpr137b-ps	0.123499
ENSMUSG00000021306	Gpr137b	ENSMUSG00000028893	Sesn2	0.123477
ENSMUSG00000034708	Grn	ENSMUSG00000043207	Zmpste24	0.123408
ENSMUSG00000040413	Timd2	ENSMUSG00000068879	Gm5773	0.123405
ENSMUSG00000015312	Gadd45b	ENSMUSG00000097715	Gpr137b-ps	0.12337
ENSMUSG00000079162	Trim43b	ENSMUSG00000097715	Gpr137b-ps	0.123328
ENSMUSG00000021306	Gpr137b	ENSMUSG00000109372	Gm19410	0.123288
ENSMUSG00000015714	Cers2	ENSMUSG00000097715	Gpr137b-ps	0.123261
ENSMUSG00000073794	I0C0044D17Rik	ENSMUSG00000084034	Gm12617	0.123239
ENSMUSG00000015312	Gadd45b	ENSMUSG00000040413	Timd2	0.123213
ENSMUSG00000001785	Pwp1	ENSMUSG00000097715	Gpr137b-ps	0.123188
ENSMUSG00000039349	C130074G19Rik	ENSMUSG00000097715	Gpr137b-ps	0.12316
ENSMUSG00000021306	Gpr137b	ENSMUSG00000046372	Gm5590	0.123158
ENSMUSG00000040413	Timd2	ENSMUSG00000094973	Gm8994	0.123106
ENSMUSG00000033124	Atg9a	ENSMUSG00000081249	Gm11517	0.123094
ENSMUSG00000021222	Dcaf4	ENSMUSG00000067399	Trim43c	0.12305
ENSMUSG00000021306	Gpr137b	ENSMUSG00000097125	Gm26885	0.123028
ENSMUSG00000021242	Npc2	ENSMUSG00000074501	Gm5612	0.123026
ENSMUSG00000021306	Gpr137b	ENSMUSG00000024805	Pcgf5	0.123024
ENSMUSG00000021306	Gpr137b	ENSMUSG00000040936	Ulk4	0.123009
ENSMUSG00000020846	Rflnb	ENSMUSG00000084034	Gm12617	0.122979
ENSMUSG00000040413	Timd2	ENSMUSG00000042500	Ago4	0.122967
ENSMUSG00000056366	Fabp3-ps1	ENSMUSG00000097715	Gpr137b-ps	0.122965
ENSMUSG00000021306	Gpr137b	ENSMUSG00000027784	Ppm1l	0.12295
ENSMUSG00000047281	Sfn	ENSMUSG00000097715	Gpr137b-ps	0.12294
ENSMUSG00000021306	Gpr137b	ENSMUSG00000110058	Gm45519	0.122938
ENSMUSG00000026389	Steap3	ENSMUSG00000040413	Timd2	0.122885
ENSMUSG00000021306	Gpr137b	ENSMUSG00000035104	Eva1a	0.12288
ENSMUSG00000034391	Fbxo15	ENSMUSG00000081249	Gm11517	0.122854
ENSMUSG00000040413	Timd2	ENSMUSG00000050732	Vamp8	0.122822
ENSMUSG00000002111	Spi1	ENSMUSG00000040413	Timd2	0.122786
ENSMUSG00000028132	Tmem56	ENSMUSG00000081249	Gm11517	0.122778
ENSMUSG00000040413	Timd2	ENSMUSG00000110851	RP24-167L2.1	0.122761
ENSMUSG00000018398	39692	ENSMUSG00000021306	Gpr137b	0.122758
ENSMUSG00000001827	Folr1	ENSMUSG00000006641	Slc5a6	0.122747
ENSMUSG00000040413	Timd2	ENSMUSG00000089893	Gm9141	0.12274
ENSMUSG00000020829	Slc46a1	ENSMUSG00000084034	Gm12617	0.12274
ENSMUSG00000026107	Nabp1	ENSMUSG00000040413	Timd2	0.122709
ENSMUSG00000021306	Gpr137b	ENSMUSG00000036002	Fam214b	0.12266
ENSMUSG00000029131	Dnajb6	ENSMUSG00000097715	Gpr137b-ps	0.122656
ENSMUSG00000021518	Ptdss1	ENSMUSG00000097715	Gpr137b-ps	0.122597
ENSMUSG00000057554	Lgals8	ENSMUSG00000097715	Gpr137b-ps	0.122548
ENSMUSG00000041583	Obox6	ENSMUSG00000043207	Zmpste24	0.122545
ENSMUSG00000034445	Cyb561a3	ENSMUSG00000097715	Gpr137b-ps	0.12252
ENSMUSG00000021306	Gpr137b	ENSMUSG00000050435	Ube2dnl1	0.122516
ENSMUSG00000025838	Pramel6	ENSMUSG00000079162	Trim43b	0.122513
ENSMUSG00000001482	Def8	ENSMUSG00000021306	Gpr137b	0.12251
ENSMUSG00000020029	Nudt4	ENSMUSG00000084034	Gm12617	0.122501
ENSMUSG00000021009	Ptpn21	ENSMUSG00000040413	Timd2	0.122475
ENSMUSG00000006641	Slc5a6	ENSMUSG00000074501	Gm5612	0.122472
ENSMUSG00000026620	Mark1	ENSMUSG00000040413	Timd2	0.122454
ENSMUSG00000006941	Eif1b	ENSMUSG00000097715	Gpr137b-ps	0.122437
ENSMUSG00000006219	Fblim1	ENSMUSG00000040413	Timd2	0.122414
ENSMUSG00000073794	I0C0044D17Rik	ENSMUSG00000081249	Gm11517	0.122382
ENSMUSG00000067399	Trim43c	ENSMUSG00000074501	Gm5612	0.122377
ENSMUSG00000026955	Sapcd2	ENSMUSG00000040413	Timd2	0.122193
ENSMUSG00000018846	Pank3	ENSMUSG00000079162	Trim43b	0.12219
ENSMUSG00000030224	Strap	ENSMUSG00000097715	Gpr137b-ps	0.122165
ENSMUSG00000010095	Slc3a2	ENSMUSG00000021306	Gpr137b	0.122162
ENSMUSG00000024663	Rab3il1	ENSMUSG00000040413	Timd2	0.122161
ENSMUSG00000039680	Mrps6	ENSMUSG00000097715	Gpr137b-ps	0.122142
ENSMUSG00000024966	Stip1	ENSMUSG00000074501	Gm5612	0.122106
ENSMUSG00000021306	Gpr137b	ENSMUSG00000023067	Cdkn1a	0.122102
ENSMUSG00000020846	Rflnb	ENSMUSG00000043207	Zmpste24	0.122096
ENSMUSG00000040703	Cyp2s1	ENSMUSG00000097715	Gpr137b-ps	0.122092
ENSMUSG00000097715	Gpr137b-ps	ENSMUSG00000110851	RP24-167L2.1	0.122062
ENSMUSG00000021306	Gpr137b	ENSMUSG00000032531	Amotl2	0.122056
ENSMUSG00000021306	Gpr137b	ENSMUSG00000049807	Arhgap23	0.122052
ENSMUSG00000079162	Trim43b	ENSMUSG00000108213	Gm44172	0.122039
ENSMUSG00000067399	Trim43c	ENSMUSG00000085307	Gm11525	0.122024
ENSMUSG00000081249	Gm11517	ENSMUSG00000097177	9330159M07Rik	0.122019
ENSMUSG00000021306	Gpr137b	ENSMUSG00000028098	Rnf115	0.122001
ENSMUSG00000024187	Fam234a	ENSMUSG00000081249	Gm11517	0.121971
ENSMUSG00000021306	Gpr137b	ENSMUSG00000024213	Nudt3	0.121943
ENSMUSG00000021306	Gpr137b	ENSMUSG00000033933	Vhl	0.121943
ENSMUSG00000006641	Slc5a6	ENSMUSG00000079162	Trim43b	0.121906
ENSMUSG00000022415	Syngr1	ENSMUSG00000040413	Timd2	0.1219
ENSMUSG00000023830	Igf2r	ENSMUSG00000079162	Trim43b	0.12186
ENSMUSG00000002111	Spi1	ENSMUSG00000097715	Gpr137b-ps	0.121833
ENSMUSG00000079162	Trim43b	ENSMUSG00000090693	Trim43a	0.121824
ENSMUSG00000034391	Fbxo15	ENSMUSG00000084034	Gm12617	0.121779
ENSMUSG00000015714	Cers2	ENSMUSG00000040413	Timd2	0.121744
ENSMUSG00000025921	Rdh10	ENSMUSG00000097715	Gpr137b-ps	0.12174
ENSMUSG00000021306	Gpr137b	ENSMUSG00000037012	Hk1	0.121713
ENSMUSG00000043207	Zmpste24	ENSMUSG00000046324	Ermp1	0.12169
ENSMUSG00000029054	Gabrd	ENSMUSG00000084034	Gm12617	0.121688
ENSMUSG00000021518	Ptdss1	ENSMUSG00000081249	Gm11517	0.121687
ENSMUSG00000021222	Dcaf4	ENSMUSG00000074501	Gm5612	0.121682
ENSMUSG00000020029	Nudt4	ENSMUSG00000040413	Timd2	0.121668
ENSMUSG00000037580	Gch1	ENSMUSG00000097715	Gpr137b-ps	0.121666
ENSMUSG00000040413	Timd2	ENSMUSG00000095562	Gm21887	0.121662
ENSMUSG00000067399	Trim43c	ENSMUSG00000072572	Slc39a2	0.121655
ENSMUSG00000021306	Gpr137b	ENSMUSG00000061877	BC048679	0.121628
ENSMUSG00000037440	Vnn1	ENSMUSG00000097715	Gpr137b-ps	0.121612
ENSMUSG00000027954	Efna1	ENSMUSG00000097715	Gpr137b-ps	0.121607
ENSMUSG00000009291	Pttg1ip	ENSMUSG00000081249	Gm11517	0.121596
ENSMUSG00000017760	Ctsa	ENSMUSG00000081249	Gm11517	0.121567
ENSMUSG00000019804	Snx3	ENSMUSG00000081249	Gm11517	0.121548
ENSMUSG00000000562	Adora3	ENSMUSG00000021306	Gpr137b	0.121533
ENSMUSG00000033948	Zswim5	ENSMUSG00000040413	Timd2	0.121505
ENSMUSG00000050627	Gpd1l	ENSMUSG00000079162	Trim43b	0.121505
ENSMUSG00000040413	Timd2	ENSMUSG00000046192	Iqub	0.121486
ENSMUSG00000017400	Stac2	ENSMUSG00000021306	Gpr137b	0.121466
ENSMUSG00000032583	Mon1a	ENSMUSG00000079162	Trim43b	0.121448
ENSMUSG00000072572	Slc39a2	ENSMUSG00000079162	Trim43b	0.121433
ENSMUSG00000021306	Gpr137b	ENSMUSG00000025907	Rb1cc1	0.121393
ENSMUSG00000054808	Actn4	ENSMUSG00000097715	Gpr137b-ps	0.121391
ENSMUSG00000039349	C130074G19Rik	ENSMUSG00000079162	Trim43b	0.121367
ENSMUSG00000023025	Larp4	ENSMUSG00000079162	Trim43b	0.121364
ENSMUSG00000040413	Timd2	ENSMUSG00000079423	Gm3286	0.121362
ENSMUSG00000020325	Fstl3	ENSMUSG00000067399	Trim43c	0.121349
ENSMUSG00000025921	Rdh10	ENSMUSG00000081249	Gm11517	0.121346
ENSMUSG00000018446	C1qbp	ENSMUSG00000097715	Gpr137b-ps	0.121324
ENSMUSG00000021518	Ptdss1	ENSMUSG00000084034	Gm12617	0.121319
ENSMUSG00000043943	Naalad2	ENSMUSG00000081249	Gm11517	0.121309
ENSMUSG00000020883	Fbxl20	ENSMUSG00000067399	Trim43c	0.121281
ENSMUSG00000034450	Gulo	ENSMUSG00000067399	Trim43c	0.121277
ENSMUSG00000026670	Uap1	ENSMUSG00000081249	Gm11517	0.121274
ENSMUSG00000037622	Wdtc1	ENSMUSG00000040413	Timd2	0.121239
ENSMUSG00000028132	Tmem56	ENSMUSG00000043207	Zmpste24	0.121239
ENSMUSG00000021306	Gpr137b	ENSMUSG00000075269	Bex6	0.12122
ENSMUSG00000032583	Mon1a	ENSMUSG00000067399	Trim43c	0.121216
ENSMUSG00000025232	Hexa	ENSMUSG00000097715	Gpr137b-ps	0.121193
ENSMUSG00000021306	Gpr137b	ENSMUSG00000021553	Slc28a3	0.121193
ENSMUSG00000047281	Sfn	ENSMUSG00000081249	Gm11517	0.121175
ENSMUSG00000022848	Dirc2	ENSMUSG00000081249	Gm11517	0.121153
ENSMUSG00000045665	Mfsd5	ENSMUSG00000084034	Gm12617	0.121153
ENSMUSG00000094374	Gm5435	ENSMUSG00000097715	Gpr137b-ps	0.121122
ENSMUSG00000021306	Gpr137b	ENSMUSG00000031503	Col4a2	0.121115
ENSMUSG00000026246	Alppl2	ENSMUSG00000032204	Aqp9	0.121104
ENSMUSG00000021306	Gpr137b	ENSMUSG00000042747	Krtcap2	0.121083
ENSMUSG00000045665	Mfsd5	ENSMUSG00000079162	Trim43b	0.121063
ENSMUSG00000014905	Dnajb9	ENSMUSG00000040413	Timd2	0.121055
ENSMUSG00000047281	Sfn	ENSMUSG00000067399	Trim43c	0.121054
ENSMUSG00000020189	Osbpl8	ENSMUSG00000021306	Gpr137b	0.12104
ENSMUSG00000083227	Gm11546	ENSMUSG00000084034	Gm12617	0.121036
ENSMUSG00000021306	Gpr137b	ENSMUSG00000082454	Gm12183	0.121031
ENSMUSG00000001785	Pwp1	ENSMUSG00000084034	Gm12617	0.121022
ENSMUSG00000024644	Cndp2	ENSMUSG00000084034	Gm12617	0.120995
ENSMUSG00000023982	Guca1a	ENSMUSG00000074501	Gm5612	0.120993
ENSMUSG00000039382	Wdr45	ENSMUSG00000097715	Gpr137b-ps	0.120992
ENSMUSG00000028132	Tmem56	ENSMUSG00000079162	Trim43b	0.120973
ENSMUSG00000027165	B230118H07Rik	ENSMUSG00000084034	Gm12617	0.120945
ENSMUSG00000040413	Timd2	ENSMUSG00000072813	E330014E10Rik	0.120943
ENSMUSG00000043207	Zmpste24	ENSMUSG00000053398	Phgdh	0.120927
ENSMUSG00000034258	Mfsd7c	ENSMUSG00000084034	Gm12617	0.120901
ENSMUSG00000097715	Gpr137b-ps	ENSMUSG00000103362	Tdpoz2	0.120873
ENSMUSG00000021306	Gpr137b	ENSMUSG00000053581	Zfand2a	0.120873
ENSMUSG00000079162	Trim43b	ENSMUSG00000094973	Gm8994	0.120773
ENSMUSG00000042675	Ypel3	ENSMUSG00000081249	Gm11517	0.120742
ENSMUSG00000055692	Tmem191c	ENSMUSG00000067399	Trim43c	0.120709
ENSMUSG00000083227	Gm11546	ENSMUSG00000097715	Gpr137b-ps	0.120702
ENSMUSG00000085307	Gm11525	ENSMUSG00000097715	Gpr137b-ps	0.120661
ENSMUSG00000079162	Trim43b	ENSMUSG00000110851	RP24-167L2.1	0.120648
ENSMUSG00000015474	Ppt2	ENSMUSG00000034708	Grn	0.12064
ENSMUSG00000033124	Atg9a	ENSMUSG00000079162	Trim43b	0.120618
ENSMUSG00000015714	Cers2	ENSMUSG00000084034	Gm12617	0.120599
ENSMUSG00000027954	Efna1	ENSMUSG00000040413	Timd2	0.120562
ENSMUSG00000055692	Tmem191c	ENSMUSG00000079162	Trim43b	0.120553
ENSMUSG00000041583	Obox6	ENSMUSG00000074501	Gm5612	0.120541
ENSMUSG00000021306	Gpr137b	ENSMUSG00000049858	Suox	0.120539
ENSMUSG00000021306	Gpr137b	ENSMUSG00000033174	Mgll	0.120536
ENSMUSG00000021306	Gpr137b	ENSMUSG00000026864	Hspa5	0.120523
ENSMUSG00000040413	Timd2	ENSMUSG00000046733	Gprc5a	0.120517
ENSMUSG00000029131	Dnajb6	ENSMUSG00000043207	Zmpste24	0.120501
ENSMUSG00000019082	Slc25a22	ENSMUSG00000040413	Timd2	0.12046
ENSMUSG00000004460	Dnajb11	ENSMUSG00000084034	Gm12617	0.120449
ENSMUSG00000021306	Gpr137b	ENSMUSG00000024186	Rgs11	0.120435
ENSMUSG00000023830	Igf2r	ENSMUSG00000097715	Gpr137b-ps	0.120434
ENSMUSG00000021068	Nin	ENSMUSG00000040413	Timd2	0.120402
ENSMUSG00000022433	Csnk1e	ENSMUSG00000074501	Gm5612	0.120386
ENSMUSG00000018171	Vmp1	ENSMUSG00000084034	Gm12617	0.120359
ENSMUSG00000042675	Ypel3	ENSMUSG00000074501	Gm5612	0.120324
ENSMUSG00000039382	Wdr45	ENSMUSG00000040413	Timd2	0.120324
ENSMUSG00000000301	Pemt	ENSMUSG00000006641	Slc5a6	0.120274
ENSMUSG00000024663	Rab3il1	ENSMUSG00000067399	Trim43c	0.12024
ENSMUSG00000035769	Xylb	ENSMUSG00000043207	Zmpste24	0.120233
ENSMUSG00000019804	Snx3	ENSMUSG00000084034	Gm12617	0.120217
ENSMUSG00000020892	Aloxe3	ENSMUSG00000021306	Gpr137b	0.120195
ENSMUSG00000045087	S1pr5	ENSMUSG00000097715	Gpr137b-ps	0.120192
ENSMUSG00000034708	Grn	ENSMUSG00000079162	Trim43b	0.120179
ENSMUSG00000084034	Gm12617	ENSMUSG00000110851	RP24-167L2.1	0.120147
ENSMUSG00000045087	S1pr5	ENSMUSG00000079162	Trim43b	0.120146
ENSMUSG00000055692	Tmem191c	ENSMUSG00000084034	Gm12617	0.120113
ENSMUSG00000084128	Esrp2	ENSMUSG00000097715	Gpr137b-ps	0.120103
ENSMUSG00000029054	Gabrd	ENSMUSG00000081249	Gm11517	0.120103
ENSMUSG00000021306	Gpr137b	ENSMUSG00000054892	Txk	0.120099
ENSMUSG00000015619	Gata3	ENSMUSG00000053931	Cnn3	0.120098
ENSMUSG00000078713	Tomm5	ENSMUSG00000079162	Trim43b	0.12005
ENSMUSG00000038843	Gcnt1	ENSMUSG00000040413	Timd2	0.120029
ENSMUSG00000084034	Gm12617	ENSMUSG00000103362	Tdpoz2	0.120004
ENSMUSG00000024843	Chka	ENSMUSG00000081249	Gm11517	0.119978
ENSMUSG00000021068	Nin	ENSMUSG00000097715	Gpr137b-ps	0.119965
ENSMUSG00000021306	Gpr137b	ENSMUSG00000041323	Ak7	0.119942
ENSMUSG00000080242	Gm15487	ENSMUSG00000097715	Gpr137b-ps	0.119939
ENSMUSG00000097715	Gpr137b-ps	ENSMUSG00000109305	1810010D01Rik	0.119893
ENSMUSG00000021306	Gpr137b	ENSMUSG00000031502	Col4a1	0.119892
ENSMUSG00000006641	Slc5a6	ENSMUSG00000021222	Dcaf4	0.119881
ENSMUSG00000039349	C130074G19Rik	ENSMUSG00000081249	Gm11517	0.119839
ENSMUSG00000022433	Csnk1e	ENSMUSG00000043207	Zmpste24	0.119834
ENSMUSG00000022964	Tmem50b	ENSMUSG00000084034	Gm12617	0.119762
ENSMUSG00000074170	Plekhf1	ENSMUSG00000097715	Gpr137b-ps	0.119751
ENSMUSG00000021306	Gpr137b	ENSMUSG00000025372	Baiap2	0.119745
ENSMUSG00000024663	Rab3il1	ENSMUSG00000079162	Trim43b	0.119729
ENSMUSG00000018906	P4ha2	ENSMUSG00000021306	Gpr137b	0.119717
ENSMUSG00000020029	Nudt4	ENSMUSG00000079162	Trim43b	0.119714
ENSMUSG00000006641	Slc5a6	ENSMUSG00000053398	Phgdh	0.119701
ENSMUSG00000022500	Litaf	ENSMUSG00000097715	Gpr137b-ps	0.119688
ENSMUSG00000033200	Tpsg1	ENSMUSG00000097715	Gpr137b-ps	0.11963
ENSMUSG00000019082	Slc25a22	ENSMUSG00000084034	Gm12617	0.119606
ENSMUSG00000037580	Gch1	ENSMUSG00000084034	Gm12617	0.119605
ENSMUSG00000026246	Alppl2	ENSMUSG00000035769	Xylb	0.119605
ENSMUSG00000026280	Atg4b	ENSMUSG00000074501	Gm5612	0.119602
ENSMUSG00000021306	Gpr137b	ENSMUSG00000031432	Prps1	0.119579
ENSMUSG00000006219	Fblim1	ENSMUSG00000084034	Gm12617	0.119542
ENSMUSG00000033948	Zswim5	ENSMUSG00000079162	Trim43b	0.119515
ENSMUSG00000021306	Gpr137b	ENSMUSG00000093803	Ppp2r3d	0.119509
ENSMUSG00000081249	Gm11517	ENSMUSG00000103362	Tdpoz2	0.119498
ENSMUSG00000040413	Timd2	ENSMUSG00000109305	1810010D01Rik	0.119492
ENSMUSG00000079162	Trim43b	ENSMUSG00000094374	Gm5435	0.119439
ENSMUSG00000006219	Fblim1	ENSMUSG00000081249	Gm11517	0.119415
ENSMUSG00000029762	Akr1b8	ENSMUSG00000040413	Timd2	0.119403
ENSMUSG00000037820	Tgm2	ENSMUSG00000097715	Gpr137b-ps	0.119399
ENSMUSG00000004460	Dnajb11	ENSMUSG00000097715	Gpr137b-ps	0.119391
ENSMUSG00000032548	Slco2a1	ENSMUSG00000040413	Timd2	0.119381
ENSMUSG00000081249	Gm11517	ENSMUSG00000085307	Gm11525	0.119374
ENSMUSG00000002204	Napsa	ENSMUSG00000097715	Gpr137b-ps	0.119371
ENSMUSG00000020846	Rflnb	ENSMUSG00000081249	Gm11517	0.119345
ENSMUSG00000043207	Zmpste24	ENSMUSG00000062867	Impdh2	0.11932
ENSMUSG00000021009	Ptpn21	ENSMUSG00000079162	Trim43b	0.119309
ENSMUSG00000034450	Gulo	ENSMUSG00000043207	Zmpste24	0.119292
ENSMUSG00000040413	Timd2	ENSMUSG00000050737	Ptges	0.11928
ENSMUSG00000020636	Allc	ENSMUSG00000021306	Gpr137b	0.119271
ENSMUSG00000026246	Alppl2	ENSMUSG00000079162	Trim43b	0.119268
ENSMUSG00000015619	Gata3	ENSMUSG00000080242	Gm15487	0.119199
ENSMUSG00000034194	R3hcc1	ENSMUSG00000081249	Gm11517	0.119179
ENSMUSG00000031134	Rbmx	ENSMUSG00000097715	Gpr137b-ps	0.119176
ENSMUSG00000021306	Gpr137b	ENSMUSG00000039770	Ypel5	0.11915
ENSMUSG00000006641	Slc5a6	ENSMUSG00000062867	Impdh2	0.119136
ENSMUSG00000025838	Pramel6	ENSMUSG00000067399	Trim43c	0.119112
ENSMUSG00000020475	Pgam2	ENSMUSG00000097715	Gpr137b-ps	0.119093
ENSMUSG00000040413	Timd2	ENSMUSG00000106056	4930500L23Rik	0.119041
ENSMUSG00000021306	Gpr137b	ENSMUSG00000050697	Prkaa1	0.118993
ENSMUSG00000001827	Folr1	ENSMUSG00000032204	Aqp9	0.118992
ENSMUSG00000025921	Rdh10	ENSMUSG00000084034	Gm12617	0.118967
ENSMUSG00000015619	Gata3	ENSMUSG00000029762	Akr1b8	0.118966
ENSMUSG00000021306	Gpr137b	ENSMUSG00000038235	F11r	0.11896
ENSMUSG00000022415	Syngr1	ENSMUSG00000081249	Gm11517	0.118955
ENSMUSG00000021009	Ptpn21	ENSMUSG00000084034	Gm12617	0.118949
ENSMUSG00000006641	Slc5a6	ENSMUSG00000026246	Alppl2	0.11894
ENSMUSG00000015619	Gata3	ENSMUSG00000096403	Gm9825	0.118934
ENSMUSG00000026280	Atg4b	ENSMUSG00000079162	Trim43b	0.118933
ENSMUSG00000015474	Ppt2	ENSMUSG00000067399	Trim43c	0.118925
ENSMUSG00000018427	Ypel2	ENSMUSG00000097715	Gpr137b-ps	0.118919
ENSMUSG00000003153	Slc2a3	ENSMUSG00000097715	Gpr137b-ps	0.118912
ENSMUSG00000014195	Dnajc7	ENSMUSG00000040413	Timd2	0.118849
ENSMUSG00000001785	Pwp1	ENSMUSG00000081249	Gm11517	0.118834
ENSMUSG00000021306	Gpr137b	ENSMUSG00000060509	Xcr1	0.118803
ENSMUSG00000021306	Gpr137b	ENSMUSG00000111523	CAAA01125382.2	0.118803
ENSMUSG00000021306	Gpr137b	ENSMUSG00000092349	Platr17	0.118743
ENSMUSG00000021306	Gpr137b	ENSMUSG00000056749	Nfil3	0.11871
ENSMUSG00000035769	Xylb	ENSMUSG00000084034	Gm12617	0.118702
ENSMUSG00000015619	Gata3	ENSMUSG00000056366	Fabp3-ps1	0.118672
ENSMUSG00000021306	Gpr137b	ENSMUSG00000032366	Tpm1	0.118659
ENSMUSG00000039349	C130074G19Rik	ENSMUSG00000084034	Gm12617	0.11865
ENSMUSG00000009291	Pttg1ip	ENSMUSG00000067399	Trim43c	0.118642
ENSMUSG00000001785	Pwp1	ENSMUSG00000079162	Trim43b	0.118619
ENSMUSG00000033948	Zswim5	ENSMUSG00000097715	Gpr137b-ps	0.118564
ENSMUSG00000025495	Ptdss2	ENSMUSG00000067399	Trim43c	0.118547
ENSMUSG00000015619	Gata3	ENSMUSG00000035769	Xylb	0.118545
ENSMUSG00000061897	Gm14292	ENSMUSG00000097715	Gpr137b-ps	0.118532
ENSMUSG00000043207	Zmpste24	ENSMUSG00000079162	Trim43b	0.118524
ENSMUSG00000021306	Gpr137b	ENSMUSG00000074502	Ubtfl1	0.118522
ENSMUSG00000020649	Rrm2	ENSMUSG00000040413	Timd2	0.118482
ENSMUSG00000036528	Ppfibp2	ENSMUSG00000074501	Gm5612	0.118472
ENSMUSG00000084034	Gm12617	ENSMUSG00000085307	Gm11525	0.118465
ENSMUSG00000037335	Hand1	ENSMUSG00000097715	Gpr137b-ps	0.118457
ENSMUSG00000025351	Cd63	ENSMUSG00000035769	Xylb	0.118448
ENSMUSG00000004460	Dnajb11	ENSMUSG00000040413	Timd2	0.118446
ENSMUSG00000068879	Gm5773	ENSMUSG00000097715	Gpr137b-ps	0.118401
ENSMUSG00000027598	Itch	ENSMUSG00000040413	Timd2	0.118356
ENSMUSG00000025351	Cd63	ENSMUSG00000074501	Gm5612	0.11834
ENSMUSG00000023030	Slc11a2	ENSMUSG00000097715	Gpr137b-ps	0.118338
ENSMUSG00000079162	Trim43b	ENSMUSG00000095562	Gm21887	0.118312
ENSMUSG00000006641	Slc5a6	ENSMUSG00000015474	Ppt2	0.118307
ENSMUSG00000024642	Tle4	ENSMUSG00000097715	Gpr137b-ps	0.118292
ENSMUSG00000021306	Gpr137b	ENSMUSG00000053907	Mat2a	0.118257
ENSMUSG00000034194	R3hcc1	ENSMUSG00000043207	Zmpste24	0.118257
ENSMUSG00000079260	Tmppe	ENSMUSG00000081249	Gm11517	0.118254
ENSMUSG00000045374	Wdr81	ENSMUSG00000079162	Trim43b	0.118237
ENSMUSG00000021306	Gpr137b	ENSMUSG00000031532	Saraf	0.118219
ENSMUSG00000021306	Gpr137b	ENSMUSG00000021559	Dapk1	0.118214
ENSMUSG00000029034	Cpsf3l	ENSMUSG00000079162	Trim43b	0.118206
ENSMUSG00000002204	Napsa	ENSMUSG00000040413	Timd2	0.118202
ENSMUSG00000092212	Slc22a13b-ps	ENSMUSG00000097715	Gpr137b-ps	0.118181
ENSMUSG00000050144	Slc25a44	ENSMUSG00000081249	Gm11517	0.118164
ENSMUSG00000017760	Ctsa	ENSMUSG00000040413	Timd2	0.118158
ENSMUSG00000025495	Ptdss2	ENSMUSG00000074501	Gm5612	0.118154
ENSMUSG00000021009	Ptpn21	ENSMUSG00000097715	Gpr137b-ps	0.118146
ENSMUSG00000000301	Pemt	ENSMUSG00000067399	Trim43c	0.118111
ENSMUSG00000024014	Pim1	ENSMUSG00000028773	Fabp3	0.118097
ENSMUSG00000015714	Cers2	ENSMUSG00000079162	Trim43b	0.118046
ENSMUSG00000045665	Mfsd5	ENSMUSG00000097715	Gpr137b-ps	0.118013
ENSMUSG00000015474	Ppt2	ENSMUSG00000026246	Alppl2	0.11801
ENSMUSG00000006057	Atp5g1	ENSMUSG00000097715	Gpr137b-ps	0.117973
ENSMUSG00000068879	Gm5773	ENSMUSG00000089893	Gm9141	0.117906
ENSMUSG00000079162	Trim43b	ENSMUSG00000103362	Tdpoz2	0.117856
ENSMUSG00000026670	Uap1	ENSMUSG00000043207	Zmpste24	0.117844
ENSMUSG00000030224	Strap	ENSMUSG00000043207	Zmpste24	0.117844
ENSMUSG00000022433	Csnk1e	ENSMUSG00000079162	Trim43b	0.117842
ENSMUSG00000017607	Tns4	ENSMUSG00000021306	Gpr137b	0.117831
ENSMUSG00000053398	Phgdh	ENSMUSG00000079162	Trim43b	0.11782
ENSMUSG00000043207	Zmpste24	ENSMUSG00000072572	Slc39a2	0.117789
ENSMUSG00000054753	AU018091	ENSMUSG00000097715	Gpr137b-ps	0.117764
ENSMUSG00000039770	Ypel5	ENSMUSG00000079162	Trim43b	0.117761
ENSMUSG00000024140	Epas1	ENSMUSG00000084034	Gm12617	0.117755
ENSMUSG00000072572	Slc39a2	ENSMUSG00000084034	Gm12617	0.117755
ENSMUSG00000022848	Dirc2	ENSMUSG00000097715	Gpr137b-ps	0.117746
ENSMUSG00000021068	Nin	ENSMUSG00000079162	Trim43b	0.117734
ENSMUSG00000026317	Cln8	ENSMUSG00000040413	Timd2	0.117729
ENSMUSG00000021306	Gpr137b	ENSMUSG00000029378	Areg	0.117727
ENSMUSG00000023982	Guca1a	ENSMUSG00000043207	Zmpste24	0.117723
ENSMUSG00000021306	Gpr137b	ENSMUSG00000027070	Lrp2	0.117694
ENSMUSG00000028776	Tinagl1	ENSMUSG00000097715	Gpr137b-ps	0.117692
ENSMUSG00000021306	Gpr137b	ENSMUSG00000030792	Dkkl1	0.117634
ENSMUSG00000015619	Gata3	ENSMUSG00000061897	Gm14292	0.117632
ENSMUSG00000040413	Timd2	ENSMUSG00000047281	Sfn	0.117623
ENSMUSG00000043207	Zmpste24	ENSMUSG00000050144	Slc25a44	0.117619
ENSMUSG00000081249	Gm11517	ENSMUSG00000110851	RP24-167L2.1	0.117611
ENSMUSG00000026246	Alppl2	ENSMUSG00000067399	Trim43c	0.117604
ENSMUSG00000018446	C1qbp	ENSMUSG00000040413	Timd2	0.117595
ENSMUSG00000020883	Fbxl20	ENSMUSG00000021306	Gpr137b	0.117584
ENSMUSG00000024966	Stip1	ENSMUSG00000079162	Trim43b	0.117579
ENSMUSG00000021242	Npc2	ENSMUSG00000079162	Trim43b	0.117572
ENSMUSG00000028132	Tmem56	ENSMUSG00000084034	Gm12617	0.117565
ENSMUSG00000040413	Timd2	ENSMUSG00000054753	AU018091	0.117503
ENSMUSG00000084034	Gm12617	ENSMUSG00000097177	9330159M07Rik	0.117481
ENSMUSG00000021306	Gpr137b	ENSMUSG00000029199	Lias	0.117451
ENSMUSG00000029188	Slc34a2	ENSMUSG00000084034	Gm12617	0.117421
ENSMUSG00000025495	Ptdss2	ENSMUSG00000043207	Zmpste24	0.117418
ENSMUSG00000040413	Timd2	ENSMUSG00000059327	Eda	0.117399
ENSMUSG00000015619	Gata3	ENSMUSG00000024014	Pim1	0.117386
ENSMUSG00000020829	Slc46a1	ENSMUSG00000081249	Gm11517	0.117376
ENSMUSG00000029054	Gabrd	ENSMUSG00000043207	Zmpste24	0.117367
ENSMUSG00000021306	Gpr137b	ENSMUSG00000026956	Uap1l1	0.117359
ENSMUSG00000006641	Slc5a6	ENSMUSG00000032204	Aqp9	0.11735
ENSMUSG00000020108	Ddit4	ENSMUSG00000021306	Gpr137b	0.117345
ENSMUSG00000037335	Hand1	ENSMUSG00000040413	Timd2	0.117344
ENSMUSG00000021306	Gpr137b	ENSMUSG00000034883	Lrr1	0.117327
ENSMUSG00000031532	Saraf	ENSMUSG00000084034	Gm12617	0.117304
ENSMUSG00000036749	Pramel5	ENSMUSG00000081249	Gm11517	0.11729
ENSMUSG00000040413	Timd2	ENSMUSG00000086649	Gm15286	0.117289
ENSMUSG00000021306	Gpr137b	ENSMUSG00000110944	RP23-78N5.7	0.117283
ENSMUSG00000072572	Slc39a2	ENSMUSG00000081249	Gm11517	0.117283
ENSMUSG00000033124	Atg9a	ENSMUSG00000074501	Gm5612	0.117269
ENSMUSG00000040413	Timd2	ENSMUSG00000074342	I830077J02Rik	0.117261
ENSMUSG00000024014	Pim1	ENSMUSG00000028776	Tinagl1	0.11726
ENSMUSG00000021306	Gpr137b	ENSMUSG00000047501	Cldn4	0.117253
ENSMUSG00000086507	Adap2os	ENSMUSG00000097715	Gpr137b-ps	0.117237
ENSMUSG00000015474	Ppt2	ENSMUSG00000050627	Gpd1l	0.117235
ENSMUSG00000036478	Btg1	ENSMUSG00000097715	Gpr137b-ps	0.117231
ENSMUSG00000056234	Ncoa4	ENSMUSG00000097715	Gpr137b-ps	0.117222
ENSMUSG00000025351	Cd63	ENSMUSG00000032204	Aqp9	0.11722
ENSMUSG00000006641	Slc5a6	ENSMUSG00000034708	Grn	0.117166
ENSMUSG00000018846	Pank3	ENSMUSG00000067399	Trim43c	0.117155
ENSMUSG00000030105	Arl8b	ENSMUSG00000040413	Timd2	0.117152
ENSMUSG00000023043	Krt18	ENSMUSG00000040413	Timd2	0.117147
ENSMUSG00000015619	Gata3	ENSMUSG00000028776	Tinagl1	0.117146
ENSMUSG00000015619	Gata3	ENSMUSG00000050732	Vamp8	0.117143
ENSMUSG00000068879	Gm5773	ENSMUSG00000081249	Gm11517	0.11713
ENSMUSG00000024140	Epas1	ENSMUSG00000043207	Zmpste24	0.117097
ENSMUSG00000029188	Slc34a2	ENSMUSG00000043207	Zmpste24	0.117097
ENSMUSG00000089893	Gm9141	ENSMUSG00000097715	Gpr137b-ps	0.117094
ENSMUSG00000026670	Uap1	ENSMUSG00000079162	Trim43b	0.117088
ENSMUSG00000096403	Gm9825	ENSMUSG00000097715	Gpr137b-ps	0.117041
ENSMUSG00000039349	C130074G19Rik	ENSMUSG00000043207	Zmpste24	0.117031
ENSMUSG00000039089	L3mbtl3	ENSMUSG00000097715	Gpr137b-ps	0.117013
ENSMUSG00000021306	Gpr137b	ENSMUSG00000042599	Kdm7a	0.117009
ENSMUSG00000040413	Timd2	ENSMUSG00000084758	Gm12798	0.117001
ENSMUSG00000018171	Vmp1	ENSMUSG00000079162	Trim43b	0.116992
ENSMUSG00000006641	Slc5a6	ENSMUSG00000034450	Gulo	0.11699
ENSMUSG00000001288	Rarg	ENSMUSG00000040413	Timd2	0.116969
ENSMUSG00000020439	Smtn	ENSMUSG00000097715	Gpr137b-ps	0.116963
ENSMUSG00000015093	Clic3	ENSMUSG00000021306	Gpr137b	0.116933
ENSMUSG00000002504	Slc9a3r2	ENSMUSG00000097715	Gpr137b-ps	0.116916
ENSMUSG00000032583	Mon1a	ENSMUSG00000043207	Zmpste24	0.116913
ENSMUSG00000040413	Timd2	ENSMUSG00000045409	Trim39	0.116909
ENSMUSG00000015619	Gata3	ENSMUSG00000025351	Cd63	0.116907
ENSMUSG00000020029	Nudt4	ENSMUSG00000081249	Gm11517	0.116901
ENSMUSG00000024922	Ovol1	ENSMUSG00000097715	Gpr137b-ps	0.116897
ENSMUSG00000021306	Gpr137b	ENSMUSG00000030879	Mrpl17	0.11688
ENSMUSG00000037049	Smpd1	ENSMUSG00000074501	Gm5612	0.116862
ENSMUSG00000025364	Pa2g4	ENSMUSG00000079162	Trim43b	0.11685
ENSMUSG00000040413	Timd2	ENSMUSG00000054808	Actn4	0.116846
ENSMUSG00000024014	Pim1	ENSMUSG00000035769	Xylb	0.116842
ENSMUSG00000018427	Ypel2	ENSMUSG00000079162	Trim43b	0.116792
ENSMUSG00000022433	Csnk1e	ENSMUSG00000067399	Trim43c	0.116759
ENSMUSG00000001288	Rarg	ENSMUSG00000081249	Gm11517	0.116724
ENSMUSG00000027165	B230118H07Rik	ENSMUSG00000081249	Gm11517	0.116716
ENSMUSG00000021009	Ptpn21	ENSMUSG00000081249	Gm11517	0.116706
ENSMUSG00000040413	Timd2	ENSMUSG00000092212	Slc22a13b-ps	0.116704
ENSMUSG00000033948	Zswim5	ENSMUSG00000084034	Gm12617	0.116697
ENSMUSG00000025364	Pa2g4	ENSMUSG00000078713	Tomm5	0.116674
ENSMUSG00000024663	Rab3il1	ENSMUSG00000084034	Gm12617	0.116672
ENSMUSG00000029034	Cpsf3l	ENSMUSG00000067399	Trim43c	0.116668
ENSMUSG00000004631	Sgce	ENSMUSG00000021306	Gpr137b	0.11663
ENSMUSG00000006641	Slc5a6	ENSMUSG00000067399	Trim43c	0.116592
ENSMUSG00000015474	Ppt2	ENSMUSG00000062867	Impdh2	0.116566
ENSMUSG00000021306	Gpr137b	ENSMUSG00000036707	Cab39	0.116553
ENSMUSG00000031134	Rbmx	ENSMUSG00000040413	Timd2	0.116541
ENSMUSG00000031532	Saraf	ENSMUSG00000079162	Trim43b	0.116525
ENSMUSG00000024843	Chka	ENSMUSG00000097715	Gpr137b-ps	0.116518
ENSMUSG00000002504	Slc9a3r2	ENSMUSG00000015619	Gata3	0.116497
ENSMUSG00000081249	Gm11517	ENSMUSG00000089893	Gm9141	0.116441
ENSMUSG00000019082	Slc25a22	ENSMUSG00000081249	Gm11517	0.116433
ENSMUSG00000029034	Cpsf3l	ENSMUSG00000078713	Tomm5	0.116427
ENSMUSG00000031586	Rbpms	ENSMUSG00000081249	Gm11517	0.116415
ENSMUSG00000024843	Chka	ENSMUSG00000084034	Gm12617	0.1164
ENSMUSG00000067399	Trim43c	ENSMUSG00000078713	Tomm5	0.116387
ENSMUSG00000006057	Atp5g1	ENSMUSG00000084034	Gm12617	0.116379
ENSMUSG00000016256	Ctsz	ENSMUSG00000079162	Trim43b	0.116372
ENSMUSG00000079162	Trim43b	ENSMUSG00000083227	Gm11546	0.116367
ENSMUSG00000024187	Fam234a	ENSMUSG00000043207	Zmpste24	0.11635
ENSMUSG00000015474	Ppt2	ENSMUSG00000053398	Phgdh	0.116338
ENSMUSG00000040413	Timd2	ENSMUSG00000079658	Tceb1	0.116325
ENSMUSG00000021306	Gpr137b	ENSMUSG00000103378	Gm37176	0.116289
ENSMUSG00000001827	Folr1	ENSMUSG00000026246	Alppl2	0.116279
ENSMUSG00000021306	Gpr137b	ENSMUSG00000026547	Tagln2	0.116264
ENSMUSG00000021306	Gpr137b	ENSMUSG00000085972	1110028F11Rik	0.11625
ENSMUSG00000025907	Rb1cc1	ENSMUSG00000040413	Timd2	0.116228
ENSMUSG00000001827	Folr1	ENSMUSG00000078713	Tomm5	0.116203
ENSMUSG00000021306	Gpr137b	ENSMUSG00000032449	Slc25a36	0.116203
ENSMUSG00000079162	Trim43b	ENSMUSG00000086649	Gm15286	0.116194
ENSMUSG00000079162	Trim43b	ENSMUSG00000101655	2310040G24Rik	0.116167
ENSMUSG00000043207	Zmpste24	ENSMUSG00000097177	9330159M07Rik	0.116163
ENSMUSG00000026848	Tor1b	ENSMUSG00000079162	Trim43b	0.116146
ENSMUSG00000002847	Pla1a	ENSMUSG00000021306	Gpr137b	0.116097
ENSMUSG00000018166	Erbb3	ENSMUSG00000097715	Gpr137b-ps	0.11604
ENSMUSG00000020029	Nudt4	ENSMUSG00000067399	Trim43c	0.116035
ENSMUSG00000037049	Smpd1	ENSMUSG00000043207	Zmpste24	0.11596
ENSMUSG00000038670	Mybpc2	ENSMUSG00000097715	Gpr137b-ps	0.115954
ENSMUSG00000021306	Gpr137b	ENSMUSG00000076432	Ywhaq	0.115939
ENSMUSG00000001288	Rarg	ENSMUSG00000067399	Trim43c	0.115906
ENSMUSG00000035769	Xylb	ENSMUSG00000081249	Gm11517	0.11589
ENSMUSG00000029188	Slc34a2	ENSMUSG00000081249	Gm11517	0.115882
ENSMUSG00000015714	Cers2	ENSMUSG00000081249	Gm11517	0.115859
ENSMUSG00000034194	R3hcc1	ENSMUSG00000074501	Gm5612	0.115843
ENSMUSG00000018446	C1qbp	ENSMUSG00000084034	Gm12617	0.115812
ENSMUSG00000020709	Adap2	ENSMUSG00000097715	Gpr137b-ps	0.115809
ENSMUSG00000024140	Epas1	ENSMUSG00000081249	Gm11517	0.115806
ENSMUSG00000043207	Zmpste24	ENSMUSG00000086390	1810019D21Rik	0.115796
ENSMUSG00000043207	Zmpste24	ENSMUSG00000067399	Trim43c	0.115748
ENSMUSG00000021306	Gpr137b	ENSMUSG00000035407	Kank4	0.115748
ENSMUSG00000068879	Gm5773	ENSMUSG00000084034	Gm12617	0.115746
ENSMUSG00000021306	Gpr137b	ENSMUSG00000031162	Gata1	0.115728
ENSMUSG00000047281	Sfn	ENSMUSG00000074501	Gm5612	0.115706
ENSMUSG00000016256	Ctsz	ENSMUSG00000074501	Gm5612	0.115689
ENSMUSG00000045374	Wdr81	ENSMUSG00000074501	Gm5612	0.115677
ENSMUSG00000021306	Gpr137b	ENSMUSG00000022747	St3gal6	0.11566
ENSMUSG00000022848	Dirc2	ENSMUSG00000079162	Trim43b	0.11564
ENSMUSG00000032204	Aqp9	ENSMUSG00000036528	Ppfibp2	0.115639
ENSMUSG00000040413	Timd2	ENSMUSG00000078566	Bnip3	0.115602
ENSMUSG00000027165	B230118H07Rik	ENSMUSG00000043207	Zmpste24	0.115598
ENSMUSG00000081249	Gm11517	ENSMUSG00000094374	Gm5435	0.115579
ENSMUSG00000043207	Zmpste24	ENSMUSG00000053931	Cnn3	0.115548
ENSMUSG00000036749	Pramel5	ENSMUSG00000079162	Trim43b	0.115545
ENSMUSG00000097177	9330159M07Rik	ENSMUSG00000097715	Gpr137b-ps	0.115535
ENSMUSG00000031709	Tbc1d9	ENSMUSG00000097715	Gpr137b-ps	0.115531
ENSMUSG00000032204	Aqp9	ENSMUSG00000050627	Gpd1l	0.115526
ENSMUSG00000025173	Wdr45b	ENSMUSG00000040413	Timd2	0.115518
ENSMUSG00000001288	Rarg	ENSMUSG00000084034	Gm12617	0.115505
ENSMUSG00000021306	Gpr137b	ENSMUSG00000035828	Pim3	0.115505
ENSMUSG00000032897	Nfyc	ENSMUSG00000097715	Gpr137b-ps	0.115475
ENSMUSG00000000301	Pemt	ENSMUSG00000032204	Aqp9	0.11547
ENSMUSG00000079162	Trim43b	ENSMUSG00000089893	Gm9141	0.115469
ENSMUSG00000084034	Gm12617	ENSMUSG00000094374	Gm5435	0.115457
ENSMUSG00000033948	Zswim5	ENSMUSG00000081249	Gm11517	0.115439
ENSMUSG00000025921	Rdh10	ENSMUSG00000043207	Zmpste24	0.115436
ENSMUSG00000017760	Ctsa	ENSMUSG00000074501	Gm5612	0.115417
ENSMUSG00000015619	Gata3	ENSMUSG00000026107	Nabp1	0.115413
ENSMUSG00000080242	Gm15487	ENSMUSG00000096403	Gm9825	0.115409
ENSMUSG00000024644	Cndp2	ENSMUSG00000081249	Gm11517	0.115385
ENSMUSG00000023861	Mpc1	ENSMUSG00000040413	Timd2	0.115382
ENSMUSG00000024966	Stip1	ENSMUSG00000067399	Trim43c	0.115371
ENSMUSG00000022641	Bbx	ENSMUSG00000040413	Timd2	0.115358
ENSMUSG00000040413	Timd2	ENSMUSG00000055692	Tmem191c	0.115353
ENSMUSG00000032575	Manf	ENSMUSG00000040413	Timd2	0.115351
ENSMUSG00000040413	Timd2	ENSMUSG00000078958	Atp6ap1l	0.115296
ENSMUSG00000029452	Tmem116	ENSMUSG00000097715	Gpr137b-ps	0.115262
ENSMUSG00000022415	Syngr1	ENSMUSG00000074501	Gm5612	0.115232
ENSMUSG00000068879	Gm5773	ENSMUSG00000079162	Trim43b	0.115216
ENSMUSG00000032575	Manf	ENSMUSG00000097715	Gpr137b-ps	0.115215
ENSMUSG00000021306	Gpr137b	ENSMUSG00000032220	Myo1e	0.115203
ENSMUSG00000042747	Krtcap2	ENSMUSG00000097715	Gpr137b-ps	0.115202
ENSMUSG00000034258	Mfsd7c	ENSMUSG00000081249	Gm11517	0.115199
ENSMUSG00000020649	Rrm2	ENSMUSG00000097715	Gpr137b-ps	0.115179
ENSMUSG00000023830	Igf2r	ENSMUSG00000074501	Gm5612	0.115175
ENSMUSG00000064145	Arih2	ENSMUSG00000079162	Trim43b	0.115166
ENSMUSG00000021306	Gpr137b	ENSMUSG00000029019	Nppb	0.11516
ENSMUSG00000035104	Eva1a	ENSMUSG00000079162	Trim43b	0.115138
ENSMUSG00000061897	Gm14292	ENSMUSG00000096403	Gm9825	0.115126
ENSMUSG00000020829	Slc46a1	ENSMUSG00000043207	Zmpste24	0.115116
ENSMUSG00000033124	Atg9a	ENSMUSG00000067399	Trim43c	0.115115
ENSMUSG00000002504	Slc9a3r2	ENSMUSG00000024014	Pim1	0.115079
ENSMUSG00000035769	Xylb	ENSMUSG00000074501	Gm5612	0.115058
ENSMUSG00000060550	H2-Q7	ENSMUSG00000097715	Gpr137b-ps	0.115055
ENSMUSG00000036899	Trpv5	ENSMUSG00000097715	Gpr137b-ps	0.115029
ENSMUSG00000050144	Slc25a44	ENSMUSG00000079162	Trim43b	0.115024
ENSMUSG00000034391	Fbxo15	ENSMUSG00000097715	Gpr137b-ps	0.11502
ENSMUSG00000032204	Aqp9	ENSMUSG00000034708	Grn	0.115019
ENSMUSG00000079162	Trim43b	ENSMUSG00000103378	Gm37176	0.115019
ENSMUSG00000025173	Wdr45b	ENSMUSG00000097715	Gpr137b-ps	0.115008
ENSMUSG00000040413	Timd2	ENSMUSG00000057554	Lgals8	0.114992
ENSMUSG00000024663	Rab3il1	ENSMUSG00000081249	Gm11517	0.114962
ENSMUSG00000033948	Zswim5	ENSMUSG00000067399	Trim43c	0.114956
ENSMUSG00000043155	Hpdl	ENSMUSG00000097715	Gpr137b-ps	0.114933
ENSMUSG00000024843	Chka	ENSMUSG00000079162	Trim43b	0.114879
ENSMUSG00000029131	Dnajb6	ENSMUSG00000081249	Gm11517	0.114877
ENSMUSG00000059327	Eda	ENSMUSG00000097715	Gpr137b-ps	0.114876
ENSMUSG00000027865	Gdap2	ENSMUSG00000040413	Timd2	0.114863
ENSMUSG00000033713	Foxn3	ENSMUSG00000097715	Gpr137b-ps	0.114854
ENSMUSG00000023830	Igf2r	ENSMUSG00000043207	Zmpste24	0.114842
ENSMUSG00000021242	Npc2	ENSMUSG00000032204	Aqp9	0.114837
ENSMUSG00000015619	Gata3	ENSMUSG00000022150	Dab2	0.114824
ENSMUSG00000025364	Pa2g4	ENSMUSG00000067399	Trim43c	0.114823
ENSMUSG00000032204	Aqp9	ENSMUSG00000079162	Trim43b	0.11481
ENSMUSG00000028773	Fabp3	ENSMUSG00000035769	Xylb	0.114799
ENSMUSG00000035769	Xylb	ENSMUSG00000053931	Cnn3	0.114796
ENSMUSG00000006589	Aprt	ENSMUSG00000043207	Zmpste24	0.114762
ENSMUSG00000020475	Pgam2	ENSMUSG00000040413	Timd2	0.114756
ENSMUSG00000040413	Timd2	ENSMUSG00000074170	Plekhf1	0.114752
ENSMUSG00000018171	Vmp1	ENSMUSG00000025351	Cd63	0.114727
ENSMUSG00000038843	Gcnt1	ENSMUSG00000097715	Gpr137b-ps	0.114721
ENSMUSG00000081249	Gm11517	ENSMUSG00000108213	Gm44172	0.114712
ENSMUSG00000032204	Aqp9	ENSMUSG00000074501	Gm5612	0.114696
ENSMUSG00000040413	Timd2	ENSMUSG00000076432	Ywhaq	0.114679
ENSMUSG00000034883	Lrr1	ENSMUSG00000079162	Trim43b	0.114675
ENSMUSG00000084034	Gm12617	ENSMUSG00000089893	Gm9141	0.114673
ENSMUSG00000029378	Areg	ENSMUSG00000079162	Trim43b	0.11467
ENSMUSG00000043207	Zmpste24	ENSMUSG00000073794	I0C0044D17Rik	0.114665
ENSMUSG00000081249	Gm11517	ENSMUSG00000094973	Gm8994	0.114626
ENSMUSG00000046324	Ermp1	ENSMUSG00000084034	Gm12617	0.114598
ENSMUSG00000084034	Gm12617	ENSMUSG00000086390	1810019D21Rik	0.114567
ENSMUSG00000043207	Zmpste24	ENSMUSG00000085307	Gm11525	0.114561
ENSMUSG00000036585	Fgf1	ENSMUSG00000079162	Trim43b	0.114547
ENSMUSG00000027598	Itch	ENSMUSG00000079162	Trim43b	0.114541
ENSMUSG00000036528	Ppfibp2	ENSMUSG00000079162	Trim43b	0.114534
ENSMUSG00000040413	Timd2	ENSMUSG00000045665	Mfsd5	0.114525
ENSMUSG00000001827	Folr1	ENSMUSG00000035769	Xylb	0.114509
ENSMUSG00000009291	Pttg1ip	ENSMUSG00000084034	Gm12617	0.114487
ENSMUSG00000021306	Gpr137b	ENSMUSG00000045636	Mtus1	0.114456
ENSMUSG00000021009	Ptpn21	ENSMUSG00000067399	Trim43c	0.114449
ENSMUSG00000055692	Tmem191c	ENSMUSG00000097715	Gpr137b-ps	0.114442
ENSMUSG00000078958	Atp6ap1l	ENSMUSG00000097715	Gpr137b-ps	0.114436
ENSMUSG00000006641	Slc5a6	ENSMUSG00000023830	Igf2r	0.114429
ENSMUSG00000036112	Metap2	ENSMUSG00000040413	Timd2	0.114414
ENSMUSG00000021306	Gpr137b	ENSMUSG00000039831	Arhgap29	0.114396
ENSMUSG00000021306	Gpr137b	ENSMUSG00000110588	RP23-98C9.5	0.114391
ENSMUSG00000027165	B230118H07Rik	ENSMUSG00000079162	Trim43b	0.114374
ENSMUSG00000079162	Trim43b	ENSMUSG00000079260	Tmppe	0.114373
ENSMUSG00000043207	Zmpste24	ENSMUSG00000045374	Wdr81	0.114371
ENSMUSG00000035769	Xylb	ENSMUSG00000080242	Gm15487	0.114363
ENSMUSG00000017760	Ctsa	ENSMUSG00000079162	Trim43b	0.114353
ENSMUSG00000043943	Naalad2	ENSMUSG00000084034	Gm12617	0.114338
ENSMUSG00000064145	Arih2	ENSMUSG00000081249	Gm11517	0.114324
ENSMUSG00000026317	Cln8	ENSMUSG00000079162	Trim43b	0.114296
ENSMUSG00000016256	Ctsz	ENSMUSG00000043207	Zmpste24	0.114293
ENSMUSG00000084758	Gm12798	ENSMUSG00000097715	Gpr137b-ps	0.114283
ENSMUSG00000021306	Gpr137b	ENSMUSG00000037685	Atp8a1	0.114283
ENSMUSG00000035769	Xylb	ENSMUSG00000036528	Ppfibp2	0.114258
ENSMUSG00000045665	Mfsd5	ENSMUSG00000067399	Trim43c	0.11425
ENSMUSG00000028132	Tmem56	ENSMUSG00000094973	Gm8994	0.114242
ENSMUSG00000024642	Tle4	ENSMUSG00000040413	Timd2	0.11423
ENSMUSG00000006941	Eif1b	ENSMUSG00000040413	Timd2	0.11421
ENSMUSG00000009291	Pttg1ip	ENSMUSG00000043207	Zmpste24	0.114208
ENSMUSG00000014905	Dnajb9	ENSMUSG00000079162	Trim43b	0.114206
ENSMUSG00000032204	Aqp9	ENSMUSG00000035769	Xylb	0.114195
ENSMUSG00000024014	Pim1	ENSMUSG00000033200	Tpsg1	0.114186
ENSMUSG00000035769	Xylb	ENSMUSG00000078713	Tomm5	0.11418
ENSMUSG00000020846	Rflnb	ENSMUSG00000035769	Xylb	0.114168
ENSMUSG00000040413	Timd2	ENSMUSG00000064145	Arih2	0.114159
ENSMUSG00000037335	Hand1	ENSMUSG00000084034	Gm12617	0.114132
ENSMUSG00000027865	Gdap2	ENSMUSG00000097715	Gpr137b-ps	0.114129
ENSMUSG00000095562	Gm21887	ENSMUSG00000097715	Gpr137b-ps	0.114118
ENSMUSG00000032204	Aqp9	ENSMUSG00000053398	Phgdh	0.11411
ENSMUSG00000021306	Gpr137b	ENSMUSG00000021477	Ctsl	0.114074
ENSMUSG00000020325	Fstl3	ENSMUSG00000074501	Gm5612	0.11406
ENSMUSG00000034194	R3hcc1	ENSMUSG00000035769	Xylb	0.114058
ENSMUSG00000023025	Larp4	ENSMUSG00000067399	Trim43c	0.11401
ENSMUSG00000021306	Gpr137b	ENSMUSG00000044201	Cdc25c	0.113993
ENSMUSG00000037012	Hk1	ENSMUSG00000079162	Trim43b	0.11399
ENSMUSG00000019055	Plod1	ENSMUSG00000021306	Gpr137b	0.113973
ENSMUSG00000015474	Ppt2	ENSMUSG00000032204	Aqp9	0.113968
ENSMUSG00000023830	Igf2r	ENSMUSG00000067399	Trim43c	0.113931
ENSMUSG00000037440	Vnn1	ENSMUSG00000040413	Timd2	0.113903
ENSMUSG00000045087	S1pr5	ENSMUSG00000081249	Gm11517	0.113893
ENSMUSG00000021306	Gpr137b	ENSMUSG00000061079	Zfp143	0.11386
ENSMUSG00000021306	Gpr137b	ENSMUSG00000101517	4732465J04Rik	0.113846
ENSMUSG00000036585	Fgf1	ENSMUSG00000040413	Timd2	0.113842
ENSMUSG00000081249	Gm11517	ENSMUSG00000095562	Gm21887	0.113842
ENSMUSG00000004460	Dnajb11	ENSMUSG00000081249	Gm11517	0.113835
ENSMUSG00000021306	Gpr137b	ENSMUSG00000092274	Neat1	0.113827
ENSMUSG00000067399	Trim43c	ENSMUSG00000110851	RP24-167L2.1	0.113812
ENSMUSG00000037335	Hand1	ENSMUSG00000081249	Gm11517	0.113807
ENSMUSG00000046324	Ermp1	ENSMUSG00000081249	Gm11517	0.113803
ENSMUSG00000021306	Gpr137b	ENSMUSG00000036112	Metap2	0.113795
ENSMUSG00000029034	Cpsf3l	ENSMUSG00000043207	Zmpste24	0.113786
ENSMUSG00000018446	C1qbp	ENSMUSG00000079162	Trim43b	0.113766
ENSMUSG00000040413	Timd2	ENSMUSG00000108213	Gm44172	0.113743
ENSMUSG00000075706	Gpx4	ENSMUSG00000097715	Gpr137b-ps	0.113731
ENSMUSG00000032897	Nfyc	ENSMUSG00000084034	Gm12617	0.113729
ENSMUSG00000026620	Mark1	ENSMUSG00000097715	Gpr137b-ps	0.113724
ENSMUSG00000018171	Vmp1	ENSMUSG00000067399	Trim43c	0.113708
ENSMUSG00000023043	Krt18	ENSMUSG00000097715	Gpr137b-ps	0.1137
ENSMUSG00000019055	Plod1	ENSMUSG00000079162	Trim43b	0.11364
ENSMUSG00000014905	Dnajb9	ENSMUSG00000043207	Zmpste24	0.113633
ENSMUSG00000003623	Crot	ENSMUSG00000021306	Gpr137b	0.113616
ENSMUSG00000029762	Akr1b8	ENSMUSG00000035769	Xylb	0.113615
ENSMUSG00000034258	Mfsd7c	ENSMUSG00000043207	Zmpste24	0.113615
ENSMUSG00000040413	Timd2	ENSMUSG00000074733	Zfp950	0.113606
ENSMUSG00000026246	Alppl2	ENSMUSG00000036528	Ppfibp2	0.113599
ENSMUSG00000015619	Gata3	ENSMUSG00000043207	Zmpste24	0.113595
ENSMUSG00000049807	Arhgap23	ENSMUSG00000079162	Trim43b	0.113587
ENSMUSG00000024644	Cndp2	ENSMUSG00000035769	Xylb	0.113569
ENSMUSG00000022150	Dab2	ENSMUSG00000032204	Aqp9	0.113539
ENSMUSG00000021306	Gpr137b	ENSMUSG00000022952	Runx1	0.113538
ENSMUSG00000034445	Cyb561a3	ENSMUSG00000043207	Zmpste24	0.113519
ENSMUSG00000022500	Litaf	ENSMUSG00000040413	Timd2	0.113506
ENSMUSG00000039349	C130074G19Rik	ENSMUSG00000067399	Trim43c	0.113484
ENSMUSG00000021306	Gpr137b	ENSMUSG00000022018	Rgcc	0.113483
ENSMUSG00000050144	Slc25a44	ENSMUSG00000067399	Trim43c	0.113483
ENSMUSG00000031432	Prps1	ENSMUSG00000079162	Trim43b	0.113478
ENSMUSG00000037580	Gch1	ENSMUSG00000081249	Gm11517	0.113463
ENSMUSG00000023982	Guca1a	ENSMUSG00000079162	Trim43b	0.113446
ENSMUSG00000016256	Ctsz	ENSMUSG00000067399	Trim43c	0.113433
ENSMUSG00000019872	Smpdl3a	ENSMUSG00000081249	Gm11517	0.113399
ENSMUSG00000006641	Slc5a6	ENSMUSG00000037049	Smpd1	0.113397
ENSMUSG00000021306	Gpr137b	ENSMUSG00000029120	Ppp2r2c	0.113343
ENSMUSG00000002111	Spi1	ENSMUSG00000084034	Gm12617	0.113313
ENSMUSG00000050627	Gpd1l	ENSMUSG00000078713	Tomm5	0.113313
ENSMUSG00000029177	Cenpa	ENSMUSG00000040413	Timd2	0.113293
ENSMUSG00000041583	Obox6	ENSMUSG00000078713	Tomm5	0.113289
ENSMUSG00000010095	Slc3a2	ENSMUSG00000084034	Gm12617	0.113285
ENSMUSG00000050627	Gpd1l	ENSMUSG00000067399	Trim43c	0.113273
ENSMUSG00000079162	Trim43b	ENSMUSG00000110944	RP23-78N5.7	0.113247
ENSMUSG00000021306	Gpr137b	ENSMUSG00000074794	Arrdc3	0.113232
ENSMUSG00000034391	Fbxo15	ENSMUSG00000097177	9330159M07Rik	0.113219
ENSMUSG00000050144	Slc25a44	ENSMUSG00000074501	Gm5612	0.113213
ENSMUSG00000078566	Bnip3	ENSMUSG00000097715	Gpr137b-ps	0.113212
ENSMUSG00000067399	Trim43c	ENSMUSG00000090693	Trim43a	0.113209
ENSMUSG00000018427	Ypel2	ENSMUSG00000084034	Gm12617	0.113176
ENSMUSG00000006641	Slc5a6	ENSMUSG00000021242	Npc2	0.113165
ENSMUSG00000029452	Tmem116	ENSMUSG00000040413	Timd2	0.113139
ENSMUSG00000026317	Cln8	ENSMUSG00000084034	Gm12617	0.11312
ENSMUSG00000039382	Wdr45	ENSMUSG00000084034	Gm12617	0.11311
ENSMUSG00000026280	Atg4b	ENSMUSG00000067399	Trim43c	0.113061
ENSMUSG00000004207	Psap	ENSMUSG00000021306	Gpr137b	0.113056
ENSMUSG00000021306	Gpr137b	ENSMUSG00000040013	Fkbp6	0.11305
ENSMUSG00000018171	Vmp1	ENSMUSG00000035769	Xylb	0.113049
ENSMUSG00000021306	Gpr137b	ENSMUSG00000049516	Spty2d1	0.113044
ENSMUSG00000021306	Gpr137b	ENSMUSG00000038604	Fam65a	0.113039
ENSMUSG00000035769	Xylb	ENSMUSG00000072572	Slc39a2	0.113025
ENSMUSG00000015474	Ppt2	ENSMUSG00000078713	Tomm5	0.113013
ENSMUSG00000018171	Vmp1	ENSMUSG00000026246	Alppl2	0.113006
ENSMUSG00000043207	Zmpste24	ENSMUSG00000049521	Cdc42ep1	0.113003
ENSMUSG00000081249	Gm11517	ENSMUSG00000086390	1810019D21Rik	0.11299
ENSMUSG00000031503	Col4a2	ENSMUSG00000097715	Gpr137b-ps	0.112986
ENSMUSG00000067399	Trim43c	ENSMUSG00000086649	Gm15286	0.112978
ENSMUSG00000073794	I0C0044D17Rik	ENSMUSG00000079162	Trim43b	0.112957
ENSMUSG00000030849	Fgfr2	ENSMUSG00000097715	Gpr137b-ps	0.11294
ENSMUSG00000009291	Pttg1ip	ENSMUSG00000097715	Gpr137b-ps	0.112937
ENSMUSG00000015619	Gata3	ENSMUSG00000033713	Foxn3	0.112935
ENSMUSG00000003269	Cyth2	ENSMUSG00000021306	Gpr137b	0.112912
ENSMUSG00000021306	Gpr137b	ENSMUSG00000025616	Usp16	0.112898
ENSMUSG00000067276	Capn6	ENSMUSG00000097715	Gpr137b-ps	0.112894
ENSMUSG00000072813	E330014E10Rik	ENSMUSG00000097715	Gpr137b-ps	0.112884
ENSMUSG00000021068	Nin	ENSMUSG00000084034	Gm12617	0.112881
ENSMUSG00000021306	Gpr137b	ENSMUSG00000025839	Pramel7	0.112875
ENSMUSG00000015474	Ppt2	ENSMUSG00000023830	Igf2r	0.112865
ENSMUSG00000045665	Mfsd5	ENSMUSG00000081249	Gm11517	0.112859
ENSMUSG00000018171	Vmp1	ENSMUSG00000032204	Aqp9	0.11282
ENSMUSG00000034708	Grn	ENSMUSG00000067399	Trim43c	0.112817
ENSMUSG00000064145	Arih2	ENSMUSG00000084034	Gm12617	0.112783
ENSMUSG00000021306	Gpr137b	ENSMUSG00000068086	Cyp2d9	0.11278
ENSMUSG00000021306	Gpr137b	ENSMUSG00000070972	Dnajc25	0.112758
ENSMUSG00000084034	Gm12617	ENSMUSG00000095562	Gm21887	0.112756
ENSMUSG00000034258	Mfsd7c	ENSMUSG00000079162	Trim43b	0.112733
ENSMUSG00000021306	Gpr137b	ENSMUSG00000059816	Fam159a	0.112717
ENSMUSG00000022641	Bbx	ENSMUSG00000097715	Gpr137b-ps	0.112703
ENSMUSG00000019872	Smpdl3a	ENSMUSG00000035769	Xylb	0.1127
ENSMUSG00000032583	Mon1a	ENSMUSG00000078713	Tomm5	0.112697
ENSMUSG00000024644	Cndp2	ENSMUSG00000074501	Gm5612	0.112691
ENSMUSG00000035769	Xylb	ENSMUSG00000086390	1810019D21Rik	0.112683
ENSMUSG00000022964	Tmem50b	ENSMUSG00000097715	Gpr137b-ps	0.112673
ENSMUSG00000021306	Gpr137b	ENSMUSG00000022951	Rcan1	0.112652
ENSMUSG00000018446	C1qbp	ENSMUSG00000067399	Trim43c	0.112645
ENSMUSG00000001288	Rarg	ENSMUSG00000097715	Gpr137b-ps	0.112629
ENSMUSG00000017760	Ctsa	ENSMUSG00000067399	Trim43c	0.112613
ENSMUSG00000062867	Impdh2	ENSMUSG00000078713	Tomm5	0.11259
ENSMUSG00000027598	Itch	ENSMUSG00000097715	Gpr137b-ps	0.112584
ENSMUSG00000030105	Arl8b	ENSMUSG00000043207	Zmpste24	0.112534
ENSMUSG00000024014	Pim1	ENSMUSG00000040413	Timd2	0.11253
ENSMUSG00000015619	Gata3	ENSMUSG00000027954	Efna1	0.112522
ENSMUSG00000021306	Gpr137b	ENSMUSG00000052684	Jun	0.112495
ENSMUSG00000021306	Gpr137b	ENSMUSG00000026278	Bok	0.112492
ENSMUSG00000018398	39692	ENSMUSG00000097715	Gpr137b-ps	0.112491
ENSMUSG00000040413	Timd2	ENSMUSG00000110944	RP23-78N5.7	0.112481
ENSMUSG00000053581	Zfand2a	ENSMUSG00000079162	Trim43b	0.112474
ENSMUSG00000022150	Dab2	ENSMUSG00000081249	Gm11517	0.112462
ENSMUSG00000037820	Tgm2	ENSMUSG00000040413	Timd2	0.112458
ENSMUSG00000021306	Gpr137b	ENSMUSG00000067653	Ankrd23	0.112448
ENSMUSG00000075269	Bex6	ENSMUSG00000079162	Trim43b	0.112423
ENSMUSG00000026667	Uhmk1	ENSMUSG00000097715	Gpr137b-ps	0.112406
ENSMUSG00000025372	Baiap2	ENSMUSG00000079162	Trim43b	0.112394
ENSMUSG00000021306	Gpr137b	ENSMUSG00000111429	RP23-2F19.2	0.112392
ENSMUSG00000026255	Efhd1	ENSMUSG00000040413	Timd2	0.112391
ENSMUSG00000014195	Dnajc7	ENSMUSG00000084034	Gm12617	0.112362
ENSMUSG00000084034	Gm12617	ENSMUSG00000108213	Gm44172	0.112359
ENSMUSG00000043207	Zmpste24	ENSMUSG00000083227	Gm11546	0.112345
ENSMUSG00000021222	Dcaf4	ENSMUSG00000043207	Zmpste24	0.112339
ENSMUSG00000015714	Cers2	ENSMUSG00000067399	Trim43c	0.112333
ENSMUSG00000024187	Fam234a	ENSMUSG00000074501	Gm5612	0.112325
ENSMUSG00000040413	Timd2	ENSMUSG00000061897	Gm14292	0.112314
ENSMUSG00000020846	Rflnb	ENSMUSG00000074501	Gm5612	0.112313
ENSMUSG00000026670	Uap1	ENSMUSG00000067399	Trim43c	0.112277
ENSMUSG00000001827	Folr1	ENSMUSG00000079162	Trim43b	0.112269
ENSMUSG00000023982	Guca1a	ENSMUSG00000078713	Tomm5	0.112249
ENSMUSG00000031134	Rbmx	ENSMUSG00000084034	Gm12617	0.112237
ENSMUSG00000021306	Gpr137b	ENSMUSG00000079658	Tceb1	0.112221
ENSMUSG00000046794	Ppp1r3b	ENSMUSG00000097715	Gpr137b-ps	0.112216
ENSMUSG00000067399	Trim43c	ENSMUSG00000103362	Tdpoz2	0.112204
ENSMUSG00000026670	Uap1	ENSMUSG00000074501	Gm5612	0.112196
ENSMUSG00000029561	Oasl2	ENSMUSG00000079162	Trim43b	0.112182
ENSMUSG00000021306	Gpr137b	ENSMUSG00000049526	Tmem202	0.112179
ENSMUSG00000040413	Timd2	ENSMUSG00000101655	2310040G24Rik	0.11217
ENSMUSG00000038535	Zfp280d	ENSMUSG00000097715	Gpr137b-ps	0.112138
ENSMUSG00000002204	Napsa	ENSMUSG00000081249	Gm11517	0.112133
ENSMUSG00000043207	Zmpste24	ENSMUSG00000045087	S1pr5	0.112129
ENSMUSG00000024843	Chka	ENSMUSG00000043207	Zmpste24	0.112118
ENSMUSG00000034445	Cyb561a3	ENSMUSG00000084034	Gm12617	0.112114
ENSMUSG00000038670	Mybpc2	ENSMUSG00000040413	Timd2	0.112085
ENSMUSG00000018446	C1qbp	ENSMUSG00000081249	Gm11517	0.112077
ENSMUSG00000055692	Tmem191c	ENSMUSG00000081249	Gm11517	0.112076
ENSMUSG00000029188	Slc34a2	ENSMUSG00000032204	Aqp9	0.112074
ENSMUSG00000015474	Ppt2	ENSMUSG00000021242	Npc2	0.112069
ENSMUSG00000036528	Ppfibp2	ENSMUSG00000078713	Tomm5	0.112052
ENSMUSG00000017677	Wsb1	ENSMUSG00000040413	Timd2	0.112052
ENSMUSG00000042359	Osbpl6	ENSMUSG00000097715	Gpr137b-ps	0.112036
ENSMUSG00000048371	Pdp2	ENSMUSG00000079162	Trim43b	0.112031
ENSMUSG00000035769	Xylb	ENSMUSG00000079162	Trim43b	0.112028
ENSMUSG00000030917	Tmem159	ENSMUSG00000097715	Gpr137b-ps	0.112022
ENSMUSG00000036749	Pramel5	ENSMUSG00000043207	Zmpste24	0.111997
ENSMUSG00000067399	Trim43c	ENSMUSG00000108213	Gm44172	0.111987
ENSMUSG00000045087	S1pr5	ENSMUSG00000084034	Gm12617	0.111979
ENSMUSG00000042500	Ago4	ENSMUSG00000043207	Zmpste24	0.111957
ENSMUSG00000045374	Wdr81	ENSMUSG00000067399	Trim43c	0.11195
ENSMUSG00000026670	Uap1	ENSMUSG00000035769	Xylb	0.11193
ENSMUSG00000025495	Ptdss2	ENSMUSG00000032204	Aqp9	0.111929
ENSMUSG00000021242	Npc2	ENSMUSG00000067399	Trim43c	0.111916
ENSMUSG00000002204	Napsa	ENSMUSG00000084034	Gm12617	0.111911
ENSMUSG00000024644	Cndp2	ENSMUSG00000043207	Zmpste24	0.111905
ENSMUSG00000006589	Aprt	ENSMUSG00000015474	Ppt2	0.111852
ENSMUSG00000026255	Efhd1	ENSMUSG00000097715	Gpr137b-ps	0.111843
ENSMUSG00000079162	Trim43b	ENSMUSG00000079423	Gm3286	0.111839
ENSMUSG00000021306	Gpr137b	ENSMUSG00000029247	Paics	0.11183
ENSMUSG00000043207	Zmpste24	ENSMUSG00000079423	Gm3286	0.111828
ENSMUSG00000046733	Gprc5a	ENSMUSG00000084034	Gm12617	0.111821
ENSMUSG00000022433	Csnk1e	ENSMUSG00000035769	Xylb	0.111821
ENSMUSG00000074501	Gm5612	ENSMUSG00000103362	Tdpoz2	0.11181
ENSMUSG00000018427	Ypel2	ENSMUSG00000081249	Gm11517	0.111809
ENSMUSG00000015619	Gata3	ENSMUSG00000050144	Slc25a44	0.111793
ENSMUSG00000034450	Gulo	ENSMUSG00000078713	Tomm5	0.111754
ENSMUSG00000026848	Tor1b	ENSMUSG00000081249	Gm11517	0.111732
ENSMUSG00000028132	Tmem56	ENSMUSG00000067399	Trim43c	0.111732
ENSMUSG00000020189	Osbpl8	ENSMUSG00000097715	Gpr137b-ps	0.11173
ENSMUSG00000032204	Aqp9	ENSMUSG00000073794	I0C0044D17Rik	0.111728
ENSMUSG00000035769	Xylb	ENSMUSG00000050144	Slc25a44	0.1117
ENSMUSG00000006589	Aprt	ENSMUSG00000079162	Trim43b	0.111691
ENSMUSG00000000301	Pemt	ENSMUSG00000062867	Impdh2	0.111688
ENSMUSG00000028098	Rnf115	ENSMUSG00000040413	Timd2	0.111682
ENSMUSG00000022150	Dab2	ENSMUSG00000084034	Gm12617	0.111677
ENSMUSG00000021306	Gpr137b	ENSMUSG00000079610	Ankrd39	0.111666
ENSMUSG00000040413	Timd2	ENSMUSG00000042359	Osbpl6	0.111664
ENSMUSG00000024966	Stip1	ENSMUSG00000043207	Zmpste24	0.111653
ENSMUSG00000079423	Gm3286	ENSMUSG00000097715	Gpr137b-ps	0.111641
ENSMUSG00000045087	S1pr5	ENSMUSG00000067399	Trim43c	0.111587
ENSMUSG00000042500	Ago4	ENSMUSG00000081249	Gm11517	0.111568
ENSMUSG00000015619	Gata3	ENSMUSG00000036478	Btg1	0.111568
ENSMUSG00000015619	Gata3	ENSMUSG00000027070	Lrp2	0.111546
ENSMUSG00000026107	Nabp1	ENSMUSG00000043207	Zmpste24	0.111545
ENSMUSG00000036112	Metap2	ENSMUSG00000079162	Trim43b	0.11154
ENSMUSG00000001785	Pwp1	ENSMUSG00000067399	Trim43c	0.111516
ENSMUSG00000031903	Pla2g15	ENSMUSG00000084034	Gm12617	0.111496
ENSMUSG00000006641	Slc5a6	ENSMUSG00000023025	Larp4	0.111481
ENSMUSG00000035769	Xylb	ENSMUSG00000096403	Gm9825	0.111465
ENSMUSG00000036528	Ppfibp2	ENSMUSG00000067399	Trim43c	0.111456
ENSMUSG00000015312	Gadd45b	ENSMUSG00000043207	Zmpste24	0.111428
ENSMUSG00000006641	Slc5a6	ENSMUSG00000034258	Mfsd7c	0.111418
ENSMUSG00000018171	Vmp1	ENSMUSG00000074501	Gm5612	0.111413
ENSMUSG00000040413	Timd2	ENSMUSG00000109372	Gm19410	0.111386
ENSMUSG00000072813	E330014E10Rik	ENSMUSG00000079162	Trim43b	0.111362
ENSMUSG00000086649	Gm15286	ENSMUSG00000097715	Gpr137b-ps	0.111342
ENSMUSG00000001827	Folr1	ENSMUSG00000015474	Ppt2	0.11134
ENSMUSG00000027997	Casp6	ENSMUSG00000067399	Trim43c	0.111332
ENSMUSG00000009291	Pttg1ip	ENSMUSG00000028132	Tmem56	0.111327
ENSMUSG00000039770	Ypel5	ENSMUSG00000040413	Timd2	0.111311
ENSMUSG00000061877	BC048679	ENSMUSG00000079162	Trim43b	0.111296
ENSMUSG00000024187	Fam234a	ENSMUSG00000032204	Aqp9	0.11124
ENSMUSG00000097715	Gpr137b-ps	ENSMUSG00000101655	2310040G24Rik	0.111221
ENSMUSG00000026317	Cln8	ENSMUSG00000097715	Gpr137b-ps	0.11122
ENSMUSG00000040413	Timd2	ENSMUSG00000075269	Bex6	0.111194
ENSMUSG00000000562	Adora3	ENSMUSG00000040413	Timd2	0.111189
ENSMUSG00000033200	Tpsg1	ENSMUSG00000040413	Timd2	0.111187
ENSMUSG00000021306	Gpr137b	ENSMUSG00000041763	Tpp2	0.111184
ENSMUSG00000035769	Xylb	ENSMUSG00000049521	Cdc42ep1	0.111167
ENSMUSG00000018906	P4ha2	ENSMUSG00000097715	Gpr137b-ps	0.111165
ENSMUSG00000084034	Gm12617	ENSMUSG00000086649	Gm15286	0.111164
ENSMUSG00000043207	Zmpste24	ENSMUSG00000094374	Gm5435	0.111144
ENSMUSG00000028893	Sesn2	ENSMUSG00000097715	Gpr137b-ps	0.111137
ENSMUSG00000006641	Slc5a6	ENSMUSG00000041583	Obox6	0.111135
ENSMUSG00000037166	Ppp1r14a	ENSMUSG00000097715	Gpr137b-ps	0.111114
ENSMUSG00000002111	Spi1	ENSMUSG00000081249	Gm11517	0.111075
ENSMUSG00000081249	Gm11517	ENSMUSG00000086649	Gm15286	0.111052
ENSMUSG00000042500	Ago4	ENSMUSG00000097715	Gpr137b-ps	0.111032
ENSMUSG00000032204	Aqp9	ENSMUSG00000086390	1810019D21Rik	0.111018
ENSMUSG00000006641	Slc5a6	ENSMUSG00000029188	Slc34a2	0.110988
ENSMUSG00000023025	Larp4	ENSMUSG00000032204	Aqp9	0.110981
ENSMUSG00000028773	Fabp3	ENSMUSG00000040413	Timd2	0.110972
ENSMUSG00000021306	Gpr137b	ENSMUSG00000031387	Renbp	0.110954
ENSMUSG00000067399	Trim43c	ENSMUSG00000094374	Gm5435	0.110944
ENSMUSG00000001785	Pwp1	ENSMUSG00000043207	Zmpste24	0.110938
ENSMUSG00000038535	Zfp280d	ENSMUSG00000040413	Timd2	0.110927
ENSMUSG00000023025	Larp4	ENSMUSG00000074501	Gm5612	0.110927
ENSMUSG00000026255	Efhd1	ENSMUSG00000079162	Trim43b	0.110916
ENSMUSG00000028132	Tmem56	ENSMUSG00000032204	Aqp9	0.110891
ENSMUSG00000084034	Gm12617	ENSMUSG00000101655	2310040G24Rik	0.110886
ENSMUSG00000040413	Timd2	ENSMUSG00000045319	Proser2	0.110868
ENSMUSG00000019055	Plod1	ENSMUSG00000067399	Trim43c	0.110861
ENSMUSG00000040703	Cyp2s1	ENSMUSG00000084034	Gm12617	0.11086
ENSMUSG00000018846	Pank3	ENSMUSG00000097715	Gpr137b-ps	0.110853
ENSMUSG00000021306	Gpr137b	ENSMUSG00000061701	Fbxw20	0.110852
ENSMUSG00000025364	Pa2g4	ENSMUSG00000026246	Alppl2	0.110846
ENSMUSG00000026246	Alppl2	ENSMUSG00000034708	Grn	0.110839
ENSMUSG00000030105	Arl8b	ENSMUSG00000079162	Trim43b	0.110811
ENSMUSG00000021306	Gpr137b	ENSMUSG00000086704	Gm14582	0.110805
ENSMUSG00000026246	Alppl2	ENSMUSG00000050627	Gpd1l	0.110804
ENSMUSG00000078958	Atp6ap1l	ENSMUSG00000079162	Trim43b	0.110783
ENSMUSG00000040413	Timd2	ENSMUSG00000103378	Gm37176	0.11078
ENSMUSG00000015474	Ppt2	ENSMUSG00000037049	Smpd1	0.110774
ENSMUSG00000020829	Slc46a1	ENSMUSG00000074501	Gm5612	0.110769
ENSMUSG00000022848	Dirc2	ENSMUSG00000074501	Gm5612	0.110759
ENSMUSG00000006641	Slc5a6	ENSMUSG00000024843	Chka	0.110756
ENSMUSG00000036749	Pramel5	ENSMUSG00000067399	Trim43c	0.110744
ENSMUSG00000006641	Slc5a6	ENSMUSG00000035769	Xylb	0.110699
ENSMUSG00000046192	Iqub	ENSMUSG00000097715	Gpr137b-ps	0.110682
ENSMUSG00000021306	Gpr137b	ENSMUSG00000026383	Epb41l5	0.11068
ENSMUSG00000036585	Fgf1	ENSMUSG00000081249	Gm11517	0.110672
ENSMUSG00000010095	Slc3a2	ENSMUSG00000097715	Gpr137b-ps	0.11067
ENSMUSG00000074342	I830077J02Rik	ENSMUSG00000084034	Gm12617	0.110664
ENSMUSG00000020029	Nudt4	ENSMUSG00000035769	Xylb	0.110662
ENSMUSG00000040413	Timd2	ENSMUSG00000046372	Gm5590	0.110647
ENSMUSG00000040413	Timd2	ENSMUSG00000060509	Xcr1	0.110639
ENSMUSG00000021306	Gpr137b	ENSMUSG00000042684	Npl	0.110628
ENSMUSG00000017400	Stac2	ENSMUSG00000040413	Timd2	0.11062
ENSMUSG00000019055	Plod1	ENSMUSG00000084034	Gm12617	0.11062
ENSMUSG00000031586	Rbpms	ENSMUSG00000074501	Gm5612	0.110562
ENSMUSG00000015619	Gata3	ENSMUSG00000050737	Ptges	0.110561
ENSMUSG00000034391	Fbxo15	ENSMUSG00000062867	Impdh2	0.110557
ENSMUSG00000026667	Uhmk1	ENSMUSG00000040413	Timd2	0.110522
ENSMUSG00000015619	Gata3	ENSMUSG00000046324	Ermp1	0.110515
ENSMUSG00000021242	Npc2	ENSMUSG00000035769	Xylb	0.110506
ENSMUSG00000023861	Mpc1	ENSMUSG00000035769	Xylb	0.110501
ENSMUSG00000040413	Timd2	ENSMUSG00000079260	Tmppe	0.110499
ENSMUSG00000032204	Aqp9	ENSMUSG00000034258	Mfsd7c	0.110494
ENSMUSG00000022683	Pla2g10	ENSMUSG00000097715	Gpr137b-ps	0.110473
ENSMUSG00000031709	Tbc1d9	ENSMUSG00000040413	Timd2	0.110455
ENSMUSG00000042675	Ypel3	ENSMUSG00000043207	Zmpste24	0.110454
ENSMUSG00000033124	Atg9a	ENSMUSG00000043207	Zmpste24	0.110446
ENSMUSG00000016256	Ctsz	ENSMUSG00000035769	Xylb	0.110424
ENSMUSG00000029177	Cenpa	ENSMUSG00000084034	Gm12617	0.110416
ENSMUSG00000010095	Slc3a2	ENSMUSG00000040413	Timd2	0.110392
ENSMUSG00000026955	Sapcd2	ENSMUSG00000043207	Zmpste24	0.110387
ENSMUSG00000040413	Timd2	ENSMUSG00000080242	Gm15487	0.110386
ENSMUSG00000018171	Vmp1	ENSMUSG00000019872	Smpdl3a	0.11038
ENSMUSG00000015619	Gata3	ENSMUSG00000033200	Tpsg1	0.110368
ENSMUSG00000015619	Gata3	ENSMUSG00000018171	Vmp1	0.110349
ENSMUSG00000015619	Gata3	ENSMUSG00000020846	Rflnb	0.110338
ENSMUSG00000018171	Vmp1	ENSMUSG00000043943	Naalad2	0.110332
ENSMUSG00000006641	Slc5a6	ENSMUSG00000025495	Ptdss2	0.11033
ENSMUSG00000036749	Pramel5	ENSMUSG00000074501	Gm5612	0.110325
ENSMUSG00000032575	Manf	ENSMUSG00000084034	Gm12617	0.110322
ENSMUSG00000020108	Ddit4	ENSMUSG00000079162	Trim43b	0.110319
ENSMUSG00000025173	Wdr45b	ENSMUSG00000079162	Trim43b	0.110318
ENSMUSG00000024805	Pcgf5	ENSMUSG00000097715	Gpr137b-ps	0.110313
ENSMUSG00000021242	Npc2	ENSMUSG00000078713	Tomm5	0.110307
ENSMUSG00000006589	Aprt	ENSMUSG00000078713	Tomm5	0.110282
ENSMUSG00000081249	Gm11517	ENSMUSG00000101655	2310040G24Rik	0.11028
ENSMUSG00000025351	Cd63	ENSMUSG00000026246	Alppl2	0.110272
ENSMUSG00000030879	Mrpl17	ENSMUSG00000097715	Gpr137b-ps	0.110244
ENSMUSG00000043207	Zmpste24	ENSMUSG00000079658	Tceb1	0.110244
ENSMUSG00000033713	Foxn3	ENSMUSG00000040413	Timd2	0.110239
ENSMUSG00000021306	Gpr137b	ENSMUSG00000060002	Chpt1	0.110231
ENSMUSG00000026020	Nop58	ENSMUSG00000040413	Timd2	0.110223
ENSMUSG00000021306	Gpr137b	ENSMUSG00000024128	Sbp	0.110199
ENSMUSG00000032204	Aqp9	ENSMUSG00000043943	Naalad2	0.110197
ENSMUSG00000034708	Grn	ENSMUSG00000078713	Tomm5	0.110172
ENSMUSG00000042500	Ago4	ENSMUSG00000079162	Trim43b	0.11017
ENSMUSG00000015474	Ppt2	ENSMUSG00000025495	Ptdss2	0.110168
ENSMUSG00000033948	Zswim5	ENSMUSG00000043207	Zmpste24	0.110168
ENSMUSG00000032575	Manf	ENSMUSG00000081249	Gm11517	0.110151
ENSMUSG00000020646	Mboat2	ENSMUSG00000021306	Gpr137b	0.11013
ENSMUSG00000031532	Saraf	ENSMUSG00000081249	Gm11517	0.110118
ENSMUSG00000034391	Fbxo15	ENSMUSG00000043207	Zmpste24	0.110103
ENSMUSG00000024805	Pcgf5	ENSMUSG00000040413	Timd2	0.110093
ENSMUSG00000029177	Cenpa	ENSMUSG00000035769	Xylb	0.110087
ENSMUSG00000043207	Zmpste24	ENSMUSG00000094973	Gm8994	0.11008
ENSMUSG00000040413	Timd2	ENSMUSG00000056366	Fabp3-ps1	0.110073
ENSMUSG00000015474	Ppt2	ENSMUSG00000034450	Gulo	0.11003
ENSMUSG00000015619	Gata3	ENSMUSG00000030224	Strap	0.110029
ENSMUSG00000024213	Nudt3	ENSMUSG00000097715	Gpr137b-ps	0.110027
ENSMUSG00000026848	Tor1b	ENSMUSG00000040413	Timd2	0.11002
ENSMUSG00000010362	Rdm1	ENSMUSG00000097715	Gpr137b-ps	0.110003
ENSMUSG00000038670	Mybpc2	ENSMUSG00000084034	Gm12617	0.109998
ENSMUSG00000035769	Xylb	ENSMUSG00000050732	Vamp8	0.109991
ENSMUSG00000006641	Slc5a6	ENSMUSG00000078713	Tomm5	0.10998
ENSMUSG00000017400	Stac2	ENSMUSG00000097715	Gpr137b-ps	0.109973
ENSMUSG00000032204	Aqp9	ENSMUSG00000062867	Impdh2	0.109971
ENSMUSG00000027997	Casp6	ENSMUSG00000079162	Trim43b	0.109971
ENSMUSG00000019082	Slc25a22	ENSMUSG00000074501	Gm5612	0.109938
ENSMUSG00000081249	Gm11517	ENSMUSG00000106056	4930500L23Rik	0.109937
ENSMUSG00000020029	Nudt4	ENSMUSG00000043207	Zmpste24	0.10993
ENSMUSG00000053398	Phgdh	ENSMUSG00000078713	Tomm5	0.109923
ENSMUSG00000019804	Snx3	ENSMUSG00000079162	Trim43b	0.109918
ENSMUSG00000021306	Gpr137b	ENSMUSG00000030560	Ctsc	0.109916
ENSMUSG00000053398	Phgdh	ENSMUSG00000067399	Trim43c	0.109913
ENSMUSG00000015619	Gata3	ENSMUSG00000036528	Ppfibp2	0.109891
ENSMUSG00000015619	Gata3	ENSMUSG00000072572	Slc39a2	0.109882
ENSMUSG00000030917	Tmem159	ENSMUSG00000040413	Timd2	0.109876
ENSMUSG00000031532	Saraf	ENSMUSG00000067399	Trim43c	0.109872
ENSMUSG00000049521	Cdc42ep1	ENSMUSG00000081249	Gm11517	0.10987
ENSMUSG00000042675	Ypel3	ENSMUSG00000079162	Trim43b	0.109867
ENSMUSG00000001785	Pwp1	ENSMUSG00000006641	Slc5a6	0.109867
ENSMUSG00000021306	Gpr137b	ENSMUSG00000025838	Pramel6	0.109862
ENSMUSG00000052512	Nav2	ENSMUSG00000097715	Gpr137b-ps	0.109861
ENSMUSG00000015619	Gata3	ENSMUSG00000024140	Epas1	0.109852
ENSMUSG00000031119	Gpc4	ENSMUSG00000079162	Trim43b	0.109848
ENSMUSG00000032897	Nfyc	ENSMUSG00000079162	Trim43b	0.109832
ENSMUSG00000058290	Espl1	ENSMUSG00000079162	Trim43b	0.109832
ENSMUSG00000027598	Itch	ENSMUSG00000043207	Zmpste24	0.109831
ENSMUSG00000023982	Guca1a	ENSMUSG00000067399	Trim43c	0.109829
ENSMUSG00000019804	Snx3	ENSMUSG00000043207	Zmpste24	0.109819
ENSMUSG00000032897	Nfyc	ENSMUSG00000040413	Timd2	0.109815
ENSMUSG00000035769	Xylb	ENSMUSG00000036478	Btg1	0.109807
ENSMUSG00000029199	Lias	ENSMUSG00000040413	Timd2	0.109801
ENSMUSG00000029054	Gabrd	ENSMUSG00000079162	Trim43b	0.109786
ENSMUSG00000035104	Eva1a	ENSMUSG00000040413	Timd2	0.109777
ENSMUSG00000032204	Aqp9	ENSMUSG00000067399	Trim43c	0.10977
ENSMUSG00000025364	Pa2g4	ENSMUSG00000032204	Aqp9	0.109767
ENSMUSG00000015619	Gata3	ENSMUSG00000020439	Smtn	0.10975
ENSMUSG00000043207	Zmpste24	ENSMUSG00000103362	Tdpoz2	0.10974
ENSMUSG00000037012	Hk1	ENSMUSG00000067399	Trim43c	0.109726
ENSMUSG00000035769	Xylb	ENSMUSG00000074170	Plekhf1	0.109725
ENSMUSG00000040703	Cyp2s1	ENSMUSG00000081249	Gm11517	0.109713
ENSMUSG00000097715	Gpr137b-ps	ENSMUSG00000106056	4930500L23Rik	0.1097
ENSMUSG00000021009	Ptpn21	ENSMUSG00000043207	Zmpste24	0.109696
ENSMUSG00000026255	Efhd1	ENSMUSG00000067399	Trim43c	0.109687
ENSMUSG00000035769	Xylb	ENSMUSG00000046324	Ermp1	0.109674
ENSMUSG00000006641	Slc5a6	ENSMUSG00000025364	Pa2g4	0.109656
ENSMUSG00000021306	Gpr137b	ENSMUSG00000056121	Fez2	0.109646
ENSMUSG00000006641	Slc5a6	ENSMUSG00000022848	Dirc2	0.109642
ENSMUSG00000022964	Tmem50b	ENSMUSG00000043207	Zmpste24	0.109625
ENSMUSG00000034871	Fam151a	ENSMUSG00000097715	Gpr137b-ps	0.109599
ENSMUSG00000034883	Lrr1	ENSMUSG00000040413	Timd2	0.109595
ENSMUSG00000021306	Gpr137b	ENSMUSG00000058290	Espl1	0.109591
ENSMUSG00000002504	Slc9a3r2	ENSMUSG00000035769	Xylb	0.109553
ENSMUSG00000006641	Slc5a6	ENSMUSG00000036528	Ppfibp2	0.109546
ENSMUSG00000032204	Aqp9	ENSMUSG00000078713	Tomm5	0.109521
ENSMUSG00000018427	Ypel2	ENSMUSG00000067399	Trim43c	0.109518
ENSMUSG00000028132	Tmem56	ENSMUSG00000042500	Ago4	0.109515
ENSMUSG00000021306	Gpr137b	ENSMUSG00000043421	Hilpda	0.109505
ENSMUSG00000061897	Gm14292	ENSMUSG00000080242	Gm15487	0.109504
ENSMUSG00000034194	R3hcc1	ENSMUSG00000078713	Tomm5	0.109472
ENSMUSG00000021306	Gpr137b	ENSMUSG00000063410	Stk24	0.109471
ENSMUSG00000019082	Slc25a22	ENSMUSG00000043207	Zmpste24	0.109465
ENSMUSG00000079260	Tmppe	ENSMUSG00000097715	Gpr137b-ps	0.109455
ENSMUSG00000006641	Slc5a6	ENSMUSG00000020829	Slc46a1	0.109451
ENSMUSG00000025351	Cd63	ENSMUSG00000078713	Tomm5	0.109448
ENSMUSG00000018846	Pank3	ENSMUSG00000040413	Timd2	0.109447
ENSMUSG00000032897	Nfyc	ENSMUSG00000067399	Trim43c	0.109442
ENSMUSG00000029054	Gabrd	ENSMUSG00000074501	Gm5612	0.10944
ENSMUSG00000026107	Nabp1	ENSMUSG00000035769	Xylb	0.10943
ENSMUSG00000034391	Fbxo15	ENSMUSG00000074501	Gm5612	0.109408
ENSMUSG00000031432	Prps1	ENSMUSG00000040413	Timd2	0.109401
ENSMUSG00000021068	Nin	ENSMUSG00000081249	Gm11517	0.109391
ENSMUSG00000028132	Tmem56	ENSMUSG00000035769	Xylb	0.109387
ENSMUSG00000040413	Timd2	ENSMUSG00000072763	5430403G16Rik	0.109373
ENSMUSG00000035769	Xylb	ENSMUSG00000061897	Gm14292	0.109368
ENSMUSG00000020439	Smtn	ENSMUSG00000040413	Timd2	0.109362
ENSMUSG00000025173	Wdr45b	ENSMUSG00000084034	Gm12617	0.109361
ENSMUSG00000022415	Syngr1	ENSMUSG00000067399	Trim43c	0.109351
ENSMUSG00000027997	Casp6	ENSMUSG00000097715	Gpr137b-ps	0.109341
ENSMUSG00000027598	Itch	ENSMUSG00000081249	Gm11517	0.109334
ENSMUSG00000021306	Gpr137b	ENSMUSG00000072762	4930522L14Rik	0.109331
ENSMUSG00000040936	Ulk4	ENSMUSG00000097715	Gpr137b-ps	0.109329
ENSMUSG00000021306	Gpr137b	ENSMUSG00000024935	Slc1a1	0.109323
ENSMUSG00000035769	Xylb	ENSMUSG00000067399	Trim43c	0.109308
ENSMUSG00000015619	Gata3	ENSMUSG00000029177	Cenpa	0.109275
ENSMUSG00000018427	Ypel2	ENSMUSG00000043207	Zmpste24	0.109259
ENSMUSG00000027165	B230118H07Rik	ENSMUSG00000074501	Gm5612	0.109249
ENSMUSG00000024922	Ovol1	ENSMUSG00000040413	Timd2	0.109229
ENSMUSG00000084034	Gm12617	ENSMUSG00000094973	Gm8994	0.109219
ENSMUSG00000006219	Fblim1	ENSMUSG00000074501	Gm5612	0.109215
ENSMUSG00000024014	Pim1	ENSMUSG00000074170	Plekhf1	0.109211
ENSMUSG00000039680	Mrps6	ENSMUSG00000043207	Zmpste24	0.109201
ENSMUSG00000021242	Npc2	ENSMUSG00000026246	Alppl2	0.109201
ENSMUSG00000001827	Folr1	ENSMUSG00000067399	Trim43c	0.109194
ENSMUSG00000021068	Nin	ENSMUSG00000067399	Trim43c	0.109171
ENSMUSG00000043207	Zmpste24	ENSMUSG00000046192	Iqub	0.109157
ENSMUSG00000021306	Gpr137b	ENSMUSG00000051234	Rnf7	0.10915
ENSMUSG00000016256	Ctsz	ENSMUSG00000078713	Tomm5	0.109149
ENSMUSG00000060509	Xcr1	ENSMUSG00000079162	Trim43b	0.109149
ENSMUSG00000022150	Dab2	ENSMUSG00000035769	Xylb	0.109146
ENSMUSG00000023025	Larp4	ENSMUSG00000028132	Tmem56	0.109139
ENSMUSG00000037580	Gch1	ENSMUSG00000043207	Zmpste24	0.109138
ENSMUSG00000037335	Hand1	ENSMUSG00000043207	Zmpste24	0.109128
ENSMUSG00000050732	Vamp8	ENSMUSG00000084034	Gm12617	0.109091
ENSMUSG00000045409	Trim39	ENSMUSG00000081249	Gm11517	0.10908
ENSMUSG00000024014	Pim1	ENSMUSG00000056366	Fabp3-ps1	0.10907
ENSMUSG00000025495	Ptdss2	ENSMUSG00000078713	Tomm5	0.109061
ENSMUSG00000026317	Cln8	ENSMUSG00000081249	Gm11517	0.10904
ENSMUSG00000021306	Gpr137b	ENSMUSG00000103658	Gm37201	0.109038
ENSMUSG00000017677	Wsb1	ENSMUSG00000097715	Gpr137b-ps	0.109037
ENSMUSG00000033948	Zswim5	ENSMUSG00000074501	Gm5612	0.109028
ENSMUSG00000094973	Gm8994	ENSMUSG00000097715	Gpr137b-ps	0.109027
ENSMUSG00000026389	Steap3	ENSMUSG00000043207	Zmpste24	0.109024
ENSMUSG00000001827	Folr1	ENSMUSG00000036528	Ppfibp2	0.109011
ENSMUSG00000043207	Zmpste24	ENSMUSG00000095562	Gm21887	0.108996
ENSMUSG00000006589	Aprt	ENSMUSG00000032204	Aqp9	0.108984
ENSMUSG00000002017	Fam98a	ENSMUSG00000021306	Gpr137b	0.108983
ENSMUSG00000021306	Gpr137b	ENSMUSG00000068302	Noto	0.108982
ENSMUSG00000006641	Slc5a6	ENSMUSG00000009291	Pttg1ip	0.108963
ENSMUSG00000033200	Tpsg1	ENSMUSG00000035769	Xylb	0.108959
ENSMUSG00000019872	Smpdl3a	ENSMUSG00000032204	Aqp9	0.108955
ENSMUSG00000027954	Efna1	ENSMUSG00000035769	Xylb	0.108948
ENSMUSG00000040413	Timd2	ENSMUSG00000043155	Hpdl	0.108943
ENSMUSG00000029177	Cenpa	ENSMUSG00000079162	Trim43b	0.108937
ENSMUSG00000035769	Xylb	ENSMUSG00000056366	Fabp3-ps1	0.108926
ENSMUSG00000055692	Tmem191c	ENSMUSG00000074501	Gm5612	0.108916
ENSMUSG00000020846	Rflnb	ENSMUSG00000032204	Aqp9	0.108912
ENSMUSG00000027165	B230118H07Rik	ENSMUSG00000067399	Trim43c	0.108911
ENSMUSG00000015619	Gata3	ENSMUSG00000032204	Aqp9	0.108908
ENSMUSG00000006641	Slc5a6	ENSMUSG00000020325	Fstl3	0.108905
ENSMUSG00000027035	Cers6	ENSMUSG00000097715	Gpr137b-ps	0.108901
ENSMUSG00000032204	Aqp9	ENSMUSG00000034450	Gulo	0.108881
ENSMUSG00000031903	Pla2g15	ENSMUSG00000081249	Gm11517	0.108872
ENSMUSG00000006641	Slc5a6	ENSMUSG00000025351	Cd63	0.108869
ENSMUSG00000015619	Gata3	ENSMUSG00000036899	Trpv5	0.108866
ENSMUSG00000006219	Fblim1	ENSMUSG00000043207	Zmpste24	0.108864
ENSMUSG00000025921	Rdh10	ENSMUSG00000079162	Trim43b	0.108856
ENSMUSG00000097715	Gpr137b-ps	ENSMUSG00000109372	Gm19410	0.108839
ENSMUSG00000000131	Xpo6	ENSMUSG00000021306	Gpr137b	0.108837
ENSMUSG00000053931	Cnn3	ENSMUSG00000084034	Gm12617	0.108835
ENSMUSG00000027954	Efna1	ENSMUSG00000043207	Zmpste24	0.108831
ENSMUSG00000045319	Proser2	ENSMUSG00000084034	Gm12617	0.108824
ENSMUSG00000040413	Timd2	ENSMUSG00000049858	Suox	0.108814
ENSMUSG00000032204	Aqp9	ENSMUSG00000037049	Smpd1	0.108813
ENSMUSG00000025364	Pa2g4	ENSMUSG00000035769	Xylb	0.108795
ENSMUSG00000024014	Pim1	ENSMUSG00000029177	Cenpa	0.108792
ENSMUSG00000006641	Slc5a6	ENSMUSG00000018171	Vmp1	0.108789
ENSMUSG00000022415	Syngr1	ENSMUSG00000079162	Trim43b	0.10877
ENSMUSG00000043207	Zmpste24	ENSMUSG00000050732	Vamp8	0.108752
ENSMUSG00000022433	Csnk1e	ENSMUSG00000078713	Tomm5	0.108744
ENSMUSG00000027598	Itch	ENSMUSG00000067399	Trim43c	0.108722
ENSMUSG00000026667	Uhmk1	ENSMUSG00000079162	Trim43b	0.108722
ENSMUSG00000033933	Vhl	ENSMUSG00000040413	Timd2	0.108716
ENSMUSG00000019082	Slc25a22	ENSMUSG00000079162	Trim43b	0.108715
ENSMUSG00000019872	Smpdl3a	ENSMUSG00000084034	Gm12617	0.108711
ENSMUSG00000029054	Gabrd	ENSMUSG00000032204	Aqp9	0.108703
ENSMUSG00000015619	Gata3	ENSMUSG00000049521	Cdc42ep1	0.1087
ENSMUSG00000073794	I0C0044D17Rik	ENSMUSG00000074501	Gm5612	0.108694
ENSMUSG00000061877	BC048679	ENSMUSG00000067399	Trim43c	0.108693
ENSMUSG00000021518	Ptdss1	ENSMUSG00000079162	Trim43b	0.108692
ENSMUSG00000020029	Nudt4	ENSMUSG00000074501	Gm5612	0.108683
ENSMUSG00000015619	Gata3	ENSMUSG00000086507	Adap2os	0.108678
ENSMUSG00000032204	Aqp9	ENSMUSG00000050144	Slc25a44	0.108654
ENSMUSG00000031586	Rbpms	ENSMUSG00000079162	Trim43b	0.108654
ENSMUSG00000015619	Gata3	ENSMUSG00000046733	Gprc5a	0.108646
ENSMUSG00000035104	Eva1a	ENSMUSG00000097715	Gpr137b-ps	0.108627
ENSMUSG00000097125	Gm26885	ENSMUSG00000097715	Gpr137b-ps	0.108614
ENSMUSG00000025372	Baiap2	ENSMUSG00000067399	Trim43c	0.108612
ENSMUSG00000000301	Pemt	ENSMUSG00000001827	Folr1	0.10861
ENSMUSG00000021306	Gpr137b	ENSMUSG00000022780	Mfi2	0.108609
ENSMUSG00000033713	Foxn3	ENSMUSG00000035769	Xylb	0.108607
ENSMUSG00000079162	Trim43b	ENSMUSG00000109372	Gm19410	0.108607
ENSMUSG00000015474	Ppt2	ENSMUSG00000035769	Xylb	0.108585
ENSMUSG00000015619	Gata3	ENSMUSG00000024644	Cndp2	0.108548
ENSMUSG00000000594	Gm2a	ENSMUSG00000097715	Gpr137b-ps	0.108546
ENSMUSG00000021518	Ptdss1	ENSMUSG00000074501	Gm5612	0.108535
ENSMUSG00000022415	Syngr1	ENSMUSG00000035769	Xylb	0.10852
ENSMUSG00000026848	Tor1b	ENSMUSG00000067399	Trim43c	0.108493
ENSMUSG00000014195	Dnajc7	ENSMUSG00000035769	Xylb	0.108481
ENSMUSG00000026864	Hspa5	ENSMUSG00000040413	Timd2	0.108479
ENSMUSG00000006641	Slc5a6	ENSMUSG00000029054	Gabrd	0.108478
ENSMUSG00000037580	Gch1	ENSMUSG00000079162	Trim43b	0.108472
ENSMUSG00000021306	Gpr137b	ENSMUSG00000027168	Pax6	0.108457
ENSMUSG00000014905	Dnajb9	ENSMUSG00000097715	Gpr137b-ps	0.108449
ENSMUSG00000021222	Dcaf4	ENSMUSG00000062867	Impdh2	0.108434
ENSMUSG00000031586	Rbpms	ENSMUSG00000043207	Zmpste24	0.108433
ENSMUSG00000037820	Tgm2	ENSMUSG00000079162	Trim43b	0.108423
ENSMUSG00000074502	Ubtfl1	ENSMUSG00000097715	Gpr137b-ps	0.10842
ENSMUSG00000028132	Tmem56	ENSMUSG00000097177	9330159M07Rik	0.108414
ENSMUSG00000079162	Trim43b	ENSMUSG00000097125	Gm26885	0.108409
ENSMUSG00000032204	Aqp9	ENSMUSG00000041583	Obox6	0.108405
ENSMUSG00000035769	Xylb	ENSMUSG00000037440	Vnn1	0.10837
ENSMUSG00000022433	Csnk1e	ENSMUSG00000032204	Aqp9	0.108354
ENSMUSG00000064145	Arih2	ENSMUSG00000097715	Gpr137b-ps	0.108331
ENSMUSG00000034445	Cyb561a3	ENSMUSG00000081249	Gm11517	0.108317
ENSMUSG00000037049	Smpd1	ENSMUSG00000079162	Trim43b	0.108314
ENSMUSG00000067399	Trim43c	ENSMUSG00000095562	Gm21887	0.108312
ENSMUSG00000067399	Trim43c	ENSMUSG00000094973	Gm8994	0.108308
ENSMUSG00000029561	Oasl2	ENSMUSG00000040413	Timd2	0.108304
ENSMUSG00000045409	Trim39	ENSMUSG00000097715	Gpr137b-ps	0.108302
ENSMUSG00000010307	Tmem86a	ENSMUSG00000097715	Gpr137b-ps	0.108289
ENSMUSG00000031134	Rbmx	ENSMUSG00000081249	Gm11517	0.108229
ENSMUSG00000028776	Tinagl1	ENSMUSG00000035769	Xylb	0.108228
ENSMUSG00000027165	B230118H07Rik	ENSMUSG00000032204	Aqp9	0.108223
ENSMUSG00000021306	Gpr137b	ENSMUSG00000021725	Parp8	0.108221
ENSMUSG00000035769	Xylb	ENSMUSG00000074342	I830077J02Rik	0.10822
ENSMUSG00000032204	Aqp9	ENSMUSG00000033124	Atg9a	0.108217
ENSMUSG00000015619	Gata3	ENSMUSG00000034194	R3hcc1	0.108205
ENSMUSG00000025232	Hexa	ENSMUSG00000084034	Gm12617	0.108205
ENSMUSG00000040413	Timd2	ENSMUSG00000049807	Arhgap23	0.108204
ENSMUSG00000032204	Aqp9	ENSMUSG00000053931	Cnn3	0.108198
ENSMUSG00000026848	Tor1b	ENSMUSG00000084034	Gm12617	0.108185
ENSMUSG00000006589	Aprt	ENSMUSG00000006641	Slc5a6	0.10818
ENSMUSG00000067399	Trim43c	ENSMUSG00000079260	Tmppe	0.108178
ENSMUSG00000015714	Cers2	ENSMUSG00000032204	Aqp9	0.108148
ENSMUSG00000015619	Gata3	ENSMUSG00000032548	Slco2a1	0.108148
ENSMUSG00000022683	Pla2g10	ENSMUSG00000040413	Timd2	0.108144
ENSMUSG00000032548	Slco2a1	ENSMUSG00000035769	Xylb	0.108143
ENSMUSG00000020325	Fstl3	ENSMUSG00000043207	Zmpste24	0.108117
ENSMUSG00000015619	Gata3	ENSMUSG00000019872	Smpdl3a	0.108101
ENSMUSG00000040413	Timd2	ENSMUSG00000067276	Capn6	0.108101
ENSMUSG00000037580	Gch1	ENSMUSG00000074501	Gm5612	0.108096
ENSMUSG00000097715	Gpr137b-ps	ENSMUSG00000108213	Gm44172	0.108064
ENSMUSG00000026670	Uap1	ENSMUSG00000078713	Tomm5	0.108063
ENSMUSG00000015619	Gata3	ENSMUSG00000086390	1810019D21Rik	0.108059
ENSMUSG00000020846	Rflnb	ENSMUSG00000078713	Tomm5	0.108036
ENSMUSG00000053931	Cnn3	ENSMUSG00000081249	Gm11517	0.108035
ENSMUSG00000035104	Eva1a	ENSMUSG00000067399	Trim43c	0.108031
ENSMUSG00000039089	L3mbtl3	ENSMUSG00000040413	Timd2	0.108023
ENSMUSG00000020883	Fbxl20	ENSMUSG00000081249	Gm11517	0.108017
ENSMUSG00000024966	Stip1	ENSMUSG00000078713	Tomm5	0.108015
ENSMUSG00000015312	Gadd45b	ENSMUSG00000015619	Gata3	0.108013
ENSMUSG00000015619	Gata3	ENSMUSG00000020709	Adap2	0.107984
ENSMUSG00000029762	Akr1b8	ENSMUSG00000043207	Zmpste24	0.107976
ENSMUSG00000006641	Slc5a6	ENSMUSG00000073794	I0C0044D17Rik	0.107959
ENSMUSG00000074501	Gm5612	ENSMUSG00000110851	RP24-167L2.1	0.107948
ENSMUSG00000009291	Pttg1ip	ENSMUSG00000034391	Fbxo15	0.107946
ENSMUSG00000056749	Nfil3	ENSMUSG00000097715	Gpr137b-ps	0.107929
ENSMUSG00000049807	Arhgap23	ENSMUSG00000097715	Gpr137b-ps	0.107911
ENSMUSG00000003153	Slc2a3	ENSMUSG00000015619	Gata3	0.107905
ENSMUSG00000040413	Timd2	ENSMUSG00000111523	CAAA01125382.2	0.107898
ENSMUSG00000032548	Slco2a1	ENSMUSG00000043207	Zmpste24	0.107898
ENSMUSG00000015619	Gata3	ENSMUSG00000022433	Csnk1e	0.107885
ENSMUSG00000031586	Rbpms	ENSMUSG00000032204	Aqp9	0.107882
ENSMUSG00000029131	Dnajb6	ENSMUSG00000084034	Gm12617	0.107859
ENSMUSG00000020883	Fbxl20	ENSMUSG00000084034	Gm12617	0.107847
ENSMUSG00000031503	Col4a2	ENSMUSG00000040413	Timd2	0.107842
ENSMUSG00000025232	Hexa	ENSMUSG00000040413	Timd2	0.107838
ENSMUSG00000014195	Dnajc7	ENSMUSG00000081249	Gm11517	0.107836
ENSMUSG00000049858	Suox	ENSMUSG00000097715	Gpr137b-ps	0.107823
ENSMUSG00000022415	Syngr1	ENSMUSG00000043207	Zmpste24	0.107822
ENSMUSG00000043207	Zmpste24	ENSMUSG00000054753	AU018091	0.107818
ENSMUSG00000050627	Gpd1l	ENSMUSG00000062867	Impdh2	0.107815
ENSMUSG00000019804	Snx3	ENSMUSG00000074501	Gm5612	0.107808
ENSMUSG00000040413	Timd2	ENSMUSG00000046794	Ppp1r3b	0.107804
ENSMUSG00000003153	Slc2a3	ENSMUSG00000040413	Timd2	0.107792
ENSMUSG00000020829	Slc46a1	ENSMUSG00000035769	Xylb	0.107781
ENSMUSG00000040413	Timd2	ENSMUSG00000061079	Zfp143	0.107772
ENSMUSG00000024140	Epas1	ENSMUSG00000032204	Aqp9	0.107766
ENSMUSG00000015619	Gata3	ENSMUSG00000023861	Mpc1	0.107742
ENSMUSG00000049807	Arhgap23	ENSMUSG00000067399	Trim43c	0.107717
ENSMUSG00000023030	Slc11a2	ENSMUSG00000040413	Timd2	0.10767
ENSMUSG00000037820	Tgm2	ENSMUSG00000067399	Trim43c	0.107646
ENSMUSG00000074501	Gm5612	ENSMUSG00000079260	Tmppe	0.107642
ENSMUSG00000021306	Gpr137b	ENSMUSG00000031144	Syp	0.107641
ENSMUSG00000024014	Pim1	ENSMUSG00000036478	Btg1	0.107623
ENSMUSG00000015619	Gata3	ENSMUSG00000030849	Fgfr2	0.107621
ENSMUSG00000024663	Rab3il1	ENSMUSG00000043207	Zmpste24	0.107617
ENSMUSG00000026814	Eng	ENSMUSG00000040413	Timd2	0.107611
ENSMUSG00000072813	E330014E10Rik	ENSMUSG00000081249	Gm11517	0.10761
ENSMUSG00000027070	Lrp2	ENSMUSG00000097715	Gpr137b-ps	0.107603
ENSMUSG00000024186	Rgs11	ENSMUSG00000097715	Gpr137b-ps	0.107588
ENSMUSG00000021306	Gpr137b	ENSMUSG00000052852	Reep1	0.107585
ENSMUSG00000018171	Vmp1	ENSMUSG00000078713	Tomm5	0.10758
ENSMUSG00000029561	Oasl2	ENSMUSG00000097715	Gpr137b-ps	0.107577
ENSMUSG00000035769	Xylb	ENSMUSG00000041583	Obox6	0.107557
ENSMUSG00000021306	Gpr137b	ENSMUSG00000036977	Anapc10	0.107543
ENSMUSG00000015474	Ppt2	ENSMUSG00000021222	Dcaf4	0.107529
ENSMUSG00000026955	Sapcd2	ENSMUSG00000084034	Gm12617	0.107524
ENSMUSG00000024140	Epas1	ENSMUSG00000035769	Xylb	0.107523
ENSMUSG00000037622	Wdtc1	ENSMUSG00000043207	Zmpste24	0.10752
ENSMUSG00000006589	Aprt	ENSMUSG00000067399	Trim43c	0.107518
ENSMUSG00000020636	Allc	ENSMUSG00000084034	Gm12617	0.107516
ENSMUSG00000019082	Slc25a22	ENSMUSG00000067399	Trim43c	0.107486
ENSMUSG00000009905	Kdsr	ENSMUSG00000021306	Gpr137b	0.107484
ENSMUSG00000020829	Slc46a1	ENSMUSG00000032204	Aqp9	0.107477
ENSMUSG00000018171	Vmp1	ENSMUSG00000023025	Larp4	0.107458
ENSMUSG00000024014	Pim1	ENSMUSG00000079162	Trim43b	0.107453
ENSMUSG00000093803	Ppp2r3d	ENSMUSG00000097715	Gpr137b-ps	0.107452
ENSMUSG00000036112	Metap2	ENSMUSG00000043207	Zmpste24	0.107449
ENSMUSG00000032366	Tpm1	ENSMUSG00000097715	Gpr137b-ps	0.107431
ENSMUSG00000015619	Gata3	ENSMUSG00000054753	AU018091	0.107423
ENSMUSG00000035769	Xylb	ENSMUSG00000085307	Gm11525	0.107421
ENSMUSG00000032204	Aqp9	ENSMUSG00000046324	Ermp1	0.107419
ENSMUSG00000029378	Areg	ENSMUSG00000067399	Trim43c	0.107413
ENSMUSG00000033933	Vhl	ENSMUSG00000097715	Gpr137b-ps	0.107413
ENSMUSG00000032204	Aqp9	ENSMUSG00000042675	Ypel3	0.107409
ENSMUSG00000043207	Zmpste24	ENSMUSG00000092212	Slc22a13b-ps	0.107409
ENSMUSG00000046733	Gprc5a	ENSMUSG00000081249	Gm11517	0.107367
ENSMUSG00000024140	Epas1	ENSMUSG00000074501	Gm5612	0.107355
ENSMUSG00000029561	Oasl2	ENSMUSG00000084034	Gm12617	0.107353
ENSMUSG00000032204	Aqp9	ENSMUSG00000034194	R3hcc1	0.107349
ENSMUSG00000001482	Def8	ENSMUSG00000040413	Timd2	0.107344
ENSMUSG00000067399	Trim43c	ENSMUSG00000089893	Gm9141	0.107319
ENSMUSG00000074501	Gm5612	ENSMUSG00000083227	Gm11546	0.107311
ENSMUSG00000021306	Gpr137b	ENSMUSG00000083307	AA414768	0.10729
ENSMUSG00000037440	Vnn1	ENSMUSG00000043207	Zmpste24	0.107287
ENSMUSG00000027865	Gdap2	ENSMUSG00000079162	Trim43b	0.107285
ENSMUSG00000034258	Mfsd7c	ENSMUSG00000067399	Trim43c	0.107283
ENSMUSG00000015619	Gata3	ENSMUSG00000020829	Slc46a1	0.107269
ENSMUSG00000016256	Ctsz	ENSMUSG00000032204	Aqp9	0.107262
ENSMUSG00000026667	Uhmk1	ENSMUSG00000043207	Zmpste24	0.107259
ENSMUSG00000043207	Zmpste24	ENSMUSG00000110851	RP24-167L2.1	0.107256
ENSMUSG00000041323	Ak7	ENSMUSG00000097715	Gpr137b-ps	0.107256
ENSMUSG00000015474	Ppt2	ENSMUSG00000029034	Cpsf3l	0.107254
ENSMUSG00000021306	Gpr137b	ENSMUSG00000046949	Nqo2	0.107252
ENSMUSG00000026246	Alppl2	ENSMUSG00000053398	Phgdh	0.107234
ENSMUSG00000024843	Chka	ENSMUSG00000067399	Trim43c	0.107224
ENSMUSG00000079162	Trim43b	ENSMUSG00000086390	1810019D21Rik	0.107219
ENSMUSG00000006641	Slc5a6	ENSMUSG00000033124	Atg9a	0.10719
ENSMUSG00000025372	Baiap2	ENSMUSG00000081249	Gm11517	0.107188
ENSMUSG00000021518	Ptdss1	ENSMUSG00000043207	Zmpste24	0.107187
ENSMUSG00000021553	Slc28a3	ENSMUSG00000097715	Gpr137b-ps	0.107187
ENSMUSG00000006641	Slc5a6	ENSMUSG00000045374	Wdr81	0.107185
ENSMUSG00000032204	Aqp9	ENSMUSG00000040703	Cyp2s1	0.107179
ENSMUSG00000001482	Def8	ENSMUSG00000097715	Gpr137b-ps	0.107166
ENSMUSG00000001785	Pwp1	ENSMUSG00000074501	Gm5612	0.107158
ENSMUSG00000034450	Gulo	ENSMUSG00000062867	Impdh2	0.107142
ENSMUSG00000060002	Chpt1	ENSMUSG00000097715	Gpr137b-ps	0.107141
ENSMUSG00000021306	Gpr137b	ENSMUSG00000052331	Ankrd44	0.107126
ENSMUSG00000004460	Dnajb11	ENSMUSG00000074501	Gm5612	0.107123
ENSMUSG00000009291	Pttg1ip	ENSMUSG00000032204	Aqp9	0.107117
ENSMUSG00000024014	Pim1	ENSMUSG00000043207	Zmpste24	0.107111
ENSMUSG00000027035	Cers6	ENSMUSG00000079162	Trim43b	0.107107
ENSMUSG00000046733	Gprc5a	ENSMUSG00000079162	Trim43b	0.107104
ENSMUSG00000014195	Dnajc7	ENSMUSG00000079162	Trim43b	0.107098
ENSMUSG00000029561	Oasl2	ENSMUSG00000081249	Gm11517	0.107093
ENSMUSG00000026107	Nabp1	ENSMUSG00000079162	Trim43b	0.107086
ENSMUSG00000021306	Gpr137b	ENSMUSG00000032010	Usp2	0.107085
ENSMUSG00000026280	Atg4b	ENSMUSG00000043207	Zmpste24	0.107074
ENSMUSG00000028132	Tmem56	ENSMUSG00000110944	RP23-78N5.7	0.107068
ENSMUSG00000064145	Arih2	ENSMUSG00000067399	Trim43c	0.107066
ENSMUSG00000021306	Gpr137b	ENSMUSG00000028476	Reck	0.107057
ENSMUSG00000024014	Pim1	ENSMUSG00000037440	Vnn1	0.107046
ENSMUSG00000039680	Mrps6	ENSMUSG00000081249	Gm11517	0.107043
ENSMUSG00000035769	Xylb	ENSMUSG00000054753	AU018091	0.10704
ENSMUSG00000021306	Gpr137b	ENSMUSG00000021555	Naa35	0.107038
ENSMUSG00000024644	Cndp2	ENSMUSG00000078713	Tomm5	0.107031
ENSMUSG00000040413	Timd2	ENSMUSG00000041763	Tpp2	0.10702
ENSMUSG00000039770	Ypel5	ENSMUSG00000067399	Trim43c	0.107017
ENSMUSG00000067399	Trim43c	ENSMUSG00000068879	Gm5773	0.107014
ENSMUSG00000074733	Zfp950	ENSMUSG00000097715	Gpr137b-ps	0.10701
ENSMUSG00000028773	Fabp3	ENSMUSG00000028776	Tinagl1	0.107006
ENSMUSG00000036585	Fgf1	ENSMUSG00000097715	Gpr137b-ps	0.107001
ENSMUSG00000035769	Xylb	ENSMUSG00000045087	S1pr5	0.107
ENSMUSG00000026107	Nabp1	ENSMUSG00000028773	Fabp3	0.106983
ENSMUSG00000021306	Gpr137b	ENSMUSG00000025982	Sf3b1	0.106979
ENSMUSG00000034883	Lrr1	ENSMUSG00000067399	Trim43c	0.106977
ENSMUSG00000031532	Saraf	ENSMUSG00000074501	Gm5612	0.106975
ENSMUSG00000040413	Timd2	ENSMUSG00000096403	Gm9825	0.106973
ENSMUSG00000029131	Dnajb6	ENSMUSG00000032204	Aqp9	0.106968
ENSMUSG00000046949	Nqo2	ENSMUSG00000079162	Trim43b	0.106964
ENSMUSG00000029177	Cenpa	ENSMUSG00000067399	Trim43c	0.106953
ENSMUSG00000028132	Tmem56	ENSMUSG00000034708	Grn	0.106924
ENSMUSG00000039680	Mrps6	ENSMUSG00000084034	Gm12617	0.106923
ENSMUSG00000027954	Efna1	ENSMUSG00000079162	Trim43b	0.106918
ENSMUSG00000015619	Gata3	ENSMUSG00000026246	Alppl2	0.106917
ENSMUSG00000043207	Zmpste24	ENSMUSG00000074170	Plekhf1	0.106917
ENSMUSG00000031532	Saraf	ENSMUSG00000040413	Timd2	0.106899
ENSMUSG00000040413	Timd2	ENSMUSG00000052512	Nav2	0.106896
ENSMUSG00000021306	Gpr137b	ENSMUSG00000026020	Nop58	0.106892
ENSMUSG00000032531	Amotl2	ENSMUSG00000097715	Gpr137b-ps	0.106889
ENSMUSG00000037685	Atp8a1	ENSMUSG00000079162	Trim43b	0.106887
ENSMUSG00000029131	Dnajb6	ENSMUSG00000079162	Trim43b	0.106879
ENSMUSG00000026670	Uap1	ENSMUSG00000032204	Aqp9	0.106874
ENSMUSG00000032897	Nfyc	ENSMUSG00000074501	Gm5612	0.106874
ENSMUSG00000025921	Rdh10	ENSMUSG00000067399	Trim43c	0.106864
ENSMUSG00000068879	Gm5773	ENSMUSG00000074501	Gm5612	0.10686
ENSMUSG00000042747	Krtcap2	ENSMUSG00000084034	Gm12617	0.10685
ENSMUSG00000021306	Gpr137b	ENSMUSG00000032446	Eomes	0.106843
ENSMUSG00000021306	Gpr137b	ENSMUSG00000062421	Arf2	0.106841
ENSMUSG00000022848	Dirc2	ENSMUSG00000067399	Trim43c	0.106837
ENSMUSG00000026848	Tor1b	ENSMUSG00000097715	Gpr137b-ps	0.106825
ENSMUSG00000018446	C1qbp	ENSMUSG00000074501	Gm5612	0.106819
ENSMUSG00000067399	Trim43c	ENSMUSG00000083227	Gm11546	0.106813
ENSMUSG00000006641	Slc5a6	ENSMUSG00000036749	Pramel5	0.106812
ENSMUSG00000031119	Gpc4	ENSMUSG00000067399	Trim43c	0.106806
ENSMUSG00000028773	Fabp3	ENSMUSG00000096403	Gm9825	0.106789
ENSMUSG00000043207	Zmpste24	ENSMUSG00000046733	Gprc5a	0.106784
ENSMUSG00000002111	Spi1	ENSMUSG00000043207	Zmpste24	0.106778
ENSMUSG00000028132	Tmem56	ENSMUSG00000094374	Gm5435	0.106778
ENSMUSG00000032204	Aqp9	ENSMUSG00000036749	Pramel5	0.106777
ENSMUSG00000031903	Pla2g15	ENSMUSG00000043207	Zmpste24	0.106753
ENSMUSG00000028132	Tmem56	ENSMUSG00000103378	Gm37176	0.106752
ENSMUSG00000021559	Dapk1	ENSMUSG00000097715	Gpr137b-ps	0.106752
ENSMUSG00000026107	Nabp1	ENSMUSG00000081249	Gm11517	0.106751
ENSMUSG00000039382	Wdr45	ENSMUSG00000081249	Gm11517	0.106747
ENSMUSG00000040413	Timd2	ENSMUSG00000050435	Ube2dnl1	0.106744
ENSMUSG00000025921	Rdh10	ENSMUSG00000074501	Gm5612	0.106743
ENSMUSG00000021306	Gpr137b	ENSMUSG00000026103	Gls	0.106736
ENSMUSG00000035769	Xylb	ENSMUSG00000046733	Gprc5a	0.106734
ENSMUSG00000032204	Aqp9	ENSMUSG00000072572	Slc39a2	0.106732
ENSMUSG00000074733	Zfp950	ENSMUSG00000079162	Trim43b	0.106731
ENSMUSG00000072572	Slc39a2	ENSMUSG00000074501	Gm5612	0.106699
ENSMUSG00000032583	Mon1a	ENSMUSG00000035769	Xylb	0.106673
ENSMUSG00000033174	Mgll	ENSMUSG00000097715	Gpr137b-ps	0.10666
ENSMUSG00000015619	Gata3	ENSMUSG00000074170	Plekhf1	0.106656
ENSMUSG00000031586	Rbpms	ENSMUSG00000035769	Xylb	0.106654
ENSMUSG00000026814	Eng	ENSMUSG00000097715	Gpr137b-ps	0.106632
ENSMUSG00000031709	Tbc1d9	ENSMUSG00000079162	Trim43b	0.106616
ENSMUSG00000058290	Espl1	ENSMUSG00000067399	Trim43c	0.106604
ENSMUSG00000029034	Cpsf3l	ENSMUSG00000035769	Xylb	0.106587
ENSMUSG00000031709	Tbc1d9	ENSMUSG00000084034	Gm12617	0.106586
ENSMUSG00000021306	Gpr137b	ENSMUSG00000023935	Spats1	0.106581
ENSMUSG00000026246	Alppl2	ENSMUSG00000026670	Uap1	0.106581
ENSMUSG00000036585	Fgf1	ENSMUSG00000084034	Gm12617	0.106562
ENSMUSG00000015714	Cers2	ENSMUSG00000043207	Zmpste24	0.106532
ENSMUSG00000040413	Timd2	ENSMUSG00000051159	Cited1	0.106527
ENSMUSG00000027035	Cers6	ENSMUSG00000040413	Timd2	0.106525
ENSMUSG00000026246	Alppl2	ENSMUSG00000029034	Cpsf3l	0.106523
ENSMUSG00000053907	Mat2a	ENSMUSG00000097715	Gpr137b-ps	0.106523
ENSMUSG00000046372	Gm5590	ENSMUSG00000097715	Gpr137b-ps	0.106494
ENSMUSG00000026389	Steap3	ENSMUSG00000035769	Xylb	0.106482
ENSMUSG00000002204	Napsa	ENSMUSG00000043207	Zmpste24	0.106482
ENSMUSG00000021306	Gpr137b	ENSMUSG00000022868	Ahsg	0.106468
ENSMUSG00000082454	Gm12183	ENSMUSG00000097715	Gpr137b-ps	0.106457
ENSMUSG00000006641	Slc5a6	ENSMUSG00000026280	Atg4b	0.106456
ENSMUSG00000025839	Pramel7	ENSMUSG00000040413	Timd2	0.106442
ENSMUSG00000067399	Trim43c	ENSMUSG00000097125	Gm26885	0.106424
ENSMUSG00000006641	Slc5a6	ENSMUSG00000028132	Tmem56	0.106421
ENSMUSG00000026317	Cln8	ENSMUSG00000067399	Trim43c	0.106418
ENSMUSG00000024663	Rab3il1	ENSMUSG00000074501	Gm5612	0.106389
ENSMUSG00000024014	Pim1	ENSMUSG00000067399	Trim43c	0.106378
ENSMUSG00000026667	Uhmk1	ENSMUSG00000067399	Trim43c	0.106372
ENSMUSG00000061877	BC048679	ENSMUSG00000097715	Gpr137b-ps	0.106371
ENSMUSG00000038235	F11r	ENSMUSG00000097715	Gpr137b-ps	0.10636
ENSMUSG00000097715	Gpr137b-ps	ENSMUSG00000110588	RP23-98C9.5	0.106348
ENSMUSG00000043207	Zmpste24	ENSMUSG00000061897	Gm14292	0.106329
ENSMUSG00000051159	Cited1	ENSMUSG00000097715	Gpr137b-ps	0.106319
ENSMUSG00000021306	Gpr137b	ENSMUSG00000023074	Mospd1	0.106319
ENSMUSG00000067399	Trim43c	ENSMUSG00000101655	2310040G24Rik	0.106317
ENSMUSG00000022848	Dirc2	ENSMUSG00000043207	Zmpste24	0.106306
ENSMUSG00000031134	Rbmx	ENSMUSG00000079162	Trim43b	0.106302
ENSMUSG00000040413	Timd2	ENSMUSG00000047501	Cldn4	0.106296
ENSMUSG00000046192	Iqub	ENSMUSG00000079162	Trim43b	0.106285
ENSMUSG00000021306	Gpr137b	ENSMUSG00000056829	Foxb2	0.106277
ENSMUSG00000040413	Timd2	ENSMUSG00000085972	1110028F11Rik	0.106275
ENSMUSG00000074501	Gm5612	ENSMUSG00000089893	Gm9141	0.106274
ENSMUSG00000078713	Tomm5	ENSMUSG00000103362	Tdpoz2	0.106272
ENSMUSG00000020636	Allc	ENSMUSG00000081249	Gm11517	0.106269
ENSMUSG00000023025	Larp4	ENSMUSG00000035769	Xylb	0.106268
ENSMUSG00000020636	Allc	ENSMUSG00000040413	Timd2	0.106263
ENSMUSG00000053581	Zfand2a	ENSMUSG00000067399	Trim43c	0.106259
ENSMUSG00000024644	Cndp2	ENSMUSG00000026246	Alppl2	0.106255
ENSMUSG00000006641	Slc5a6	ENSMUSG00000032583	Mon1a	0.106254
ENSMUSG00000029177	Cenpa	ENSMUSG00000081249	Gm11517	0.106241
ENSMUSG00000015619	Gata3	ENSMUSG00000109305	1810010D01Rik	0.106233
ENSMUSG00000074501	Gm5612	ENSMUSG00000085307	Gm11525	0.106223
ENSMUSG00000038670	Mybpc2	ENSMUSG00000081249	Gm11517	0.106222
ENSMUSG00000029188	Slc34a2	ENSMUSG00000079162	Trim43b	0.106222
ENSMUSG00000036478	Btg1	ENSMUSG00000040413	Timd2	0.106178
ENSMUSG00000025351	Cd63	ENSMUSG00000067399	Trim43c	0.106155
ENSMUSG00000024213	Nudt3	ENSMUSG00000084034	Gm12617	0.106154
ENSMUSG00000018171	Vmp1	ENSMUSG00000022150	Dab2	0.10614
ENSMUSG00000037622	Wdtc1	ENSMUSG00000084034	Gm12617	0.106127
ENSMUSG00000079423	Gm3286	ENSMUSG00000081249	Gm11517	0.106109
ENSMUSG00000033948	Zswim5	ENSMUSG00000035769	Xylb	0.106107
ENSMUSG00000050732	Vamp8	ENSMUSG00000081249	Gm11517	0.106093
ENSMUSG00000027954	Efna1	ENSMUSG00000081249	Gm11517	0.106092
ENSMUSG00000035769	Xylb	ENSMUSG00000110851	RP24-167L2.1	0.106085
ENSMUSG00000015312	Gadd45b	ENSMUSG00000035769	Xylb	0.106082
ENSMUSG00000015619	Gata3	ENSMUSG00000037440	Vnn1	0.10608
ENSMUSG00000015714	Cers2	ENSMUSG00000074501	Gm5612	0.106075
ENSMUSG00000046372	Gm5590	ENSMUSG00000084034	Gm12617	0.106069
ENSMUSG00000075269	Bex6	ENSMUSG00000097715	Gpr137b-ps	0.106058
ENSMUSG00000043207	Zmpste24	ENSMUSG00000086649	Gm15286	0.106056
ENSMUSG00000006941	Eif1b	ENSMUSG00000035769	Xylb	0.10605
ENSMUSG00000026667	Uhmk1	ENSMUSG00000035769	Xylb	0.106047
ENSMUSG00000020325	Fstl3	ENSMUSG00000032204	Aqp9	0.106042
ENSMUSG00000043943	Naalad2	ENSMUSG00000079162	Trim43b	0.106042
ENSMUSG00000040413	Timd2	ENSMUSG00000040936	Ulk4	0.106033
ENSMUSG00000035769	Xylb	ENSMUSG00000094374	Gm5435	0.106013
ENSMUSG00000046949	Nqo2	ENSMUSG00000067399	Trim43c	0.106007
ENSMUSG00000043207	Zmpste24	ENSMUSG00000080242	Gm15487	0.106007
ENSMUSG00000097715	Gpr137b-ps	ENSMUSG00000110058	Gm45519	0.106005
ENSMUSG00000031532	Saraf	ENSMUSG00000097715	Gpr137b-ps	0.106004
ENSMUSG00000026956	Uap1l1	ENSMUSG00000097715	Gpr137b-ps	0.105965
ENSMUSG00000006589	Aprt	ENSMUSG00000035769	Xylb	0.105946
ENSMUSG00000072419	Dppa2	ENSMUSG00000079162	Trim43b	0.105944
ENSMUSG00000018166	Erbb3	ENSMUSG00000040413	Timd2	0.105944
ENSMUSG00000025907	Rb1cc1	ENSMUSG00000043207	Zmpste24	0.105939
ENSMUSG00000015619	Gata3	ENSMUSG00000037622	Wdtc1	0.105927
ENSMUSG00000000301	Pemt	ENSMUSG00000035769	Xylb	0.105926
ENSMUSG00000022747	St3gal6	ENSMUSG00000097715	Gpr137b-ps	0.105922
ENSMUSG00000002504	Slc9a3r2	ENSMUSG00000040413	Timd2	0.105918
ENSMUSG00000061877	BC048679	ENSMUSG00000084034	Gm12617	0.105908
ENSMUSG00000015619	Gata3	ENSMUSG00000018166	Erbb3	0.105906
ENSMUSG00000043207	Zmpste24	ENSMUSG00000074342	I830077J02Rik	0.105901
ENSMUSG00000024966	Stip1	ENSMUSG00000035769	Xylb	0.105896
ENSMUSG00000032204	Aqp9	ENSMUSG00000039349	C130074G19Rik	0.105895
ENSMUSG00000036585	Fgf1	ENSMUSG00000067399	Trim43c	0.105888
ENSMUSG00000015619	Gata3	ENSMUSG00000026389	Steap3	0.105888
ENSMUSG00000078958	Atp6ap1l	ENSMUSG00000084034	Gm12617	0.105873
ENSMUSG00000021306	Gpr137b	ENSMUSG00000025507	Pidd1	0.105858
ENSMUSG00000015619	Gata3	ENSMUSG00000039680	Mrps6	0.105857
ENSMUSG00000040413	Timd2	ENSMUSG00000056749	Nfil3	0.105852
ENSMUSG00000032897	Nfyc	ENSMUSG00000081249	Gm11517	0.105842
ENSMUSG00000031119	Gpc4	ENSMUSG00000097715	Gpr137b-ps	0.105837
ENSMUSG00000021222	Dcaf4	ENSMUSG00000078713	Tomm5	0.105829
ENSMUSG00000026280	Atg4b	ENSMUSG00000032204	Aqp9	0.105823
ENSMUSG00000023861	Mpc1	ENSMUSG00000084034	Gm12617	0.10582
ENSMUSG00000025351	Cd63	ENSMUSG00000036528	Ppfibp2	0.105816
[truncated: 3,001 more rows]
