# Supplementary material for: OCT4 induces embryonic pluripotency via STAT3 signaling and metabolic mechanisms
Source: Proc Natl Acad Sci U S A. 2021 Jan 15;118(3):e2008890118. doi: 10.1073/pnas.2008890118 (PMC7826362; doi:10.1073/pnas.2008890118)
Supplement: Supplementary File [file pnas.2008890118.sd03.xlsx]

## Sheet: Sheet1
Target_genes	Average of "Embryonic_Stem_Cells" CHIPseq experiments
Rif1	1070.7
Pou5f1	852.091
Cnpy1	821.023
Cldn34d	721.091
Lats2	715.955
Tmem181a	714.886
Id3	689.023
Gm21992	687.205
Rbm14	687.205
Olfr806	675.182
Kpna1	649.364
Zfp979	646.886
Acp6	640.977
Jam2	634.409
Zfp600	631.545
Mtf2	624.5
Abhd6	624.045
Trp53	611.114
Wrap53	611.114
Aida	602.864
Brox	602.864
Gprc5b	597.045
Dido1	590.841
Dll1	589.705
Dppa3	585.977
Gid8	581.432
1700019D03Rik	570.705
Lefty1	566.705
Gadd45g	558.886
Sox2	555.273
Tcf7l1	554.114
Kat2b	551.023
Pipox	547.955
Grsf1	540.455
Neurog1	533.318
Il6st	528.295
Ago1	526.5
Zfp980	498.114
Lefty2	489.432
Il31ra	486.705
Rps19	481.568
Zfp991	479.909
Gnai2	478.341
Rest	476.955
Fgfr2	475.455
Vegfc	472.818
Hsd17b14	467.568
Srrm4	465.091
Klf2	463.341
Reep3	461.136
Zyg11a	460
Setx	459.068
Nectin3	458.477
Nampt	451.273
Dab1	446.182
Zbtb45	444.864
Trp53bp1	444
Shf	434.818
Upp1	434.068
Sgk1	434
Fbxo15	433.568
Tfcp2l1	433.273
Gja1	431.727
Wwox	430.773
Mapk4	427.886
Pphln1	425.977
Zcrb1	425.977
Spic	424.545
Nanog	421.705
Nt5e	420.295
Rarg	417.909
Urgcp	416.614
Zfp64	414.864
Sspn	414.159
Utf1	413.727
Ctsf	409.023
Vmn1r1	408.25
Kdm3b	408.159
Foxh1	406.545
Ppp1r16a	406.545
Sdf2	405.341
Supt6	405.341
Btn2a2	403.318
Nid2	399.977
Vamp1	399.136
Nes	398.25
Etv1	397.636
Ccnc	395.932
Tfe3	394.591
Cobl	393.75
Map4k4	387.955
Lima1	386.955
Dmtn	383.364
Cdyl	382.545
Epb41l1	382.477
Abcg1	381.273
Lrtm2	379.5
Nodal	376.045
Sfi1	375.432
Uhrf2	374.432
Lrrn2	374.159
Mapk1ip1	373.25
Ppp2r2d	373.25
Accsl	373.091
Set	372.977
Ccser2	369.136
Plcg2	367.341
Ms4a10	366.614
Kat7	364.341
Gli2	362.955
Spred1	362.614
Rex2	362.136
Zfp119b	361.114
Mroh6	360.159
Gm14325	358.841
Rnf169	358.773
Fam169a	356.886
Notch1	355.295
Cyb5r1	353.432
Casq2	352.932
Myo10	352.818
Max	351.705
Slc39a14	350.705
Lrrtm3	349.841
Rfx4	349.455
Muc1	349
Dbf4	348.477
Trh	348.182
Zfp36l1	347.682
Cit	347.682
Cdx1	347.659
Gm45915	347.614
Slc25a40	346.136
Grm4	346.091
Mok	343.841
Naprt	341.114
Sall3	341.068
Gpa33	341.045
Dusp27	341.045
Il17rd	338.5
Mad1l1	338.318
Lax1	338.227
Pla2g4e	337.659
Twistnb	336.75
Gdf3	336.591
Ebi3	334.932
Pla2g1b	334.023
C130079G13Rik	327.75
Galr2	327.682
Thbs2	326.068
Oas1g	325.136
Zfp819	324.909
Cdh10	323.068
Zfp985	322.864
Atpaf2	322.159
Gid4	322.159
Ttyh1	321.477
Dst	321.364
Ankrd6	321.182
Sirpa	319.636
Arhgef18	319.5
Meis2	318.341
Hk2	317.545
Scgb1c1	315.705
Bend3	315.341
Stk38	314.614
Slc5a11	314.205
Zfp981	313.636
Ankle2	313.523
Acsl3	313.432
Utp14b	313.432
Epas1	313.386
Sash1	312.023
Ubr5	311.023
Nrarp	308.114
Ap1g1	307.977
Aqp3	306.318
Znfx1	305.114
Epp13	303.364
Eef2k	303.205
Has3	302.045
Adam23	301.818
Pdgfa	297.5
Qrfpr	295.455
Zscan10	295.136
Sh3gl2	294.75
Tcf7	293.386
Ptprj	292.773
Mtss1	291.955
Lfng	291.5
Dhx32	291.341
Klrb1a	290.045
Diaph1	287.636
Slc5a1	286.045
Gcnt2	285.795
Rbpj	285.75
Mup4	285.523
Cdca5	285.341
Zfpl1	285.341
Phc1	284.75
Zfp658	284.386
Dll4	284.25
Chd9	284.091
Txlng	283.818
Zfp13	282.682
Fam196b	282.591
Dnah8	282.364
Wdr82	281.932
Zbtb16	281.727
Kdm2b	280.841
Dennd2c	279.886
Map10	278.886
Etnk1	276.727
C130073F10Rik	276.045
Insc	275.568
Tent5c	275.318
Zfp469	275.136
Dnaaf3	274.909
Gjc1	274.886
Fam25c	273.318
Lrpap1	272.773
Shroom2	271.795
Cpsf1	271.523
Slc35d2	271.227
L1td1	270.568
Socs2	270.159
4921501E09Rik	269.659
Taf8	269.568
Xrn2	268.955
Stk35	268.273
Msantd2	268
Wnt5b	267.364
Ccnd3	266.773
Enpp3	266.545
Ext1	266.364
1700030J22Rik	266.25
Sumo3	265.068
Dchs2	264.409
Cep104	263.182
Dffb	263.182
Tmem220	262.705
Ido2	262.545
Rax	262.409
Adipor2	261.5
Ifitm2	260.455
Mtg1	260.023
Alpl	259.75
Morc1	258.568
Gpx4	258.364
Tpd52	258
Zfp428	257.318
Pld1	256.909
Ell2	255.841
Fam53b	255.591
Syngr1	255.5
Cacybp	255.227
Smarca2	254.591
Slc12a2	254.068
Parp1	253.841
Hnrnpu	253.568
Ermard	252.591
Sntb2	251.955
Kazn	251.455
Fzd5	251.341
Cldn4	251.318
Snx11	250.273
Klhl5	250.068
Slc7a3	249.727
Csrnp3	249.477
Golga4	249.295
Tmc7	249.273
Fam102a	249.068
Ell	248.477
Mymx	248.227
Ubl3	247.977
Fzd8	247.818
H2-Ea-ps	247.727
Liph	247.227
Rfx2	246.818
Rnf220	246.295
Rbmxl1	246.114
H2afx	245.75
Tmem125	245.523
Hs6st2	244.341
Catsperd	243.932
Lonp1	243.932
Mfap1b	243.682
Anxa11	242.955
Slc29a1	242.75
Klk15	241.864
Pdyn	241.5
Mycn	240.591
Lrch4	240.318
Gtf3c3	239.636
Tstd3	239.091
Thra	238.659
Lrrc40	238.523
Srsf11	238.523
Adnp	238.273
Zfp282	237.5
Rbbp7	236.795
Shroom3	236
Jag2	235.523
8030462N17Rik	234.841
Wwtr1	234.591
Phc2	234.364
Rhof	234.364
Chd7	234.045
Map2k7	233.386
Mrps23	233.341
Sema4b	233.091
Clcc1	232.841
Cd109	232.75
5730455P16Rik	232.045
Vmn2r102	231.545
Tmem39a	231.386
Fbxw10	231.114
Foxp1	230.068
Pdgfc	230.023
Rtn4	229.955
Pax6	229.773
Gps1	229.773
Rfng	229.773
Efcab2	229.341
Fer1l5	228.295
Kansl3	228.295
G2e3	228.091
Gjb3	228.045
Gm20604	227.864
Gon7	227.864
Ubr7	227.864
Rerg	227.545
Cnot10	227.341
Pmpcb	227.227
Flywch2	227.091
Mrpl44	226.705
Bcat1	226.659
Csn1s2a	226.591
Ncam1	226.364
Tenm4	225.773
Grik4	225.773
Pgk1	225.727
Ctgf	225.659
Tbc1d13	225.409
Fzd10	225.114
Hexb	225.023
Pafah1b1	224.932
Setd1b	224.545
Lrrc2	224.386
Tdgf1	224.386
Slc43a1	223.659
Gm3417	223.523
Gm3448	223.523
Zfp42	223.432
Sulf1	223.341
Lum	223.341
Spag6l	223.25
Nr6a1	223.227
Ssr2	222.659
Nt5dc2	222.523
Ascl2	222.364
Glud1	221.659
Shld2	221.659
Hist1h2be	221.636
Fyttd1	221.545
Caprin1	221.5
Six3	220.045
Hist1h4d	219.455
Spp1	218.455
Ccp110	217.727
Nfat5	217.318
Dcaf10	217.318
Mrps31	217.227
Dcp1a	217.068
Gnas	217.045
Qser1	216.636
Acsl6	216.614
Efcab7	216.023
Itgb3bp	216.023
Btbd8	216.023
Tm9sf3	215.977
Sall4	215.955
Smarcd1	215.477
Ptch1	215.227
Stag1	215
Mob4	214.545
Cltc	214.091
Zfp219	214.045
B4galnt3	214.023
D130040H23Rik	213.705
Cpt1a	213.182
Hoxb13	213.136
Gdf5	212.955
Hist1h1c	212.932
Lonrf2	212.886
Srgap3	212.477
Fam222a	212.182
Actn4	211.977
Mrpl39	211.864
Zfp384	211.614
Gad2	211.136
Ccdc88a	210.25
Zfp35	209.591
Cdx2	209.523
Myef2	209.409
Gm14393	209.364
Hmgxb4	209.364
Dis3l	209.045
Dppa5a	208.795
Helb	208.614
B4galt7	208.25
Pald1	208.068
Nphs1	207.977
Cnot11	207.955
Pds5a	207.932
Dusp12	207.75
Esr1	207.273
Inmt	207.159
Dpy19l4	206.795
Mybl2	206.773
Gemin7	206.568
Zfp296	206.568
Calm1	206.159
Cntfr	205.818
Pdzd4	205.5
Foxd1	205.364
AI597479	205.045
Tgfbrap1	205.045
Cyp2c69	204.977
B230311B06Rik	204.932
Tmc5	204.932
9030025P20Rik	204.364
Cdkn2aipnl	204.318
Trim8	204.182
Fut9	204.023
Utp3	203.659
Uba2	203.409
Rad54l2	203.273
Snai1	202.932
Fblim1	202.477
Rab33b	202.159
Slc25a36	201.977
N4bp2	201.795
Sulf2	201.636
Gm3435	201.523
Amacr	201.227
Nsl1	200.909
Tatdn3	200.909
Ndc1	200.727
Otx2	200.545
Kdm3a	199.932
Lpar6	199.909
Gclc	199.886
Etv4	199.341
Rpe	199.182
Ttc28	199.136
Zfp280c	198.773
Gpatch8	198.727
Rnf125	198.614
Eapp	198.477
Wnt8a	197.932
Clstn2	197.909
Tex14	197.682
Ifitm1	197.682
Csf2ra	197.591
Gpr19	197.432
Ei24	197.045
Mkrn1	196.818
Cebpzos	196.795
Kifc1	196
Tm7sf3	195.932
Mplkip	195.795
Pura	195.727
Rcc2	195.682
Ccr6	195.568
Ube2j2	195.364
Cdh6	195.114
Barhl1	194.864
Spry2	194.659
Nkx2-2	194.523
Brinp2	194.455
Dnaic1	194.341
Fam219a	194.341
Tcte3	193.795
Vangl2	193.795
Myo18a	193.477
Rbmxl2	193.409
Mcl1	193.341
Myf5	193.273
Sec16a	193.182
Cdh13	193.023
1700056E22Rik	192.295
Dusp10	192.295
Elmsan1	192.25
Slc9a2	192.136
Gpc2	192.023
Stag3	192.023
Pdpn	192.023
Kcnt2	191.682
St3gal4	191.614
Kmt2a	191.409
Kctd18	191.114
Clcn4	191.023
Ercc2	190.955
Mllt6	190.636
Kifc3	190.568
Rexo4	190.205
Plekha7	190.136
Cdk5r2	189.727
Pou6f1	189.477
Atp11a	189.205
Rap1gap	189.114
Alg8	188.409
Sfxn1	188.341
Bcl2a1d	188.25
Slc38a4	188.136
Tcea3	188.045
Ly6e	187.182
Oas1a	187.091
Kat6a	187.023
Ddost	186.977
Zic5	186.955
Hdac2	186.932
Atp2b2	186.614
Opa1	186.25
Uspl1	186.023
A930007A09Rik	186
Slc6a15	185.909
Hist1h2bb	185.795
Phtf2	185.727
Tmem60	185.727
Rpap1	185.636
Cep112	185.591
Slc25a53	185.227
Mb21d2	185.114
Trim62	184.909
Jarid2	184.886
Magi1	184.795
Exoc2	184.727
Slc19a3	184.614
Gnpnat1	184.545
Slc9a9	184.386
Cidea	184.045
Drg2	183.909
Zer1	183.909
Adat2	183.909
Pex3	183.909
Trim13	183.477
C77080	183.295
Rsl24d1	182.977
Hist1h3c	182.977
Efhc1	182.932
Rabif	182.705
Stx3	182.477
Krtap31-2	182.409
Dtwd1	181.659
Fam227b	181.659
Adap1	181.5
Zmym1	181.114
Tmem39b	181.023
Cops7b	180.841
Pde6d	180.841
Snx12	180.818
Cmas	180.636
Neurog3	180.455
Msh6	180.409
Trip4	180.386
Cic	180.273
Zc3h3	180.045
Asxl1	179.909
Trem2	179.773
Vdac1	179.75
Runx1t1	179.614
Krtap5-5	179.545
2410137M14Rik	179.386
Il33	179.295
Tfap2c	179.205
Ttc4	179.159
Otud7b	179.136
Znrd1	178.864
Znrd1as	178.864
Pou2f1	178.864
Triml2	178.409
Prkrip1	178.364
Klhl7	178.273
Cops8	178.25
Mepce	178.205
Zcwpw1	178.205
Sap30	178.205
Dydc2	177.932
Gnb2	177.727
Nup54	177.409
Zmiz1	177.273
Mrpl36	177.273
Ndufs6	177.273
Jund	176.841
Mreg	176.295
Sbno2	176.091
Fbxo27	176.045
Slco4c1	176
Stx16	175.909
Tbc1d24	175.773
Mbtps2	175.523
Ank2	175.318
Lamp1	175.273
Dus1l	175.205
Cxxc4	175.182
Rara	175.068
Orc2	175.068
Zeb2	175.023
Hmgb3	175
Vmn2r12	174.727
Sfrp2	174.659
Pgghg	174.568
Blcap	174.523
Pxk	174.159
Zfp516	174.114
Podxl	173.932
Armc6	173.295
Sugp2	173.295
Mcf2	173.114
Mitd1	173.045
Mrpl30	173.045
Slc38a2	172.864
Csnk1e	172.75
Champ1	172.295
Hlf	172.205
Mttp	172.182
Kctd5	172.136
Sugt1	172.068
BC107364	172.068
Hus1	171.75
Gpatch1	171.705
Gm4861	171.614
Sp9	171.568
Resf1	171.568
Lactb2	171.25
Ppargc1b	171.182
Ptk2b	170.614
Nol9	170.364
Tas1r1	170.364
Pdlim1	170.114
N4bp1	169.432
Gne	169.227
Fra10ac1	169.114
Sppl2a	169.068
Aqr	168.977
Tbl1xr1	168.773
Uggt2	168.636
Nhsl1	168.273
Vsig10	168.159
Msl1	167.977
1700008O03Rik	167.886
Mrps27	167.886
Ptcd2	167.886
Tgif2	167.841
Brca1	167.545
Nbr1	167.545
Ywhag	167.432
Slc39a13	167.045
She	167
Fnbp1	166.886
Phf13	166.886
Atl3	166.773
Gabpb2	166.614
Tob2	166.591
Trp53rkb	166.523
Eps15	166.5
Rps8	166.455
Tex19.1	166.432
Jak3	166.318
Dgkh	166.295
Foxa2	166.227
Gabarapl2	165.864
Ndufs7	165.75
Alox15	165.659
Aldh1a2	165.591
Sptbn1	165.568
Ncbp2	165.568
Trim44	165.409
Mrpl12	165.159
Dhrs13	165.159
Nkx6-2	165.091
Nudt15	165
Dpys	164.545
Hdac9	164.341
Ighmbp2	164.318
Mrpl21	164.318
Ubd	164.136
Naf1	163.977
Kcmf1	163.523
Psmb2	163.455
Mybl1	163.364
Dusp1	162.523
Als2cr12	162.5
Pomt1	162.432
Trove2	162.273
Uchl5	162.273
Nfatc2ip	162.182
Med18	162.136
Esrrg	161.841
Arsa	161.841
Cacng2	161.705
Ash2l	161.636
Ajuba	161.636
Epn2	161.614
Cdh1	161.386
Plxna2	161.364
Cbx7	161.318
Ccdc30	161.205
Fubp3	161.114
Slc25a1	160.977
Gna13	160.932
Kctd3	160.795
Eya1	160.773
Mex3a	160.727
Arhgap28	160.614
Steap2	160.318
Gm10710	160.295
Armt1	160.114
Rmnd1	160.114
Haspin	160.068
Sftpd	159.818
Suco	159.773
Rlim	159.364
LOC100861615	159.114
Morf4l1b	159.068
Slc1a5	159.045
Bcl2a1b	158.955
Atp1a1	158.75
Lypla1	158.568
Tbc1d7	158.318
Clcn6	158.295
Mthfr	158.295
Ywhaq	158.091
Bcl2a1a	157.955
Them4	157.636
Wdr89	157.614
Arid3b	157.386
Otop1	157.318
Fgd4	157.273
Mib2	157.114
Zfhx3	156.955
Atg13	156.682
Harbi1	156.682
Nemf	156.636
Dnajc11	156.636
Emc10	156.568
Fam71e1	156.568
Baiap2l2	156.568
Trp73	156.5
Tmcc1	156.091
Usp48	156.023
Nme1	155.886
Mtus1	155.864
Cbx1	155.545
Cd200r1	155.409
Capn5	155.341
Stk38l	155.227
Rnf10	154.886
Hist1h3e	154.818
Slco5a1	154.75
Mtmr12	154.682
Kmt2d	154.614
Porcn	154.295
Grap2	154.25
Zfp280b	154.068
Vamp4	153.909
Nvl	153.5
Helq	153.341
Mrps18c	153.341
Ip6k1	153.25
Camkv	153.25
Prickle2	153.205
Clptm1l	153.205
D630039A03Rik	153.136
Med23	152.727
Zfp143	152.659
Dhrsx	152.614
Ccno	152.591
Kmt2c	152.455
Fmn2	152.295
Nsfl1c	152.273
Pdhb	152.068
Arf4	152.045
Sesn2	152.023
Cisd1	152.023
Ipmk	152.023
Yars2	151.705
Hist1h2an	151.682
Hist1h2bp	151.682
Olfr926	151.682
Izumo2	151.659
Ccdc12	151.636
Tbc1d9	151.591
Acsf3	151.5
Lrrc36	151.364
Chchd2	151.341
Zfp383	151.273
Srp19	151.182
Mog	151.136
Slc44a4	150.955
Lmx1b	150.818
Adam19	150.727
Nt5c2	150.477
St3gal2	150.386
Cdk12	150.295
Akap2	150.227
Nedd4	149.977
Zbtb40	149.932
Olfr725	149.909
Jrk	149.75
Zfp330	149.636
Epc1	149.614
Zfp27	149.568
Sox14	149.523
Atg14	149.5
Rps29	149.477
Lap3	149.432
Lmbr1	149.318
T	149.25
Pgls	149
Abca17	149
Pmaip1	148.955
Arl15	148.909
Ogt	148.864
Msantd3	148.727
Tcf25	148.682
Stat1	148.614
Olfr1341	148.318
Lzic	148.045
Nmnat1	148.045
Lrrc59	148
Ankrd40	147.955
Gde1	147.955
Foxj3	147.909
Frg2f1	147.909
Acp2	147.705
Slc15a1	147.682
Spint1	147.409
Tma16	147.386
Ifna13	147.386
Slc33a1	147.318
Cryzl2	147.318
Olfr1034	147.205
Mak16	147.091
Rbm47	147.045
Slc44a3	146.886
Eras	146.75
Nfyb	146.659
Ppil4	146.636
Wdr43	146.591
Cyr61	146.568
Zfp280d	146.523
Timp4	146.523
Tmem262	146.432
Scnn1a	146.432
Katnal2	146.409
Lgi2	146.318
Rpia	146.273
Slc39a3	145.909
Mcmdc2	145.841
Rnf182	145.818
Rnf32	145.75
Ldb1	145.75
Zfat	145.705
Slc12a5	145.636
Pemt	145.545
Atf7ip	145.432
Tsn	145.386
Znrf1	145.273
1700021F05Rik	145.068
Rab29	145.045
Birc6	144.955
Ift46	144.955
Dkk1	144.955
Iqck	144.932
Knop1	144.932
Top3b	144.841
Vpreb1	144.841
Rab23	144.773
Ulk1	144.75
Nup153	144.614
Rnf219	144.591
Psmd3	144.432
Mapk1ip1l	144.409
Fgf4	144.364
Ptprt	144.364
Gorasp2	144.341
Micu2	144.25
Nhlrc4	144.136
Pigq	144.136
Sms	143.773
Hist1h4k	143.727
Hist1h2ak	143.727
Hist1h2bn	143.727
Slc3a2	143.727
Slc4a11	143.523
Insr	143.477
Tor1b	143.477
Zbtb8a	143.477
Wars	143.432
Wdr25	143.432
Popdc3	143.364
Arl8b	143.318
Hist1h3i	143.318
Plcb4	143.318
Ndrg3	143.295
Scg3	143.182
Gpc4	143.159
Sesn3	143.091
Ddx58	143.023
Smarca5	142.886
Wnt5a	142.795
Zfp93	142.5
Rabggtb	142.159
Hcn4	142.023
Mfap3l	141.955
Hnrnpdl	141.932
Rgl2	141.932
Nanos3	141.909
Gcgr	141.909
Ap3b2	141.864
Enah	141.636
Taco1	141.591
Sde2	141.432
Cacnb3	141.386
Zfp560	141.341
Ccdc107	141.25
Fundc1	141.205
Hsd17b11	141
Ncbp3	140.932
Tle4	140.932
Rnf8	140.909
Taf12	140.841
Rab3gap2	140.818
Nudcd3	140.75
Smg8	140.682
Tmem135	140.682
Pim1	140.591
Stmn2	140.568
Etv5	140.455
Saa2	140.432
Zc3h8	140.409
Ldlrad4	140.386
Gm5622	140.341
Slc8b1	140.159
Slc16a9	139.932
Ccdc57	139.909
Grm8	139.773
Trap1	139.682
Mat2b	139.659
Hivep3	139.545
Stk31	139.5
Lcorl	139.386
Nr5a2	139.364
Cdc16	139.341
Htr3b	139.25
Stat3	139.114
Prr19	139.114
Rpl18	139.091
Sphk2	139.091
Fam83e	139.091
Pou2f3	139.091
BC048679	139.068
Kctd12	138.932
Cenpu	138.864
Pelp1	138.818
Tsen15	138.818
Ror1	138.818
Mapkapk5	138.795
Srsf6	138.773
Pak6	138.773
G6pc2	138.636
Crtc1	138.614
Tmbim1	138.591
Tram1	138.591
Casp3	138.159
Secisbp2l	137.773
Zswim1	137.727
Slc7a7	137.591
Pcbp1	137.523
Wdr47	137.364
Eif2b1	137.295
Gtf2h3	137.295
Gfod1	137.295
Trp53rka	137.159
Ranbp1	137.068
Trmt2a	137.068
Lpin1	137.045
Adamts6	136.886
Hist1h4j	136.864
Smim17	136.773
Awat2	136.773
Fam189a1	136.705
Zfp57	136.682
Ctnna1	136.636
Letmd1	136.5
Rhpn2	136.477
Trim71	136.477
Plcxd1	136.477
Cuedc1	136.25
Cdk5rap1	136.182
Map7	136.136
Sp2	136.045
Pwp1	135.955
Scn1a	135.955
Trpm7	135.932
Flcn	135.932
Ctnnb1	135.886
Ric8b	135.818
U2surp	135.614
Arsg	135.591
Slc16a6	135.591
Hspd1	135.568
Hspe1	135.568
Asb8	135.523
Calca	135.455
Tcl1	135.455
Nfe2l1	135.409
Plaur	135.341
Get4	135.341
Crp	135.273
Bola3	135.136
Mrs2	135.136
Usp10	135.114
Zfp532	135.091
Zfp821	135.068
Nploc4	135.023
Tspan10	135.023
Slc9a8	134.977
Calm3	134.932
Mrps24	134.886
Dusp6	134.795
Brca2	134.773
Npffr1	134.682
Glra1	134.682
Zfp341	134.591
Clpsl2	134.545
Rnf165	134.523
Phip	134.477
Pabpc4	134.409
Hmgxb3	134.364
Nthl1	134.341
Tsc2	134.341
Kcnu1	134.318
Sesn1	134.295
Ubc	134.114
Trak1	134.091
Banf1	134.023
Eif1ad	134.023
Prps1	134
Zfp609	133.932
Mcts2	133.932
Coq2	133.75
Eif4e2	133.659
Maneal	133.591
Vps13d	133.568
Pacsin1	133.523
Agfg1	133.364
Dpysl3	133.114
Slc35g3	133.114
Dstyk	133.091
Tsfm	133.045
Col13a1	133.045
Zw10	132.932
Golga7b	132.818
Polr2a	132.795
4930558K02Rik	132.727
Pigc	132.727
Pak1	132.705
Dync1i2	132.614
Ccnd1	132.545
Ttc25	132.477
Klhdc4	132.455
Isy1	132.432
Racgap1	132.409
Cpsf4l	132.386
Abce1	132.318
Anapc10	132.318
Spc24	132.318
Actr3	132.182
Sez6	132.068
Ripply1	131.932
Gbx2	131.886
Kng2	131.705
Wwc2	131.591
Nsd3	131.455
Dync1li1	131.432
Rpl22l1	131.159
Cldn19	131.091
Ctu2	131.068
Rnf166	131.068
Iqch	131.045
Itpk1	131.045
Rbm17	130.955
D5Ertd579e	130.955
Tsc22d1	130.818
Ina	130.773
Wrb	130.659
Ube2z	130.659
Gls	130.636
Rabggta	130.591
Jag1	130.523
Jmjd1c	130.523
Agrp	130.523
Kctd6	130.409
Abl1	130.273
Hist1h3f	130.25
Hist1h2bh	130.25
Banp	130.159
Tbx20	130.114
Vmn1r192	130.091
Disp3	130
Plcd3	129.886
Acbd4	129.886
2410141K09Rik	129.886
Susd6	129.705
Id1	129.659
Nif3l1	129.636
Ppil3	129.636
Aire	129.5
Dnmt3l	129.5
C2cd5	129.409
Wdr31	129.364
Adam5	129.25
Tmem192	129.25
Eno1b	129.182
2002-09-01	129.114
Hdlbp	129.114
Maco1	129.114
Mrps33	129.091
Anp32a	129.068
Enc1	129.068
St6gal1	129.045
Klhl20	129.023
Fam229a	128.909
Tssk3	128.909
Sertad2	128.886
Ankrd46	128.864
Ndufaf4	128.841
Odc1	128.795
Rpl27	128.75
Uqcr10	128.682
Zmat5	128.682
Ttc39b	128.545
Ubb	128.523
Paics	128.5
Ppat	128.5
Ncapd3	128.409
Vps26b	128.409
Tor3a	128.318
Mdm1	128.273
Mrpl1	128.205
Agk	128.182
Eefsec	128.159
Pde8a	128.136
Ehmt1	128.091
Akap1	128.068
Mgat4c	128
Arfip1	127.932
1700001C19Rik	127.932
Uck2	127.909
Prdx6	127.795
Arnt	127.795
Tfap2a	127.795
Trnau1ap	127.773
Kcnrg	127.659
Kdm5b	127.659
Phlpp1	127.636
Lmbrd1	127.591
Thoc1	127.545
Rnf141	127.432
Cachd1	127.432
Zfp398	127.386
Zar1l	127.318
Sar1b	127.159
Msx2	127.159
Ccdc59	127.114
Mettl25	127.114
Elovl6	127.091
Foxred2	127.045
Spire2	127.045
Tbrg1	127.045
A730008H23Rik	126.932
Hjurp	126.932
Gdf15	126.886
Cdipt	126.75
Cdiptos	126.75
Oasl1	126.5
Gm45871	126.432
Slc1a4	126.341
Ddx18	126.295
Gm960	126.295
Flywch1	126.273
Hesx1	126.25
Fbxo46	126.159
Rhbdd2	126.159
Med17	126.091
Nuf2	126.023
Ano6	125.909
Tyro3	125.909
Cnppd1	125.841
Retreg2	125.841
Sgk3	125.773
Gtf3c6	125.75
Dennd6b	125.75
Lif	125.682
Timm29	125.568
Yipf2	125.568
Grb10	125.568
Hes3	125.477
Abca3	125.477
Vps51	125.455
Astn1	125.432
Chordc1	125.409
Sfrp1	125.227
Abhd13	125.205
Lig4	125.205
Syp	125.205
Spata13	125.136
Dnajb6	125.136
Zfp839	124.955
Snrpn	124.955
Fyco1	124.932
Plpp3	124.841
Mast1	124.818
Exosc7	124.795
Zdhhc3	124.795
Mien1	124.727
Ppp1r8	124.614
Hhip	124.568
Sult2a3	124.5
Cul4a	124.409
Pcid2	124.409
Trim7	124.25
Scarb2	124.227
Hist1h2ao	124.114
Hist1h2ap	124.114
Hist1h2bq	124.114
Hist1h2br	124.114
Hist1h4n	124.114
Casc1	124.114
Etfrf1	124.114
Hormad2	124.023
Ephx2	124.023
Per3	123.932
Ranbp2	123.727
Arhgef26	123.659
Ap3s2	123.523
Rptor	123.5
Arl6	123.5
Snurf	123.477
Irx2	123.455
Akt2	123.455
Psmg1	123.341
Plk3	123.318
Jkamp	123.295
L3hypdh	123.295
Fut10	123.25
Slc12a4	123.136
Prrc2a	123.091
Ypel2	123.045
Usp30	123.045
Hoxb1	123.023
Rnf130	123
Zfp174	122.886
Gtf2h1	122.818
Hps5	122.818
Gin1	122.636
Ppip5k2	122.636
Htd2	122.636
Rpp14	122.636
Eef2kmt	122.591
Nek4	122.568
Fmnl3	122.545
Vrk1	122.364
Marveld3	122.364
Zbed3	122.295
Ebf3	122.25
Abi2	122.182
Asah1	122.091
Vps9d1	122
Zfp276	122
Sbk1	122
Scaf4	121.909
Olfr510	121.841
Svop	121.818
Fhit	121.818
Abhd10	121.795
Dhx38	121.568
Txnl4b	121.568
Caprin2	121.568
Fem1b	121.5
Cipc	121.455
Pdss1	121.455
Mterf1a	121.386
Fam50b	121.386
Lysmd3	121.364
Fbxo9	121.273
Ick	121.273
Lrrc1	121.182
Plekhm3	121.136
Sec24d	121.136
Msra	121.091
Tnfrsf13c	121.068
Rbm25	121.068
Bod1l	121.068
Ccdc62	121.045
Notch2	121.023
Tomm20	121
Pcyt1a	120.932
Mcee	120.886
Mphosph10	120.886
Ifnar1	120.841
Plce1	120.818
Satb1	120.75
Mtus2	120.705
Zfp60	120.705
Raf1	120.591
Pgap1	120.568
Nefm	120.568
Apbb2	120.523
Tac4	120.523
Ndufaf6	120.5
Dnmbp	120.455
Ggact	120.386
Tamm41	120.295
Atp6v0d1	120.25
Prdm14	120.023
Zfp568	120
Pkia	120
Ecd	119.977
Fam149b	119.977
Eprs	119.932
Cfap298	119.841
Snx18	119.795
Wdr36	119.773
Csk	119.773
Ssbp2	119.705
Tab1	119.682
Asns	119.659
Tmem101	119.659
Klf3	119.614
Snrpc	119.545
Tjp3	119.432
Psap	119.432
Terf1	119.432
Lama5	119.409
Patz1	119.364
Fam234b	119.318
Shisal1	119.273
Bclaf3	119.25
Tstd1	119.227
Rras2	119.182
Hist1h1t	119.182
Hist1h4c	119.182
Rbsn	119.159
Kras	119.136
Zfp142	119.114
Bcs1l	119.114
Cdc73	119.114
Id2	119.068
Snrpa1	119.045
Srrt	119.045
Cped1	119
Nrf1	118.977
Eif4h	118.955
Rdm1	118.909
Lpar1	118.864
Kbtbd4	118.841
Ndufs3	118.841
Dip2b	118.841
Cct4	118.818
Cnn3	118.705
Hps4	118.705
Srrd	118.705
Faf1	118.659
Pbk	118.614
Hsp90ab1	118.568
Guf1	118.523
Mdm4	118.5
Fermt2	118.432
Hexim2	118.409
Erlin2	118.364
Cdc14b	118.341
Zscan25	118.318
Armcx1	118.295
Anapc2	118.295
Ssna1	118.295
Rgcc	118.227
Zmym6	118.205
Eif5a2	118.205
Schip1	118.136
Hbp1	118.114
Chmp6	118.114
Slc39a10	118.091
Aup1	118.068
Dqx1	118.068
Htra2	118.068
Mavs	118.045
Pcbp2	118.045
Ago2	118.045
Slf2	117.955
Eif2b5	117.886
Esyt2	117.864
Zfp518a	117.864
Rpl5	117.818
Epop	117.75
Fscn1	117.727
Ap4b1	117.727
Dclre1b	117.727
Sgms1	117.705
Vps4a	117.705
Prr14l	117.636
Mcm3ap	117.614
Ybey	117.614
Edn2	117.591
Hist1h4h	117.545
Hist1h2af	117.545
Hist1h3g	117.545
Ubiad1	117.5
Mtor	117.5
Sec24b	117.455
Shb	117.409
C1qbp	117.409
Csrp1	117.409
Nmrk1	117.318
Ostf1	117.318
Ddx28	117.25
Dus2	117.25
Gpam	117.205
Hist1h2ac	117.182
Hist1h2bc	117.182
Adnp2	117.136
Nrsn1	117.136
Bmi1	117.091
Commd3	117.091
Rmnd5b	117.023
Mterf1b	117
Zc3h12a	116.977
Tcea1	116.955
Phf10	116.909
Ptpn6	116.841
Slc25a4	116.818
Gnat1	116.773
Nin	116.75
Atg101	116.659
Mphosph6	116.659
Myrf	116.614
Scrib	116.591
Sec13	116.568
Abcg2	116.318
Ngfr	116.205
Nipsnap2	116.159
Sepsecs	116.091
Chrnb2	116.091
Cnot9	116.068
Usp37	116.068
Rps19bp1	115.977
Vgll3	115.932
Trim26	115.909
Fbxw8	115.886
Pls1	115.886
Mettl9	115.841
Sh2b1	115.795
Sall1	115.705
Hsf2bp	115.682
Rrp1b	115.682
Slc9a1	115.659
4930548H24Rik	115.659
Tekt2	115.636
Adprhl2	115.636
Fbxo7	115.591
Lrp3	115.545
Usp12	115.5
Maip1	115.455
Tyw5	115.455
Nt5c3	115.386
Tbx4	115.318
Tut7	115.318
Trmt10c	115.318
Lims1	115.295
Atg9b	115.295
Atad2	115.205
Sephs1	115.205
Pygo2	114.977
Unc13a	114.932
Samm50	114.864
Gucd1	114.841
Snrpd3	114.841
Ccdc155	114.773
Rnf6	114.773
Dnajc6	114.705
Gnpda1	114.705
Irf2bpl	114.659
Tmem107	114.614
Fbxo36	114.5
Trip12	114.5
Slc35f2	114.5
Zfp62	114.477
Rapgef1	114.477
Ndufab1	114.455
Spata25	114.432
Ube2e1	114.364
Hes1	114.341
Ankrd10	114.341
Cep78	114.341
Atoh1	114.341
Ndufv2	114.295
Zyg11b	114.25
Atp6v0c	114.205
Spg11	114.159
Birc2	114.136
Fam169b	114.114
Hist1h4m	114.045
Zfp706	113.977
Ttc9b	113.955
Zfp182	113.932
Cpeb3	113.909
Ppif	113.818
AI661453	113.795
Plppr2	113.773
Atf6	113.705
Socs3	113.705
Tmub1	113.614
Fastk	113.568
Hspg2	113.545
Dnajc7	113.545
1700007K13Rik	113.545
Mrps2	113.545
Zfp148	113.477
Braf	113.477
Nup35	113.455
Eif4a2	113.432
Slco4a1	113.432
Cox4i1	113.409
Emc8	113.409
Gm27021	113.409
Mcoln1	113.273
Mtmr6	113.25
Ddx50	113.25
Wdr61	113.227
Hdgf	113.227
Raet1e	113.182
Raet1a	113.182
Rrp15	113.182
Rtp4	113.182
Cep68	113.114
Nynrin	113.068
Hmgcr	113.045
Ulk2	113
Snrpd1	113
Stx12	113
Ropn1l	113
Wdr70	112.932
Atg4c	112.886
Xrn1	112.864
Aacs	112.841
Ddx20	112.841
Cenps	112.818
Ctdsp1	112.818
Ptdss2	112.818
Tmem132a	112.75
AW549877	112.727
Npc1	112.705
Casz1	112.659
Dusp11	112.636
Wwp1	112.591
Sgo2a	112.523
Hdac1	112.432
Hist1h4f	112.432
Hist1h1d	112.432
Filip1	112.341
Akr1c18	112.318
Dctn5	112.205
Palb2	112.205
Ipo9	112.182
Vps36	112.182
Kdm1a	112.136
Copz1	112.136
Ppp2r5b	112.114
BC048403	112.114
Sema6a	112.068
Mmaa	112.045
Birc5	111.977
Kif13b	111.932
Stum	111.864
Cox7a2	111.841
Cdk2ap1	111.841
Mov10	111.795
Rbck1	111.773
Wdr41	111.75
Copz2	111.705
Ndufa10	111.682
Hist1h2ah	111.659
Hist1h2bk	111.659
Atxn7l1	111.636
Amdhd1	111.614
Ccdc38	111.614
Oxsr1	111.591
Cox5a	111.545
Pex13	111.523
Pus10	111.523
Rtel1	111.5
Limk2	111.409
Rab12	111.341
Capns1	111.318
Wdr45b	111.295
Tjp2	111.295
Hmgn5	111.295
Akain1	111.295
Sema4c	111.227
Dmap1	111.205
Zfp990	111.205
Pim2	111.182
Dcaf5	111.136
Epn1	111.114
Zmynd8	110.977
Wdr4	110.932
Mrpl51	110.932
Ncapd2	110.932
Sergef	110.909
Wdr11	110.864
Aldh9a1	110.864
Ptpn21	110.841
Tti2	110.795
Amdhd2	110.795
Amer3	110.795
Mbp	110.773
Cdkl3	110.75
Aldh7a1	110.727
Phax	110.727
Gm10406	110.705
Syngr4	110.568
Tmem143	110.568
Atg2a	110.568
Rnaseh2b	110.568
Trim36	110.5
Ncapg2	110.432
Slc30a2	110.386
Aebp2	110.364
Mrpl20	110.318
Exosc6	110.227
Rnf7	110.205
Eif2b3	110.159
Mrps15	110.114
Cd37	110.114
Slc6a16	110.114
Zfp598	110.045
Vcpkmt	110.023
Ythdf2	109.977
Evx1	109.977
Celf5	109.932
6820408C15Rik	109.864
Nudt9	109.773
Klhl22	109.75
Gm3636	109.727
Fam8a1	109.705
Adrm1	109.705
Arhgef10l	109.682
Tanc1	109.659
Mkrn3	109.614
Dhx33	109.568
Emc7	109.568
Cluh	109.568
Sod2	109.568
Nob1	109.523
Zc3h15	109.523
Cep135	109.5
Asrgl1	109.5
Dnajb12	109.477
Ren1	109.409
Ren2	109.409
Rassf1	109.386
Ctcf	109.341
Aasdh	109.295
Arhgef1	109.273
Fam228b	109.25
Pfn4	109.25
Mob3c	109.227
Dnttip2	109.205
Vwa8	109.205
Gse1	109.205
Chchd10	109.205
Slc44a2	109.159
Rnf149	109.159
Bcor	109.114
Tpm1	109.068
Fitm2	108.977
Pgs1	108.932
Gins3	108.773
Ist1	108.75
Usp44	108.75
Olfr913	108.727
Gars	108.727
Traf3ip1	108.727
Calb1	108.727
Hmces	108.705
Got2	108.705
Gtf2f2	108.682
Sapcd1	108.614
Ddx46	108.568
Sertad3	108.568
Washc1	108.568
Itpr3	108.545
Gmfb	108.455
Hist2h3b	108.432
Hist2h2bb	108.432
Aim2	108.409
Pten	108.409
Gm3696	108.386
Med4	108.364
Golph3	108.341
Cckar	108.318
Arih1	108.273
Efnb3	108.273
Adgrf5	108.273
Neto2	108.227
Ints14	108.182
Eaf1	108.182
Mettl6	108.182
Spata48	108.159
Zpbp	108.159
Dyrk3	108.136
Smagp	108.136
Tlk2	108.091
Epc2	108
Yipf5	107.955
Rgs12	107.886
Dgat1	107.75
Orc5	107.659
Arhgap27	107.568
Armh3	107.568
Zfp958	107.523
Npas4	107.5
Rbm27	107.455
Coq10a	107.409
Gtf2b	107.386
Chgb	107.386
Atp6v1h	107.364
Frat1	107.318
Rbm4b	107.227
Gtf3c5	107.182
Nfyc	107.182
Hist1h4b	107.114
Mfsd11	107.114
Srsf2	107.114
Fgd5	107.114
Ppp1cc	107.068
Nup214	107.045
Pax7	107.045
Rfc1	106.955
Ccdc127	106.955
Sdha	106.955
Per2	106.932
Mtfr1	106.909
Hist1h3h	106.909
Kpnb1	106.909
Zfp623	106.886
Sacs	106.818
Akirin2	106.773
Ccdc187	106.773
Krr1	106.773
Sugct	106.773
Narfl	106.75
1110032A03Rik	106.75
Fdxacb1	106.75
Supt3	106.727
Nr0b1	106.705
Cc2d1b	106.705
Ddx56	106.682
Srsf1	106.682
Rb1cc1	106.682
Miga1	106.682
Ppp4r3a	106.659
Avpi1	106.568
P2rx3	106.568
Ssrp1	106.568
Csnk2a1	106.545
Rtn3	106.523
Mrpl15	106.523
Sec24a	106.5
Tex2	106.477
Bap1	106.455
Phf7	106.455
Appl2	106.455
Atxn7l2	106.432
Taok2	106.386
Cacna2d1	106.341
Exd2	106.341
Trim34a	106.341
Defb1	106.341
Nacc1	106.341
Trmt1	106.341
Esco1	106.318
Atrn	106.25
Wdfy1	106.25
Egr2	106.205
Stx18	106.205
Shcbp1l	106.182
Atl2	106.159
Polr2c	106.136
Stmn1	106.068
Map6	106.068
Esrp1	106.023
Zbtb17	106.023
Catspere2	105.932
Sec31a	105.841
Dgcr8	105.818
Celf6	105.795
Mfsd1	105.773
Wipi2	105.773
Ebf1	105.659
Ylpm1	105.614
Sh2d4b	105.545
Kit	105.545
Lsm11	105.523
Tmem216	105.523
Ssbp1	105.5
Smap1	105.5
Ccdc126	105.477
Pef1	105.477
Chfr	105.364
Taar7d	105.341
Cnpy3	105.318
Fam53c	105.295
Lnpep	105.205
Mrpl58	105.205
Bptf	105.182
Dhx30	105.136
Arhgef19	105.114
Stoml2	105.114
Cd55	105.091
Gnb1l	105.091
Wtap	105.023
Arfgef1	105
Zfp292	104.932
Tdh	104.932
H2afj	104.886
Hist4h4	104.886
Ost4	104.841
Itga9	104.841
Il20ra	104.841
Poldip3	104.773
Ttc14	104.727
Hist1h2bl	104.705
Hist1h2ai	104.705
Arcn1	104.659
Cdh12	104.614
Agtrap	104.614
Dnajc9	104.568
Sirt4	104.523
Apela	104.5
Kmt2e	104.5
Gm3500	104.5
Kif18a	104.455
Mettl15	104.455
Bms1	104.432
Mia2	104.409
Mllt1	104.386
Fam126b	104.364
Ndufb3	104.364
Ube2f	104.295
Sema3b	104.295
Rad23a	104.295
Rarb	104.295
Alkbh3	104.273
Mterf4	104.273
Camk2b	104.068
Ints10	104.045
Phf20	104.023
2410131K14Rik	104
Rnft2	104
Zfp868	103.977
Kif16b	103.977
Cdc42bpb	103.932
Map7d3	103.932
Pccb	103.909
Saysd1	103.909
Cnot3	103.886
Mtmr9	103.864
Nsmce4a	103.864
Slc1a3	103.841
Sec22b	103.818
Alyref	103.75
Anapc11	103.75
Specc1	103.705
Zfp646	103.705
Zfp668	103.705
Slc35b2	103.705
Tmem54	103.682
Pfkm	103.659
Wdsub1	103.659
Clk1	103.614
Rps20	103.568
Spred2	103.568
Pkn3	103.477
Itm2b	103.477
Inpp5k	103.432
Tdrd12	103.432
Caly	103.409
Sptan1	103.386
Trmt10a	103.364
Tfrc	103.341
Por	103.341
Akirin1	103.318
Proca1	103.295
Shox2	103.295
Psmc1	103.295
Pkn2	103.273
Ptprz1	103.227
Igf2bp1	103.205
Psmd12	103.114
Eif5b	103.114
Txndc9	103.114
Stk40	103.091
Erlin1	103.091
Acp5	103.068
Cecr2	103.068
Setd6	103.068
Lgr4	103.045
Hist1h4i	103.045
Hist1h2ag	103.045
Hist1h2bj	103.045
Fam217a	103.045
Ubr4	103.023
Hist2h2aa1	103
Hist2h2aa2	103
Hist2h3c1	103
Hist2h3c2	103
Tep1	102.977
Asb1	102.955
Rps3a1	102.864
Scrt2	102.864
Mdk	102.864
Bcl7b	102.818
Zfp770	102.795
Dynlt1b	102.773
Pcgf6	102.773
Cbln4	102.705
Rrp1	102.659
Cep85	102.636
Gpx1	102.614
Thumpd3	102.591
Dlgap4	102.568
Pum2	102.545
Pabpc1	102.545
Scrt1	102.545
Kcnc3	102.523
Prtg	102.455
Fkbp14	102.455
Mkrn2	102.386
Azi2	102.386
Prmt8	102.386
Lias	102.364
Rpl9	102.364
Idh1	102.295
Zc3h14	102.25
Ddit4l	102.25
Srbd1	102.25
Tmem260	102.227
Rps6ka5	102.182
Socs4	102.182
Wdhd1	102.182
Kdm6b	102.159
Fam118a	102.114
Zfp707	102.114
Ubqln1	102.091
Creb3	102.068
Tln1	102.068
Rsbn1	102.045
Rab8a	102.023
Timm44	102
Pdpk1	102
Aimp2	101.977
Pms2	101.977
Clybl	101.955
Katnbl1	101.886
Gpr176	101.886
Ddx42	101.864
Ccdc47	101.864
Rap1b	101.864
Echdc1	101.818
Pip4p2	101.818
Kif14	101.795
Rabl6	101.795
Zkscan2	101.773
Mtif2	101.773
Inpp5f	101.773
Tmem145	101.682
Igf2bp3	101.636
Fam163b	101.614
Chd2	101.545
Rabep2	101.545
Hist1h3b	101.545
Pcdh8	101.455
Ppp1r11	101.432
Kdm4c	101.432
[truncated: 14,089 more rows]
