# Supplementary material for: OCT4 induces embryonic pluripotency via STAT3 signaling and metabolic mechanisms
Source: Proc Natl Acad Sci U S A. 2021 Jan 15;118(3):e2008890118. doi: 10.1073/pnas.2008890118 (PMC7826362; doi:10.1073/pnas.2008890118)
Supplement: Supplementary File [file pnas.2008890118.sd04.xlsx]

## Sheet: Sheet1
Module-1					Module-2					Module-3					Module-4					Module-5
fromNode	toNode	weight			fromNode	toNode	weight			fromNode	toNode	weight			fromNode	toNode	weight			fromNode	toNode	weight
ENSMUSG00000021456	ENSMUSG00000092622	0.0935605			ENSMUSG00000005892	ENSMUSG00000031297	0.161084			ENSMUSG00000026726	ENSMUSG00000032796	0.246303			ENSMUSG00000026246	ENSMUSG00000046974	0.168094			ENSMUSG00000038485	ENSMUSG00000050910	0.0211967
ENSMUSG00000029922	ENSMUSG00000092622	0.0904641			ENSMUSG00000031297	ENSMUSG00000095834	0.159602			ENSMUSG00000032492	ENSMUSG00000032796	0.242478			ENSMUSG00000046974	ENSMUSG00000096647	0.167203			ENSMUSG00000018677	ENSMUSG00000019433	0.0200051
ENSMUSG00000063856	ENSMUSG00000092622	0.0860511			ENSMUSG00000005892	ENSMUSG00000022652	0.157754			ENSMUSG00000026726	ENSMUSG00000051379	0.238462			ENSMUSG00000035183	ENSMUSG00000046974	0.166443			ENSMUSG00000025808	ENSMUSG00000070604	0.0194932
ENSMUSG00000029922	ENSMUSG00000063856	0.0853421			ENSMUSG00000022652	ENSMUSG00000095834	0.157248			ENSMUSG00000021944	ENSMUSG00000051379	0.237586			ENSMUSG00000000594	ENSMUSG00000046974	0.166253			ENSMUSG00000019433	ENSMUSG00000054808	0.0185278
ENSMUSG00000021456	ENSMUSG00000029922	0.084425			ENSMUSG00000005892	ENSMUSG00000021196	0.157242			ENSMUSG00000021944	ENSMUSG00000026726	0.237525			ENSMUSG00000046974	ENSMUSG00000064010	0.161803			ENSMUSG00000018677	ENSMUSG00000054808	0.0179552
ENSMUSG00000029922	ENSMUSG00000049422	0.0822512			ENSMUSG00000000486	ENSMUSG00000005892	0.157098			ENSMUSG00000020077	ENSMUSG00000032796	0.237272			ENSMUSG00000046974	ENSMUSG00000109325	0.160524			ENSMUSG00000019433	ENSMUSG00000086158	0.0164835
ENSMUSG00000012396	ENSMUSG00000029922	0.0812216			ENSMUSG00000022652	ENSMUSG00000031297	0.156982			ENSMUSG00000032796	ENSMUSG00000051379	0.23703			ENSMUSG00000004207	ENSMUSG00000046974	0.160217			ENSMUSG00000028070	ENSMUSG00000054808	0.0153172
ENSMUSG00000012396	ENSMUSG00000092622	0.0788892			ENSMUSG00000005892	ENSMUSG00000095834	0.156178			ENSMUSG00000032796	ENSMUSG00000063060	0.236982			ENSMUSG00000024935	ENSMUSG00000046974	0.158299			ENSMUSG00000019433	ENSMUSG00000027315	0.0149849
ENSMUSG00000022683	ENSMUSG00000029922	0.0788432			ENSMUSG00000000486	ENSMUSG00000031297	0.155284			ENSMUSG00000051379	ENSMUSG00000063060	0.236354			ENSMUSG00000046974	ENSMUSG00000047554	0.157359			ENSMUSG00000019813	ENSMUSG00000054808	0.0149277
ENSMUSG00000029922	ENSMUSG00000030825	0.0787299			ENSMUSG00000005892	ENSMUSG00000028164	0.154563			ENSMUSG00000024738	ENSMUSG00000026726	0.235814			ENSMUSG00000022636	ENSMUSG00000046974	0.156789			ENSMUSG00000035578	ENSMUSG00000086158	0.0147514
ENSMUSG00000049422	ENSMUSG00000092622	0.0773235			ENSMUSG00000005892	ENSMUSG00000053062	0.154263			ENSMUSG00000024738	ENSMUSG00000032796	0.235694			ENSMUSG00000030792	ENSMUSG00000046974	0.156581			ENSMUSG00000018677	ENSMUSG00000028070	0.0147124
ENSMUSG00000022683	ENSMUSG00000092622	0.0767218			ENSMUSG00000031297	ENSMUSG00000053062	0.153766			ENSMUSG00000020077	ENSMUSG00000026726	0.235153			ENSMUSG00000021998	ENSMUSG00000046974	0.156054			ENSMUSG00000054808	ENSMUSG00000086158	0.0146727
ENSMUSG00000029922	ENSMUSG00000071708	0.0765308			ENSMUSG00000022652	ENSMUSG00000053062	0.152963			ENSMUSG00000025196	ENSMUSG00000032796	0.234789			ENSMUSG00000037440	ENSMUSG00000046974	0.155886			ENSMUSG00000006273	ENSMUSG00000028249	0.014521
ENSMUSG00000032348	ENSMUSG00000092622	0.0754736			ENSMUSG00000000486	ENSMUSG00000022652	0.151957			ENSMUSG00000021944	ENSMUSG00000063060	0.234776			ENSMUSG00000046974	ENSMUSG00000092109	0.155858			ENSMUSG00000045659	ENSMUSG00000062901	0.0144534
ENSMUSG00000029922	ENSMUSG00000031490	0.075074			ENSMUSG00000021196	ENSMUSG00000031297	0.151765			ENSMUSG00000032796	ENSMUSG00000061082	0.234542			ENSMUSG00000046974	ENSMUSG00000070473	0.155208			ENSMUSG00000019433	ENSMUSG00000028070	0.0143525
ENSMUSG00000031490	ENSMUSG00000092622	0.0743			ENSMUSG00000001604	ENSMUSG00000005892	0.151735			ENSMUSG00000026726	ENSMUSG00000063060	0.234502			ENSMUSG00000038763	ENSMUSG00000046974	0.154871			ENSMUSG00000027315	ENSMUSG00000086158	0.0142487
ENSMUSG00000029922	ENSMUSG00000032348	0.0737372			ENSMUSG00000031297	ENSMUSG00000032494	0.150906			ENSMUSG00000024738	ENSMUSG00000051379	0.234456			ENSMUSG00000018900	ENSMUSG00000046974	0.154561			ENSMUSG00000028070	ENSMUSG00000029171	0.0141949
ENSMUSG00000022024	ENSMUSG00000092622	0.0734349			ENSMUSG00000022652	ENSMUSG00000032494	0.150374			ENSMUSG00000026726	ENSMUSG00000032492	0.234223			ENSMUSG00000038600	ENSMUSG00000046974	0.154054			ENSMUSG00000018677	ENSMUSG00000029171	0.0140402
ENSMUSG00000029922	ENSMUSG00000059534	0.0727757			ENSMUSG00000004151	ENSMUSG00000005892	0.150208			ENSMUSG00000025196	ENSMUSG00000051379	0.23379			ENSMUSG00000027253	ENSMUSG00000046974	0.154006			ENSMUSG00000021996	ENSMUSG00000028249	0.0139682
ENSMUSG00000024446	ENSMUSG00000029922	0.072541			ENSMUSG00000005892	ENSMUSG00000022012	0.150177			ENSMUSG00000032796	ENSMUSG00000062991	0.233092			ENSMUSG00000025838	ENSMUSG00000046974	0.153368			ENSMUSG00000028278	ENSMUSG00000062901	0.0139527
ENSMUSG00000071708	ENSMUSG00000092622	0.0724189			ENSMUSG00000005892	ENSMUSG00000032494	0.150023			ENSMUSG00000034738	ENSMUSG00000051379	0.233086			ENSMUSG00000037031	ENSMUSG00000046974	0.153051			ENSMUSG00000019813	ENSMUSG00000074397	0.0138858
ENSMUSG00000031490	ENSMUSG00000071708	0.0719952			ENSMUSG00000028164	ENSMUSG00000031297	0.149796			ENSMUSG00000051379	ENSMUSG00000062991	0.23289			ENSMUSG00000015619	ENSMUSG00000046974	0.152677			ENSMUSG00000018677	ENSMUSG00000019813	0.0138705
ENSMUSG00000049422	ENSMUSG00000071708	0.0719707			ENSMUSG00000022652	ENSMUSG00000028164	0.149575			ENSMUSG00000009646	ENSMUSG00000032796	0.232853			ENSMUSG00000030917	ENSMUSG00000046974	0.152461			ENSMUSG00000054808	ENSMUSG00000060657	0.0138677
ENSMUSG00000029922	ENSMUSG00000036438	0.0716847			ENSMUSG00000021196	ENSMUSG00000022652	0.149502			ENSMUSG00000009646	ENSMUSG00000021944	0.23255			ENSMUSG00000046974	ENSMUSG00000085939	0.151812			ENSMUSG00000021996	ENSMUSG00000029171	0.013801
ENSMUSG00000022024	ENSMUSG00000029922	0.0715145			ENSMUSG00000001604	ENSMUSG00000031297	0.149389			ENSMUSG00000021944	ENSMUSG00000032796	0.232412			ENSMUSG00000021553	ENSMUSG00000046974	0.150572			ENSMUSG00000027315	ENSMUSG00000028278	0.0137874
ENSMUSG00000024446	ENSMUSG00000092622	0.0711049			ENSMUSG00000005892	ENSMUSG00000030268	0.148987			ENSMUSG00000021944	ENSMUSG00000025196	0.232385			ENSMUSG00000025351	ENSMUSG00000046974	0.149838			ENSMUSG00000018677	ENSMUSG00000034226	0.0137542
ENSMUSG00000017548	ENSMUSG00000092622	0.0706694			ENSMUSG00000005892	ENSMUSG00000046711	0.14849			ENSMUSG00000026726	ENSMUSG00000062991	0.232384			ENSMUSG00000015702	ENSMUSG00000046974	0.149761			ENSMUSG00000019433	ENSMUSG00000019813	0.0137541
ENSMUSG00000029249	ENSMUSG00000029922	0.0705989			ENSMUSG00000005892	ENSMUSG00000099370	0.148489			ENSMUSG00000021944	ENSMUSG00000024738	0.232328			ENSMUSG00000046974	ENSMUSG00000078924	0.14878			ENSMUSG00000019813	ENSMUSG00000028070	0.0137353
ENSMUSG00000030825	ENSMUSG00000092622	0.0705277			ENSMUSG00000022012	ENSMUSG00000031297	0.148295			ENSMUSG00000032796	ENSMUSG00000034738	0.232002			ENSMUSG00000025839	ENSMUSG00000046974	0.148563			ENSMUSG00000018677	ENSMUSG00000086158	0.0136536
ENSMUSG00000012396	ENSMUSG00000063856	0.0696917			ENSMUSG00000001604	ENSMUSG00000022652	0.148043			ENSMUSG00000026726	ENSMUSG00000061082	0.23194			ENSMUSG00000046974	ENSMUSG00000078626	0.148349			ENSMUSG00000028278	ENSMUSG00000045659	0.0135846
ENSMUSG00000046323	ENSMUSG00000092622	0.0695674			ENSMUSG00000005892	ENSMUSG00000021322	0.147983			ENSMUSG00000021944	ENSMUSG00000062991	0.231809			ENSMUSG00000020325	ENSMUSG00000046974	0.14787			ENSMUSG00000074071	ENSMUSG00000086158	0.013561
ENSMUSG00000029922	ENSMUSG00000062382	0.0688815			ENSMUSG00000031297	ENSMUSG00000046711	0.147466			ENSMUSG00000025196	ENSMUSG00000026726	0.231692			ENSMUSG00000028024	ENSMUSG00000046974	0.14771			ENSMUSG00000021396	ENSMUSG00000086158	0.0134412
ENSMUSG00000012396	ENSMUSG00000049422	0.068532			ENSMUSG00000005892	ENSMUSG00000078498	0.147349			ENSMUSG00000026726	ENSMUSG00000034738	0.231651			ENSMUSG00000046974	ENSMUSG00000090693	0.147425			ENSMUSG00000027315	ENSMUSG00000054808	0.0134212
ENSMUSG00000012396	ENSMUSG00000071708	0.0680538			ENSMUSG00000022012	ENSMUSG00000022652	0.147174			ENSMUSG00000002900	ENSMUSG00000032796	0.231518			ENSMUSG00000046974	ENSMUSG00000070737	0.147321			ENSMUSG00000085218	ENSMUSG00000086158	0.0134047
ENSMUSG00000029922	ENSMUSG00000051257	0.0679619			ENSMUSG00000031297	ENSMUSG00000078498	0.147134			ENSMUSG00000051379	ENSMUSG00000061082	0.231264			ENSMUSG00000033213	ENSMUSG00000046974	0.147109			ENSMUSG00000062901	ENSMUSG00000085218	0.0133824
ENSMUSG00000059534	ENSMUSG00000092622	0.06782			ENSMUSG00000004151	ENSMUSG00000031297	0.147075			ENSMUSG00000032374	ENSMUSG00000032796	0.231238			ENSMUSG00000022415	ENSMUSG00000046974	0.146481			ENSMUSG00000018677	ENSMUSG00000021866	0.0133783
ENSMUSG00000029922	ENSMUSG00000041718	0.0674651			ENSMUSG00000005892	ENSMUSG00000040296	0.146585			ENSMUSG00000024738	ENSMUSG00000063060	0.230954			ENSMUSG00000028793	ENSMUSG00000046974	0.146464			ENSMUSG00000019813	ENSMUSG00000085218	0.0133516
ENSMUSG00000023861	ENSMUSG00000029922	0.0674159			ENSMUSG00000004151	ENSMUSG00000022652	0.146398			ENSMUSG00000021944	ENSMUSG00000061082	0.230824			ENSMUSG00000027346	ENSMUSG00000046974	0.146226			ENSMUSG00000019433	ENSMUSG00000034226	0.0133497
ENSMUSG00000017548	ENSMUSG00000029922	0.0673062			ENSMUSG00000021131	ENSMUSG00000029430	0.145732			ENSMUSG00000020077	ENSMUSG00000051379	0.230794			ENSMUSG00000028699	ENSMUSG00000046974	0.145899			ENSMUSG00000018774	ENSMUSG00000027315	0.0132505
ENSMUSG00000012396	ENSMUSG00000021456	0.0671668			ENSMUSG00000022652	ENSMUSG00000078498	0.145711			ENSMUSG00000020077	ENSMUSG00000021944	0.230698			ENSMUSG00000046974	ENSMUSG00000061877	0.145508			ENSMUSG00000023966	ENSMUSG00000086158	0.0132426
ENSMUSG00000021456	ENSMUSG00000063856	0.0667276			ENSMUSG00000005732	ENSMUSG00000029430	0.145469			ENSMUSG00000009646	ENSMUSG00000026726	0.230218			ENSMUSG00000046974	ENSMUSG00000060675	0.145313			ENSMUSG00000018677	ENSMUSG00000027315	0.01323
ENSMUSG00000012396	ENSMUSG00000031490	0.0665266			ENSMUSG00000021322	ENSMUSG00000031297	0.145122			ENSMUSG00000020679	ENSMUSG00000021944	0.230148			ENSMUSG00000021638	ENSMUSG00000046974	0.144818			ENSMUSG00000021866	ENSMUSG00000054808	0.0132157
ENSMUSG00000041718	ENSMUSG00000092622	0.0661278			ENSMUSG00000005892	ENSMUSG00000026193	0.145114			ENSMUSG00000009646	ENSMUSG00000051379	0.230049			ENSMUSG00000005125	ENSMUSG00000046974	0.144628			ENSMUSG00000021866	ENSMUSG00000027315	0.0131596
ENSMUSG00000074656	ENSMUSG00000092622	0.0658249			ENSMUSG00000030268	ENSMUSG00000031297	0.144975			ENSMUSG00000020679	ENSMUSG00000051379	0.229799			ENSMUSG00000021054	ENSMUSG00000046974	0.144495			ENSMUSG00000018774	ENSMUSG00000021866	0.0130639
ENSMUSG00000022474	ENSMUSG00000029922	0.0657585			ENSMUSG00000022652	ENSMUSG00000030268	0.144667			ENSMUSG00000021944	ENSMUSG00000032492	0.229296			ENSMUSG00000018166	ENSMUSG00000046974	0.14383			ENSMUSG00000019433	ENSMUSG00000031821	0.0130215
ENSMUSG00000021456	ENSMUSG00000071708	0.0656979			ENSMUSG00000000486	ENSMUSG00000095834	0.144442			ENSMUSG00000021944	ENSMUSG00000034738	0.229199			ENSMUSG00000046974	ENSMUSG00000072572	0.143541			ENSMUSG00000031821	ENSMUSG00000074397	0.0130155
ENSMUSG00000012396	ENSMUSG00000032348	0.0653174			ENSMUSG00000000486	ENSMUSG00000046711	0.144316			ENSMUSG00000024738	ENSMUSG00000025196	0.229031			ENSMUSG00000027611	ENSMUSG00000046974	0.143505			ENSMUSG00000062901	ENSMUSG00000086158	0.0130068
ENSMUSG00000049422	ENSMUSG00000063856	0.0651804			ENSMUSG00000022652	ENSMUSG00000046711	0.144276			ENSMUSG00000021278	ENSMUSG00000051379	0.229012			ENSMUSG00000037580	ENSMUSG00000046974	0.142491			ENSMUSG00000019433	ENSMUSG00000021866	0.0130065
ENSMUSG00000030246	ENSMUSG00000045104	0.0651364			ENSMUSG00000031297	ENSMUSG00000099370	0.143942			ENSMUSG00000020077	ENSMUSG00000024738	0.228915			ENSMUSG00000046974	ENSMUSG00000049382	0.142381			ENSMUSG00000025808	ENSMUSG00000086158	0.0129573
ENSMUSG00000029922	ENSMUSG00000038116	0.0650369			ENSMUSG00000005892	ENSMUSG00000030413	0.143902			ENSMUSG00000028545	ENSMUSG00000051379	0.228865			ENSMUSG00000046974	ENSMUSG00000074207	0.142209			ENSMUSG00000027315	ENSMUSG00000062901	0.0128496
ENSMUSG00000031490	ENSMUSG00000049422	0.0650084			ENSMUSG00000005892	ENSMUSG00000013089	0.143192			ENSMUSG00000021944	ENSMUSG00000025902	0.22879			ENSMUSG00000005054	ENSMUSG00000046974	0.14204			ENSMUSG00000028278	ENSMUSG00000086158	0.0128374
ENSMUSG00000062382	ENSMUSG00000092622	0.0645958			ENSMUSG00000005892	ENSMUSG00000021759	0.142916			ENSMUSG00000021278	ENSMUSG00000021944	0.228484			ENSMUSG00000031812	ENSMUSG00000046974	0.141894			ENSMUSG00000018677	ENSMUSG00000018774	0.0128141
ENSMUSG00000036438	ENSMUSG00000092622	0.0644509			ENSMUSG00000021322	ENSMUSG00000022652	0.142694			ENSMUSG00000025902	ENSMUSG00000032796	0.228365			ENSMUSG00000027875	ENSMUSG00000046974	0.141788			ENSMUSG00000019433	ENSMUSG00000074071	0.0127608
ENSMUSG00000032348	ENSMUSG00000071708	0.0643059			ENSMUSG00000031297	ENSMUSG00000040296	0.14264			ENSMUSG00000024738	ENSMUSG00000062991	0.228099			ENSMUSG00000046974	ENSMUSG00000091412	0.1414			ENSMUSG00000028070	ENSMUSG00000070604	0.012721
ENSMUSG00000021456	ENSMUSG00000049422	0.0641219			ENSMUSG00000005892	ENSMUSG00000082082	0.142519			ENSMUSG00000020679	ENSMUSG00000032796	0.227862			ENSMUSG00000002015	ENSMUSG00000046974	0.14072			ENSMUSG00000060657	ENSMUSG00000086158	0.0127014
ENSMUSG00000023861	ENSMUSG00000091498	0.0638875			ENSMUSG00000005892	ENSMUSG00000048373	0.142442			ENSMUSG00000021944	ENSMUSG00000032374	0.227838			ENSMUSG00000013766	ENSMUSG00000046974	0.139975			ENSMUSG00000019813	ENSMUSG00000086158	0.012699
ENSMUSG00000022474	ENSMUSG00000092622	0.0636166			ENSMUSG00000005892	ENSMUSG00000043535	0.142366			ENSMUSG00000024738	ENSMUSG00000034738	0.227775			ENSMUSG00000064010	ENSMUSG00000109325	0.139826			ENSMUSG00000019433	ENSMUSG00000021396	0.0126885
ENSMUSG00000063856	ENSMUSG00000071708	0.0636094			ENSMUSG00000030413	ENSMUSG00000031297	0.142351			ENSMUSG00000020679	ENSMUSG00000026726	0.227764			ENSMUSG00000046974	ENSMUSG00000072594	0.139746			ENSMUSG00000045659	ENSMUSG00000086158	0.0126247
ENSMUSG00000029249	ENSMUSG00000092622	0.0635603			ENSMUSG00000022652	ENSMUSG00000099370	0.1423			ENSMUSG00000032374	ENSMUSG00000051379	0.227681			ENSMUSG00000024975	ENSMUSG00000046974	0.139181			ENSMUSG00000021866	ENSMUSG00000086158	0.0126001
ENSMUSG00000012396	ENSMUSG00000030825	0.063508			ENSMUSG00000021196	ENSMUSG00000095834	0.142138			ENSMUSG00000021278	ENSMUSG00000032796	0.227543			ENSMUSG00000025283	ENSMUSG00000046974	0.139158			ENSMUSG00000019433	ENSMUSG00000035578	0.0125975
ENSMUSG00000022051	ENSMUSG00000092622	0.0630028			ENSMUSG00000005892	ENSMUSG00000025934	0.142115			ENSMUSG00000025902	ENSMUSG00000051379	0.227475			ENSMUSG00000046974	ENSMUSG00000066705	0.138587			ENSMUSG00000019894	ENSMUSG00000044807	0.0125945
ENSMUSG00000017723	ENSMUSG00000092622	0.0627618			ENSMUSG00000005892	ENSMUSG00000031609	0.142082			ENSMUSG00000021278	ENSMUSG00000026726	0.227402			ENSMUSG00000046974	ENSMUSG00000074272	0.138434			ENSMUSG00000019433	ENSMUSG00000070604	0.0125488
ENSMUSG00000012396	ENSMUSG00000029249	0.062748			ENSMUSG00000046711	ENSMUSG00000099370	0.141949			ENSMUSG00000031503	ENSMUSG00000032796	0.2273			ENSMUSG00000022464	ENSMUSG00000046974	0.138273			ENSMUSG00000029171	ENSMUSG00000031918	0.0125453
ENSMUSG00000029922	ENSMUSG00000091498	0.0626279			ENSMUSG00000030268	ENSMUSG00000046711	0.141927			ENSMUSG00000024738	ENSMUSG00000032492	0.227085			ENSMUSG00000035491	ENSMUSG00000046974	0.138135			ENSMUSG00000021866	ENSMUSG00000070604	0.0125208
ENSMUSG00000036438	ENSMUSG00000071708	0.0626109			ENSMUSG00000053062	ENSMUSG00000095834	0.141814			ENSMUSG00000032492	ENSMUSG00000051379	0.227011			ENSMUSG00000039770	ENSMUSG00000046974	0.137829			ENSMUSG00000021866	ENSMUSG00000079350	0.0124905
ENSMUSG00000051257	ENSMUSG00000092622	0.0621955			ENSMUSG00000029430	ENSMUSG00000037894	0.14164			ENSMUSG00000026478	ENSMUSG00000032796	0.226965			ENSMUSG00000019872	ENSMUSG00000046974	0.137767			ENSMUSG00000018677	ENSMUSG00000060657	0.0124863
ENSMUSG00000029249	ENSMUSG00000071708	0.0621042			ENSMUSG00000005892	ENSMUSG00000043629	0.14162			ENSMUSG00000028545	ENSMUSG00000032796	0.226883			ENSMUSG00000070473	ENSMUSG00000109325	0.137716			ENSMUSG00000025260	ENSMUSG00000028070	0.0124802
ENSMUSG00000022051	ENSMUSG00000029922	0.0620567			ENSMUSG00000026193	ENSMUSG00000031297	0.141542			ENSMUSG00000024738	ENSMUSG00000061082	0.226848			ENSMUSG00000040836	ENSMUSG00000046974	0.137488			ENSMUSG00000019433	ENSMUSG00000062901	0.0124641
ENSMUSG00000029922	ENSMUSG00000074656	0.0618481			ENSMUSG00000031297	ENSMUSG00000043629	0.141528			ENSMUSG00000026726	ENSMUSG00000032374	0.226747			ENSMUSG00000046974	ENSMUSG00000074365	0.13736			ENSMUSG00000025808	ENSMUSG00000035578	0.012463
ENSMUSG00000062797	ENSMUSG00000092622	0.0617877			ENSMUSG00000021196	ENSMUSG00000046711	0.141367			ENSMUSG00000021944	ENSMUSG00000028545	0.226624			ENSMUSG00000030214	ENSMUSG00000046974	0.137284			ENSMUSG00000027315	ENSMUSG00000045659	0.012455
ENSMUSG00000021456	ENSMUSG00000032348	0.0617293			ENSMUSG00000026193	ENSMUSG00000046711	0.141274			ENSMUSG00000018906	ENSMUSG00000032796	0.226591			ENSMUSG00000046974	ENSMUSG00000050737	0.137076			ENSMUSG00000018774	ENSMUSG00000019433	0.0124375
ENSMUSG00000022474	ENSMUSG00000071708	0.0614355			ENSMUSG00000005892	ENSMUSG00000099474	0.141163			ENSMUSG00000026726	ENSMUSG00000028545	0.226493			ENSMUSG00000023043	ENSMUSG00000046974	0.136712			ENSMUSG00000027315	ENSMUSG00000070604	0.0124288
ENSMUSG00000029922	ENSMUSG00000046323	0.0612009			ENSMUSG00000031297	ENSMUSG00000056300	0.141108			ENSMUSG00000024868	ENSMUSG00000026726	0.225817			ENSMUSG00000031488	ENSMUSG00000046974	0.136428			ENSMUSG00000054808	ENSMUSG00000070604	0.0123989
ENSMUSG00000012396	ENSMUSG00000036438	0.0608619			ENSMUSG00000005892	ENSMUSG00000078249	0.141017			ENSMUSG00000025902	ENSMUSG00000026726	0.225795			ENSMUSG00000027533	ENSMUSG00000046974	0.136391			ENSMUSG00000074071	ENSMUSG00000074397	0.0123824
ENSMUSG00000030825	ENSMUSG00000071708	0.0608614			ENSMUSG00000031297	ENSMUSG00000043535	0.140997			ENSMUSG00000018593	ENSMUSG00000032796	0.225612			ENSMUSG00000026280	ENSMUSG00000046974	0.13633			ENSMUSG00000018774	ENSMUSG00000028070	0.0123708
ENSMUSG00000017723	ENSMUSG00000029922	0.0605321			ENSMUSG00000031297	ENSMUSG00000040669	0.140634			ENSMUSG00000024868	ENSMUSG00000032796	0.224319			ENSMUSG00000021226	ENSMUSG00000046974	0.136256			ENSMUSG00000019433	ENSMUSG00000029171	0.0123561
ENSMUSG00000026664	ENSMUSG00000092622	0.060524			ENSMUSG00000005892	ENSMUSG00000024459	0.140633			ENSMUSG00000020679	ENSMUSG00000024738	0.224264			ENSMUSG00000032462	ENSMUSG00000046974	0.136057			ENSMUSG00000021996	ENSMUSG00000031918	0.012335
ENSMUSG00000012396	ENSMUSG00000022683	0.0604106			ENSMUSG00000031297	ENSMUSG00000031609	0.140582			ENSMUSG00000009646	ENSMUSG00000024738	0.224047			ENSMUSG00000046974	ENSMUSG00000055884	0.135904			ENSMUSG00000021396	ENSMUSG00000027315	0.0123197
ENSMUSG00000027506	ENSMUSG00000092622	0.0602598			ENSMUSG00000022652	ENSMUSG00000026193	0.140528			ENSMUSG00000024738	ENSMUSG00000028545	0.223447			ENSMUSG00000020846	ENSMUSG00000046974	0.135816			ENSMUSG00000018677	ENSMUSG00000062901	0.0123175
ENSMUSG00000023861	ENSMUSG00000092622	0.0601764			ENSMUSG00000046711	ENSMUSG00000078498	0.140482			ENSMUSG00000021278	ENSMUSG00000024738	0.222888			ENSMUSG00000046974	ENSMUSG00000069833	0.135799			ENSMUSG00000018677	ENSMUSG00000021396	0.0122755
ENSMUSG00000029922	ENSMUSG00000062797	0.060065			ENSMUSG00000000486	ENSMUSG00000099370	0.140467			ENSMUSG00000024738	ENSMUSG00000025902	0.222883			ENSMUSG00000019851	ENSMUSG00000046974	0.135663			ENSMUSG00000006273	ENSMUSG00000037643	0.0122617
ENSMUSG00000020949	ENSMUSG00000092622	0.0600592			ENSMUSG00000000486	ENSMUSG00000021196	0.140463			ENSMUSG00000002900	ENSMUSG00000026726	0.222771			ENSMUSG00000008668	ENSMUSG00000046974	0.135557			ENSMUSG00000037643	ENSMUSG00000085218	0.0122613
ENSMUSG00000032249	ENSMUSG00000092622	0.0599503			ENSMUSG00000031297	ENSMUSG00000058186	0.140407			ENSMUSG00000028039	ENSMUSG00000032796	0.222412			ENSMUSG00000000594	ENSMUSG00000109325	0.134979			ENSMUSG00000041729	ENSMUSG00000048355	0.012244
ENSMUSG00000022474	ENSMUSG00000049422	0.0598282			ENSMUSG00000005892	ENSMUSG00000058186	0.140347			ENSMUSG00000024868	ENSMUSG00000051379	0.222262			ENSMUSG00000017760	ENSMUSG00000046974	0.134895			ENSMUSG00000019813	ENSMUSG00000035578	0.0121347
ENSMUSG00000029922	ENSMUSG00000059498	0.0596664			ENSMUSG00000046711	ENSMUSG00000053062	0.140222			ENSMUSG00000024738	ENSMUSG00000032374	0.221893			ENSMUSG00000046974	ENSMUSG00000074501	0.134756			ENSMUSG00000018677	ENSMUSG00000074397	0.0121327
ENSMUSG00000021456	ENSMUSG00000022683	0.0595301			ENSMUSG00000005892	ENSMUSG00000097173	0.140164			ENSMUSG00000026478	ENSMUSG00000026726	0.221658			ENSMUSG00000032220	ENSMUSG00000046974	0.134465			ENSMUSG00000018677	ENSMUSG00000085218	0.0121266
ENSMUSG00000036438	ENSMUSG00000049422	0.0594254			ENSMUSG00000029430	ENSMUSG00000063694	0.140161			ENSMUSG00000026249	ENSMUSG00000032796	0.221656			ENSMUSG00000021998	ENSMUSG00000109325	0.134443			ENSMUSG00000021866	ENSMUSG00000023966	0.0121039
ENSMUSG00000030825	ENSMUSG00000049422	0.0593729			ENSMUSG00000005892	ENSMUSG00000040669	0.140124			ENSMUSG00000021944	ENSMUSG00000028039	0.220948			ENSMUSG00000024014	ENSMUSG00000046974	0.13436			ENSMUSG00000023966	ENSMUSG00000028070	0.0120923
ENSMUSG00000012396	ENSMUSG00000017548	0.0593495			ENSMUSG00000022652	ENSMUSG00000043629	0.140055			ENSMUSG00000028128	ENSMUSG00000032796	0.220945			ENSMUSG00000026398	ENSMUSG00000046974	0.1343			ENSMUSG00000028070	ENSMUSG00000086158	0.01209
ENSMUSG00000032348	ENSMUSG00000049422	0.059218			ENSMUSG00000005892	ENSMUSG00000056300	0.139941			ENSMUSG00000032796	ENSMUSG00000070436	0.220628			ENSMUSG00000030342	ENSMUSG00000046974	0.134213			ENSMUSG00000054808	ENSMUSG00000085218	0.0120572
ENSMUSG00000029922	ENSMUSG00000079197	0.0591114			ENSMUSG00000046711	ENSMUSG00000095834	0.139928			ENSMUSG00000030934	ENSMUSG00000032796	0.220478			ENSMUSG00000027253	ENSMUSG00000109325	0.134175			ENSMUSG00000027315	ENSMUSG00000031821	0.012052
ENSMUSG00000032348	ENSMUSG00000063856	0.0589801			ENSMUSG00000005892	ENSMUSG00000102252	0.139913			ENSMUSG00000028039	ENSMUSG00000051379	0.220384			ENSMUSG00000027954	ENSMUSG00000046974	0.133997			ENSMUSG00000021996	ENSMUSG00000054808	0.0120503
ENSMUSG00000029922	ENSMUSG00000049775	0.0589797			ENSMUSG00000022652	ENSMUSG00000043535	0.139877			ENSMUSG00000062991	ENSMUSG00000063060	0.219871			ENSMUSG00000034258	ENSMUSG00000046974	0.133873			ENSMUSG00000021866	ENSMUSG00000028070	0.0120443
ENSMUSG00000079197	ENSMUSG00000092622	0.0589379			ENSMUSG00000022652	ENSMUSG00000040296	0.139677			ENSMUSG00000026726	ENSMUSG00000028039	0.219496			ENSMUSG00000030655	ENSMUSG00000046974	0.133721			ENSMUSG00000027315	ENSMUSG00000060657	0.0120412
ENSMUSG00000059498	ENSMUSG00000092622	0.0588598			ENSMUSG00000021196	ENSMUSG00000053062	0.139499			ENSMUSG00000024738	ENSMUSG00000024868	0.219471			ENSMUSG00000039529	ENSMUSG00000046974	0.133649			ENSMUSG00000018677	ENSMUSG00000070604	0.0120334
ENSMUSG00000012396	ENSMUSG00000022474	0.0588581			ENSMUSG00000095834	ENSMUSG00000099370	0.139437			ENSMUSG00000026726	ENSMUSG00000031503	0.219403			ENSMUSG00000035183	ENSMUSG00000109325	0.13325			ENSMUSG00000018677	ENSMUSG00000031821	0.0120188
ENSMUSG00000021456	ENSMUSG00000031490	0.0588185			ENSMUSG00000022652	ENSMUSG00000058186	0.139432			ENSMUSG00000020098	ENSMUSG00000051379	0.219367			ENSMUSG00000015619	ENSMUSG00000109325	0.133195			ENSMUSG00000054808	ENSMUSG00000074397	0.0120038
ENSMUSG00000021456	ENSMUSG00000022024	0.0585106			ENSMUSG00000028164	ENSMUSG00000046711	0.139381			ENSMUSG00000032796	ENSMUSG00000042215	0.219315			ENSMUSG00000034957	ENSMUSG00000046974	0.133178			ENSMUSG00000025808	ENSMUSG00000074397	0.0119905
ENSMUSG00000029922	ENSMUSG00000034880	0.0584092			ENSMUSG00000005892	ENSMUSG00000064264	0.139379			ENSMUSG00000032796	ENSMUSG00000039385	0.219232			ENSMUSG00000033200	ENSMUSG00000046974	0.13148			ENSMUSG00000034226	ENSMUSG00000054808	0.0119744
ENSMUSG00000027506	ENSMUSG00000029922	0.0582798			ENSMUSG00000022652	ENSMUSG00000097173	0.139065			ENSMUSG00000026726	ENSMUSG00000039385	0.219019			ENSMUSG00000001864	ENSMUSG00000046974	0.131276			ENSMUSG00000018677	ENSMUSG00000035578	0.0119741
ENSMUSG00000031490	ENSMUSG00000032348	0.0582353			ENSMUSG00000078498	ENSMUSG00000099370	0.138965			ENSMUSG00000025130	ENSMUSG00000032796	0.218895			ENSMUSG00000004207	ENSMUSG00000109325	0.131272			ENSMUSG00000028070	ENSMUSG00000074071	0.0119722
ENSMUSG00000022683	ENSMUSG00000063856	0.0581158			ENSMUSG00000021759	ENSMUSG00000031297	0.138449			ENSMUSG00000021944	ENSMUSG00000024868	0.218472			ENSMUSG00000037031	ENSMUSG00000109325	0.130746			ENSMUSG00000018677	ENSMUSG00000074071	0.0119691
ENSMUSG00000031490	ENSMUSG00000063856	0.0580878			ENSMUSG00000014226	ENSMUSG00000029430	0.138384			ENSMUSG00000061082	ENSMUSG00000063060	0.218127			ENSMUSG00000018900	ENSMUSG00000109325	0.130636			ENSMUSG00000019813	ENSMUSG00000074071	0.01192
ENSMUSG00000026664	ENSMUSG00000029922	0.058052			ENSMUSG00000053062	ENSMUSG00000099370	0.138277			ENSMUSG00000042215	ENSMUSG00000051379	0.218107			ENSMUSG00000022636	ENSMUSG00000109325	0.130276			ENSMUSG00000018774	ENSMUSG00000086158	0.0118991
ENSMUSG00000028179	ENSMUSG00000092622	0.0578957			ENSMUSG00000020173	ENSMUSG00000022652	0.138272			ENSMUSG00000002900	ENSMUSG00000021944	0.21809			ENSMUSG00000046974	ENSMUSG00000079162	0.130055			ENSMUSG00000025260	ENSMUSG00000027315	0.0118931
ENSMUSG00000017548	ENSMUSG00000021456	0.0578683			ENSMUSG00000031297	ENSMUSG00000082082	0.138244			ENSMUSG00000051379	ENSMUSG00000070436	0.217995			ENSMUSG00000027997	ENSMUSG00000046974	0.129886			ENSMUSG00000021996	ENSMUSG00000037643	0.0118924
ENSMUSG00000038116	ENSMUSG00000092622	0.0575399			ENSMUSG00000031297	ENSMUSG00000099474	0.138216			ENSMUSG00000020679	ENSMUSG00000063060	0.217962			ENSMUSG00000046974	ENSMUSG00000058022	0.129881			ENSMUSG00000018774	ENSMUSG00000034226	0.011881
ENSMUSG00000029922	ENSMUSG00000050471	0.0575037			ENSMUSG00000021322	ENSMUSG00000046711	0.138204			ENSMUSG00000021944	ENSMUSG00000070436	0.21788			ENSMUSG00000026246	ENSMUSG00000096647	0.129553			ENSMUSG00000035578	ENSMUSG00000074397	0.0118736
ENSMUSG00000026893	ENSMUSG00000029922	0.0574205			ENSMUSG00000022652	ENSMUSG00000099474	0.13809			ENSMUSG00000026726	ENSMUSG00000042215	0.217722			ENSMUSG00000032204	ENSMUSG00000046974	0.129404			ENSMUSG00000074071	ENSMUSG00000085218	0.0118729
ENSMUSG00000028179	ENSMUSG00000071708	0.05742			ENSMUSG00000022652	ENSMUSG00000030413	0.137929			ENSMUSG00000021944	ENSMUSG00000026249	0.217694			ENSMUSG00000005968	ENSMUSG00000046974	0.129243			ENSMUSG00000019433	ENSMUSG00000060657	0.0118675
ENSMUSG00000025856	ENSMUSG00000092622	0.0574084			ENSMUSG00000031297	ENSMUSG00000102252	0.137817			ENSMUSG00000025196	ENSMUSG00000063060	0.217396			ENSMUSG00000021553	ENSMUSG00000109325	0.129227			ENSMUSG00000027315	ENSMUSG00000034226	0.0118551
ENSMUSG00000012396	ENSMUSG00000028179	0.057286			ENSMUSG00000005892	ENSMUSG00000062518	0.137716			ENSMUSG00000020098	ENSMUSG00000021944	0.217271			ENSMUSG00000021371	ENSMUSG00000046974	0.129171			ENSMUSG00000025808	ENSMUSG00000037643	0.0118533
ENSMUSG00000021456	ENSMUSG00000046323	0.0570993			ENSMUSG00000000486	ENSMUSG00000053062	0.137614			ENSMUSG00000021944	ENSMUSG00000026478	0.217244			ENSMUSG00000004270	ENSMUSG00000046974	0.129048			ENSMUSG00000028249	ENSMUSG00000029171	0.011832
ENSMUSG00000028179	ENSMUSG00000029922	0.0569269			ENSMUSG00000022652	ENSMUSG00000031609	0.137585			ENSMUSG00000021944	ENSMUSG00000042215	0.21721			ENSMUSG00000096647	ENSMUSG00000109325	0.128767			ENSMUSG00000019813	ENSMUSG00000025808	0.0118224
ENSMUSG00000020949	ENSMUSG00000029922	0.0568714			ENSMUSG00000021196	ENSMUSG00000099370	0.137449			ENSMUSG00000025196	ENSMUSG00000062991	0.217066			ENSMUSG00000025217	ENSMUSG00000046974	0.128723			ENSMUSG00000028070	ENSMUSG00000074397	0.0118131
ENSMUSG00000034880	ENSMUSG00000092622	0.0568456			ENSMUSG00000005892	ENSMUSG00000030117	0.137426			ENSMUSG00000018906	ENSMUSG00000026726	0.217016			ENSMUSG00000043415	ENSMUSG00000046974	0.128537			ENSMUSG00000028249	ENSMUSG00000037643	0.0117897
ENSMUSG00000029922	ENSMUSG00000032249	0.0567769			ENSMUSG00000031297	ENSMUSG00000097173	0.13724			ENSMUSG00000026478	ENSMUSG00000051379	0.21696			ENSMUSG00000074207	ENSMUSG00000109325	0.128502			ENSMUSG00000018774	ENSMUSG00000079350	0.0117684
ENSMUSG00000059534	ENSMUSG00000063856	0.056526			ENSMUSG00000021759	ENSMUSG00000046711	0.13719			ENSMUSG00000026249	ENSMUSG00000026726	0.216874			ENSMUSG00000017707	ENSMUSG00000046974	0.128477			ENSMUSG00000034226	ENSMUSG00000062901	0.0117541
ENSMUSG00000026893	ENSMUSG00000092622	0.0564783			ENSMUSG00000005892	ENSMUSG00000036036	0.137166			ENSMUSG00000002900	ENSMUSG00000024738	0.216846			ENSMUSG00000046974	ENSMUSG00000076435	0.128473			ENSMUSG00000026980	ENSMUSG00000050910	0.0117509
ENSMUSG00000022683	ENSMUSG00000049422	0.0563927			ENSMUSG00000005892	ENSMUSG00000092349	0.137119			ENSMUSG00000026726	ENSMUSG00000028128	0.216699			ENSMUSG00000046974	ENSMUSG00000092341	0.128415			ENSMUSG00000025260	ENSMUSG00000086158	0.0117469
ENSMUSG00000022683	ENSMUSG00000071708	0.056356			ENSMUSG00000046711	ENSMUSG00000078249	0.137114			ENSMUSG00000026726	ENSMUSG00000070436	0.216611			ENSMUSG00000026879	ENSMUSG00000046974	0.128242			ENSMUSG00000031821	ENSMUSG00000045659	0.0117181
ENSMUSG00000012396	ENSMUSG00000022024	0.05634			ENSMUSG00000022652	ENSMUSG00000056300	0.137055			ENSMUSG00000020098	ENSMUSG00000024738	0.216555			ENSMUSG00000020072	ENSMUSG00000046974	0.128066			ENSMUSG00000018677	ENSMUSG00000079350	0.0117
ENSMUSG00000025856	ENSMUSG00000029922	0.0563351			ENSMUSG00000005892	ENSMUSG00000040430	0.137017			ENSMUSG00000020077	ENSMUSG00000062991	0.21646			ENSMUSG00000028527	ENSMUSG00000046974	0.127932			ENSMUSG00000070604	ENSMUSG00000086158	0.0116968
ENSMUSG00000022314	ENSMUSG00000029922	0.0562918			ENSMUSG00000022012	ENSMUSG00000046711	0.136915			ENSMUSG00000034738	ENSMUSG00000062991	0.21631			ENSMUSG00000030792	ENSMUSG00000109325	0.127911			ENSMUSG00000021396	ENSMUSG00000028070	0.0116652
ENSMUSG00000029249	ENSMUSG00000049422	0.0560399			ENSMUSG00000046711	ENSMUSG00000056300	0.136882			ENSMUSG00000024738	ENSMUSG00000042215	0.216217			ENSMUSG00000046974	ENSMUSG00000048916	0.127896			ENSMUSG00000025766	ENSMUSG00000086158	0.0116552
ENSMUSG00000022683	ENSMUSG00000030825	0.0558197			ENSMUSG00000005892	ENSMUSG00000022040	0.136858			ENSMUSG00000009646	ENSMUSG00000020679	0.216192			ENSMUSG00000025006	ENSMUSG00000046974	0.127849			ENSMUSG00000025766	ENSMUSG00000025808	0.0116508
ENSMUSG00000091498	ENSMUSG00000092622	0.0557367			ENSMUSG00000000486	ENSMUSG00000032494	0.136844			ENSMUSG00000039385	ENSMUSG00000051379	0.216083			ENSMUSG00000026073	ENSMUSG00000046974	0.127728			ENSMUSG00000019433	ENSMUSG00000074397	0.0116378
ENSMUSG00000021456	ENSMUSG00000030825	0.0553452			ENSMUSG00000013089	ENSMUSG00000031297	0.136829			ENSMUSG00000021944	ENSMUSG00000039385	0.216067			ENSMUSG00000023224	ENSMUSG00000046974	0.127643			ENSMUSG00000028070	ENSMUSG00000031821	0.0116008
ENSMUSG00000026664	ENSMUSG00000071708	0.0548653			ENSMUSG00000021196	ENSMUSG00000028164	0.136709			ENSMUSG00000018593	ENSMUSG00000026726	0.216011			ENSMUSG00000022443	ENSMUSG00000046974	0.127621			ENSMUSG00000021996	ENSMUSG00000025766	0.011573
ENSMUSG00000036438	ENSMUSG00000063856	0.0548108			ENSMUSG00000022652	ENSMUSG00000040669	0.136464			ENSMUSG00000026726	ENSMUSG00000030934	0.215986			ENSMUSG00000026246	ENSMUSG00000109325	0.126916			ENSMUSG00000019433	ENSMUSG00000025808	0.011562
ENSMUSG00000021456	ENSMUSG00000024446	0.0546813			ENSMUSG00000040296	ENSMUSG00000046711	0.136319			ENSMUSG00000034738	ENSMUSG00000063060	0.215981			ENSMUSG00000026246	ENSMUSG00000035183	0.126911			ENSMUSG00000035578	ENSMUSG00000054808	0.0115449
ENSMUSG00000017548	ENSMUSG00000071708	0.0546277			ENSMUSG00000046711	ENSMUSG00000062518	0.136306			ENSMUSG00000020679	ENSMUSG00000025196	0.215889			ENSMUSG00000025351	ENSMUSG00000085939	0.126701			ENSMUSG00000021396	ENSMUSG00000031918	0.0115396
ENSMUSG00000024446	ENSMUSG00000063856	0.054621			ENSMUSG00000021196	ENSMUSG00000032494	0.136263			ENSMUSG00000021944	ENSMUSG00000028128	0.215826			ENSMUSG00000046974	ENSMUSG00000047501	0.126204			ENSMUSG00000028070	ENSMUSG00000034226	0.0115389
ENSMUSG00000012396	ENSMUSG00000038116	0.0546101			ENSMUSG00000029430	ENSMUSG00000054766	0.136206			ENSMUSG00000020679	ENSMUSG00000062991	0.215807			ENSMUSG00000028583	ENSMUSG00000046974	0.126165			ENSMUSG00000021396	ENSMUSG00000054808	0.0115191
ENSMUSG00000012396	ENSMUSG00000024446	0.0545952			ENSMUSG00000021759	ENSMUSG00000022652	0.13618			ENSMUSG00000002900	ENSMUSG00000051379	0.215786			ENSMUSG00000026246	ENSMUSG00000092109	0.125831			ENSMUSG00000031821	ENSMUSG00000060657	0.0115081
ENSMUSG00000030825	ENSMUSG00000063856	0.0545066			ENSMUSG00000013089	ENSMUSG00000046711	0.136161			ENSMUSG00000020679	ENSMUSG00000034738	0.215764			ENSMUSG00000049382	ENSMUSG00000109325	0.125789			ENSMUSG00000019433	ENSMUSG00000085218	0.0114936
ENSMUSG00000012396	ENSMUSG00000074656	0.0543738			ENSMUSG00000004151	ENSMUSG00000046711	0.13613			ENSMUSG00000025902	ENSMUSG00000063060	0.215723			ENSMUSG00000046974	ENSMUSG00000074093	0.125774			ENSMUSG00000031918	ENSMUSG00000054808	0.0114815
ENSMUSG00000038116	ENSMUSG00000071708	0.0542907			ENSMUSG00000013089	ENSMUSG00000022652	0.135889			ENSMUSG00000004846	ENSMUSG00000032796	0.21572			ENSMUSG00000038235	ENSMUSG00000046974	0.125668			ENSMUSG00000070604	ENSMUSG00000074397	0.0114763
ENSMUSG00000049775	ENSMUSG00000092622	0.0541664			ENSMUSG00000005892	ENSMUSG00000085101	0.135878			ENSMUSG00000026249	ENSMUSG00000051379	0.215694			ENSMUSG00000026246	ENSMUSG00000090693	0.12563			ENSMUSG00000019433	ENSMUSG00000025260	0.011434
ENSMUSG00000017548	ENSMUSG00000063856	0.0540664			ENSMUSG00000001604	ENSMUSG00000046711	0.135805			ENSMUSG00000031502	ENSMUSG00000032796	0.215683			ENSMUSG00000033227	ENSMUSG00000046974	0.125337			ENSMUSG00000031821	ENSMUSG00000086158	0.0114329
ENSMUSG00000022024	ENSMUSG00000063856	0.0539351			ENSMUSG00000022652	ENSMUSG00000082082	0.135804			ENSMUSG00000031963	ENSMUSG00000032796	0.215669			ENSMUSG00000039110	ENSMUSG00000046974	0.125182			ENSMUSG00000028070	ENSMUSG00000028249	0.011415
ENSMUSG00000012396	ENSMUSG00000026664	0.0539111			ENSMUSG00000005892	ENSMUSG00000050435	0.135792			ENSMUSG00000020098	ENSMUSG00000026726	0.215594			ENSMUSG00000085939	ENSMUSG00000109325	0.124852			ENSMUSG00000028249	ENSMUSG00000031918	0.011398
ENSMUSG00000029922	ENSMUSG00000068220	0.0538897			ENSMUSG00000031297	ENSMUSG00000048373	0.135756			ENSMUSG00000024738	ENSMUSG00000028039	0.215497			ENSMUSG00000019810	ENSMUSG00000046974	0.124741			ENSMUSG00000035578	ENSMUSG00000074071	0.0113906
ENSMUSG00000021591	ENSMUSG00000092622	0.0537714			ENSMUSG00000000486	ENSMUSG00000001604	0.13567			ENSMUSG00000010830	ENSMUSG00000032796	0.215298			ENSMUSG00000026389	ENSMUSG00000046974	0.124689			ENSMUSG00000021866	ENSMUSG00000062901	0.0113829
ENSMUSG00000017548	ENSMUSG00000049422	0.053661			ENSMUSG00000005892	ENSMUSG00000052776	0.135635			ENSMUSG00000020098	ENSMUSG00000032796	0.215251			ENSMUSG00000024935	ENSMUSG00000109325	0.124628			ENSMUSG00000028249	ENSMUSG00000054808	0.0113537
ENSMUSG00000012396	ENSMUSG00000027506	0.0536406			ENSMUSG00000030268	ENSMUSG00000099370	0.135611			ENSMUSG00000032796	ENSMUSG00000035314	0.215239			ENSMUSG00000023043	ENSMUSG00000109325	0.124624			ENSMUSG00000054808	ENSMUSG00000074071	0.0113519
ENSMUSG00000062382	ENSMUSG00000063856	0.0534117			ENSMUSG00000026234	ENSMUSG00000029430	0.1356			ENSMUSG00000009646	ENSMUSG00000062991	0.215098			ENSMUSG00000000594	ENSMUSG00000035183	0.12457			ENSMUSG00000037643	ENSMUSG00000070604	0.0113502
ENSMUSG00000029249	ENSMUSG00000063856	0.0533029			ENSMUSG00000000486	ENSMUSG00000028164	0.135586			ENSMUSG00000061082	ENSMUSG00000062991	0.215038			ENSMUSG00000038600	ENSMUSG00000109325	0.124552			ENSMUSG00000031821	ENSMUSG00000062901	0.0113497
ENSMUSG00000021456	ENSMUSG00000074656	0.0532616			ENSMUSG00000005892	ENSMUSG00000020173	0.135462			ENSMUSG00000020679	ENSMUSG00000061082	0.215008			ENSMUSG00000046974	ENSMUSG00000100183	0.124359			ENSMUSG00000018774	ENSMUSG00000054808	0.0113492
ENSMUSG00000021456	ENSMUSG00000022474	0.0531215			ENSMUSG00000022652	ENSMUSG00000102252	0.135449			ENSMUSG00000024738	ENSMUSG00000026478	0.214981			ENSMUSG00000045319	ENSMUSG00000046974	0.124286			ENSMUSG00000018677	ENSMUSG00000031918	0.0113331
ENSMUSG00000038116	ENSMUSG00000049422	0.053013			ENSMUSG00000032494	ENSMUSG00000095834	0.135342			ENSMUSG00000032374	ENSMUSG00000063060	0.214751			ENSMUSG00000024935	ENSMUSG00000026246	0.124166			ENSMUSG00000028070	ENSMUSG00000085218	0.0113107
ENSMUSG00000032348	ENSMUSG00000036438	0.0529865			ENSMUSG00000037894	ENSMUSG00000054766	0.135278			ENSMUSG00000009646	ENSMUSG00000063060	0.214662			ENSMUSG00000026305	ENSMUSG00000046974	0.123803			ENSMUSG00000035578	ENSMUSG00000045659	0.0112663
ENSMUSG00000049422	ENSMUSG00000059534	0.0529382			ENSMUSG00000032494	ENSMUSG00000053062	0.135273			ENSMUSG00000021944	ENSMUSG00000030934	0.214617			ENSMUSG00000026773	ENSMUSG00000046974	0.123795			ENSMUSG00000023966	ENSMUSG00000054808	0.0112609
ENSMUSG00000050471	ENSMUSG00000092622	0.0527896			ENSMUSG00000028164	ENSMUSG00000099370	0.13523			ENSMUSG00000026726	ENSMUSG00000035314	0.214524			ENSMUSG00000025612	ENSMUSG00000046974	0.123743			ENSMUSG00000023966	ENSMUSG00000079350	0.0112602
ENSMUSG00000022474	ENSMUSG00000032348	0.0527208			ENSMUSG00000046711	ENSMUSG00000082082	0.135172			ENSMUSG00000020077	ENSMUSG00000020679	0.214505			ENSMUSG00000000594	ENSMUSG00000026246	0.123728			ENSMUSG00000028070	ENSMUSG00000062901	0.0112396
ENSMUSG00000021591	ENSMUSG00000029922	0.0526207			ENSMUSG00000001604	ENSMUSG00000021196	0.135148			ENSMUSG00000026726	ENSMUSG00000031963	0.214189			ENSMUSG00000025351	ENSMUSG00000109325	0.123577			ENSMUSG00000031821	ENSMUSG00000035578	0.0112384
ENSMUSG00000012396	ENSMUSG00000051257	0.0526105			ENSMUSG00000022652	ENSMUSG00000092349	0.134983			ENSMUSG00000028128	ENSMUSG00000051379	0.214165			ENSMUSG00000046974	ENSMUSG00000095136	0.123569			ENSMUSG00000025808	ENSMUSG00000054808	0.0112302
ENSMUSG00000051257	ENSMUSG00000071708	0.0525231			ENSMUSG00000005892	ENSMUSG00000026817	0.134979			ENSMUSG00000020077	ENSMUSG00000063060	0.214112			ENSMUSG00000035491	ENSMUSG00000109325	0.12356			ENSMUSG00000027315	ENSMUSG00000074071	0.0112138
ENSMUSG00000012396	ENSMUSG00000023861	0.0524876			ENSMUSG00000020173	ENSMUSG00000031297	0.134921			ENSMUSG00000026726	ENSMUSG00000030761	0.214084			ENSMUSG00000072572	ENSMUSG00000109325	0.123023			ENSMUSG00000019813	ENSMUSG00000031821	0.0111975
ENSMUSG00000024446	ENSMUSG00000049422	0.0524667			ENSMUSG00000026193	ENSMUSG00000099370	0.134857			ENSMUSG00000021278	ENSMUSG00000063060	0.213992			ENSMUSG00000032702	ENSMUSG00000046974	0.122988			ENSMUSG00000074397	ENSMUSG00000086158	0.0111935
ENSMUSG00000027510	ENSMUSG00000029922	0.0524558			ENSMUSG00000030117	ENSMUSG00000046711	0.134855			ENSMUSG00000024738	ENSMUSG00000070436	0.213962			ENSMUSG00000046974	ENSMUSG00000052852	0.122945			ENSMUSG00000027315	ENSMUSG00000028070	0.0111869
ENSMUSG00000027510	ENSMUSG00000071708	0.0524312			ENSMUSG00000031297	ENSMUSG00000064264	0.134782			ENSMUSG00000018906	ENSMUSG00000021944	0.213923			ENSMUSG00000015702	ENSMUSG00000026246	0.122915			ENSMUSG00000029171	ENSMUSG00000035578	0.0111649
ENSMUSG00000029922	ENSMUSG00000041548	0.052322			ENSMUSG00000046711	ENSMUSG00000064264	0.134757			ENSMUSG00000032492	ENSMUSG00000062991	0.213885			ENSMUSG00000037049	ENSMUSG00000046974	0.122876			ENSMUSG00000021396	ENSMUSG00000074071	0.011162
ENSMUSG00000028179	ENSMUSG00000049422	0.0521776			ENSMUSG00000022652	ENSMUSG00000064264	0.134725			ENSMUSG00000020679	ENSMUSG00000021278	0.213846			ENSMUSG00000046974	ENSMUSG00000062081	0.122832			ENSMUSG00000029171	ENSMUSG00000037643	0.0111351
ENSMUSG00000012396	ENSMUSG00000059534	0.0521594			ENSMUSG00000022652	ENSMUSG00000062518	0.134664			ENSMUSG00000030934	ENSMUSG00000051379	0.213733			ENSMUSG00000032318	ENSMUSG00000046974	0.122426			ENSMUSG00000021866	ENSMUSG00000045659	0.0111342
ENSMUSG00000012396	ENSMUSG00000046323	0.052134			ENSMUSG00000046711	ENSMUSG00000058186	0.134524			ENSMUSG00000018593	ENSMUSG00000021944	0.213612			ENSMUSG00000046974	ENSMUSG00000048583	0.122288			ENSMUSG00000028070	ENSMUSG00000035578	0.0111268
ENSMUSG00000017548	ENSMUSG00000032348	0.0520825			ENSMUSG00000031297	ENSMUSG00000062518	0.134512			ENSMUSG00000028480	ENSMUSG00000032796	0.213578			ENSMUSG00000029161	ENSMUSG00000046974	0.122223			ENSMUSG00000019433	ENSMUSG00000045659	0.0110988
ENSMUSG00000012396	ENSMUSG00000032249	0.0520716			ENSMUSG00000004151	ENSMUSG00000021196	0.13449			ENSMUSG00000028545	ENSMUSG00000062991	0.213532			ENSMUSG00000000594	ENSMUSG00000096647	0.122104			ENSMUSG00000028070	ENSMUSG00000060657	0.0110901
ENSMUSG00000017723	ENSMUSG00000071708	0.0520103			ENSMUSG00000014226	ENSMUSG00000032171	0.134279			ENSMUSG00000021278	ENSMUSG00000062991	0.21347			ENSMUSG00000025921	ENSMUSG00000046974	0.122086			ENSMUSG00000027315	ENSMUSG00000079350	0.0110872
ENSMUSG00000022024	ENSMUSG00000071708	0.0518657			ENSMUSG00000031297	ENSMUSG00000092349	0.134239			ENSMUSG00000032492	ENSMUSG00000063060	0.213402			ENSMUSG00000037440	ENSMUSG00000109325	0.122076			ENSMUSG00000018677	ENSMUSG00000025808	0.0110819
ENSMUSG00000030825	ENSMUSG00000032348	0.051725			ENSMUSG00000022652	ENSMUSG00000025934	0.134236			ENSMUSG00000025196	ENSMUSG00000025902	0.213278			ENSMUSG00000046974	ENSMUSG00000097248	0.122048			ENSMUSG00000019433	ENSMUSG00000028278	0.0110764
ENSMUSG00000028179	ENSMUSG00000032348	0.0516216			ENSMUSG00000028164	ENSMUSG00000053062	0.133962			ENSMUSG00000009646	ENSMUSG00000025902	0.212927			ENSMUSG00000046974	ENSMUSG00000073724	0.122028			ENSMUSG00000021996	ENSMUSG00000035578	0.0110711
ENSMUSG00000032249	ENSMUSG00000071708	0.0516072			ENSMUSG00000031297	ENSMUSG00000036036	0.133877			ENSMUSG00000021944	ENSMUSG00000027784	0.212887			ENSMUSG00000026246	ENSMUSG00000047554	0.12202			ENSMUSG00000027315	ENSMUSG00000085218	0.0110665
ENSMUSG00000021456	ENSMUSG00000026664	0.0516059			ENSMUSG00000025934	ENSMUSG00000031297	0.133791			ENSMUSG00000020679	ENSMUSG00000025902	0.212842			ENSMUSG00000047554	ENSMUSG00000109325	0.12197			ENSMUSG00000019813	ENSMUSG00000025260	0.0110607
ENSMUSG00000022683	ENSMUSG00000031490	0.0515822			ENSMUSG00000014226	ENSMUSG00000021131	0.133479			ENSMUSG00000021944	ENSMUSG00000031503	0.212841			ENSMUSG00000046974	ENSMUSG00000107689	0.121897			ENSMUSG00000054808	ENSMUSG00000079350	0.0110265
ENSMUSG00000029922	ENSMUSG00000031146	0.0515525			ENSMUSG00000029430	ENSMUSG00000032171	0.133448			ENSMUSG00000018906	ENSMUSG00000024738	0.212804			ENSMUSG00000046974	ENSMUSG00000098098	0.121832			ENSMUSG00000031441	ENSMUSG00000050332	0.0110102
ENSMUSG00000030246	ENSMUSG00000071708	0.0515431			ENSMUSG00000021322	ENSMUSG00000099370	0.133446			ENSMUSG00000024738	ENSMUSG00000026249	0.212686			ENSMUSG00000025351	ENSMUSG00000030792	0.121516			ENSMUSG00000021866	ENSMUSG00000034226	0.0109816
ENSMUSG00000022024	ENSMUSG00000032348	0.0515429			ENSMUSG00000000486	ENSMUSG00000022012	0.133395			ENSMUSG00000024738	ENSMUSG00000030934	0.212678			ENSMUSG00000006356	ENSMUSG00000046974	0.121498			ENSMUSG00000025808	ENSMUSG00000028070	0.0109732
ENSMUSG00000046323	ENSMUSG00000071708	0.0515394			ENSMUSG00000022040	ENSMUSG00000022652	0.133312			ENSMUSG00000021944	ENSMUSG00000035314	0.212676			ENSMUSG00000022235	ENSMUSG00000046974	0.121469			ENSMUSG00000019813	ENSMUSG00000027315	0.0109544
ENSMUSG00000022683	ENSMUSG00000032348	0.0515284			ENSMUSG00000022652	ENSMUSG00000048373	0.133171			ENSMUSG00000030761	ENSMUSG00000032796	0.212535			ENSMUSG00000005125	ENSMUSG00000109325	0.121349			ENSMUSG00000021996	ENSMUSG00000025808	0.0109539
ENSMUSG00000027510	ENSMUSG00000049422	0.051372			ENSMUSG00000043535	ENSMUSG00000046711	0.133071			ENSMUSG00000027784	ENSMUSG00000051379	0.21247			ENSMUSG00000025351	ENSMUSG00000030342	0.121315			ENSMUSG00000028278	ENSMUSG00000031821	0.0109499
ENSMUSG00000003420	ENSMUSG00000029922	0.0513711			ENSMUSG00000000486	ENSMUSG00000004151	0.13306			ENSMUSG00000032374	ENSMUSG00000062991	0.212338			ENSMUSG00000035183	ENSMUSG00000096647	0.121253			ENSMUSG00000035578	ENSMUSG00000062901	0.010945
ENSMUSG00000021456	ENSMUSG00000059534	0.0512096			ENSMUSG00000029430	ENSMUSG00000030603	0.132966			ENSMUSG00000005836	ENSMUSG00000032796	0.212333			ENSMUSG00000027954	ENSMUSG00000109325	0.121035			ENSMUSG00000027315	ENSMUSG00000035578	0.0109373
ENSMUSG00000068220	ENSMUSG00000092622	0.051204			ENSMUSG00000001604	ENSMUSG00000099370	0.132924			ENSMUSG00000025902	ENSMUSG00000062991	0.21231			ENSMUSG00000026246	ENSMUSG00000027875	0.121018			ENSMUSG00000079350	ENSMUSG00000086158	0.0109357
ENSMUSG00000031490	ENSMUSG00000036438	0.0511942			ENSMUSG00000004151	ENSMUSG00000099370	0.132778			ENSMUSG00000028545	ENSMUSG00000063060	0.212241			ENSMUSG00000026246	ENSMUSG00000038763	0.120908			ENSMUSG00000006273	ENSMUSG00000025260	0.010924
ENSMUSG00000024446	ENSMUSG00000032348	0.0511297			ENSMUSG00000022652	ENSMUSG00000040430	0.132609			ENSMUSG00000010830	ENSMUSG00000026726	0.21199			ENSMUSG00000000594	ENSMUSG00000064010	0.120825			ENSMUSG00000021396	ENSMUSG00000060657	0.0109054
ENSMUSG00000071708	ENSMUSG00000097113	0.0510523			ENSMUSG00000021196	ENSMUSG00000022012	0.132594			ENSMUSG00000004846	ENSMUSG00000021944	0.211901			ENSMUSG00000021226	ENSMUSG00000109325	0.120773			ENSMUSG00000018677	ENSMUSG00000021996	0.0108999
ENSMUSG00000023861	ENSMUSG00000049422	0.0510354			ENSMUSG00000029430	ENSMUSG00000066551	0.132508			ENSMUSG00000021278	ENSMUSG00000025196	0.211838			ENSMUSG00000025838	ENSMUSG00000026246	0.120729			ENSMUSG00000006273	ENSMUSG00000021996	0.0108958
ENSMUSG00000024360	ENSMUSG00000092622	0.0510235			ENSMUSG00000021759	ENSMUSG00000099370	0.132487			ENSMUSG00000021944	ENSMUSG00000025007	0.211793			ENSMUSG00000001420	ENSMUSG00000046974	0.12062			ENSMUSG00000054808	ENSMUSG00000062901	0.0108794
ENSMUSG00000022024	ENSMUSG00000049422	0.0509174			ENSMUSG00000030117	ENSMUSG00000031297	0.132456			ENSMUSG00000024738	ENSMUSG00000039385	0.211743			ENSMUSG00000032561	ENSMUSG00000046974	0.120482			ENSMUSG00000018677	ENSMUSG00000028278	0.0108758
ENSMUSG00000029922	ENSMUSG00000030246	0.0508538			ENSMUSG00000022652	ENSMUSG00000024459	0.132431			ENSMUSG00000018906	ENSMUSG00000051379	0.211718			ENSMUSG00000000594	ENSMUSG00000024935	0.120407			ENSMUSG00000019433	ENSMUSG00000023966	0.0108484
ENSMUSG00000021456	ENSMUSG00000029249	0.0508202			ENSMUSG00000031297	ENSMUSG00000050435	0.132373			ENSMUSG00000032796	ENSMUSG00000038400	0.211635			ENSMUSG00000021638	ENSMUSG00000109325	0.120335			ENSMUSG00000018774	ENSMUSG00000025260	0.0108403
ENSMUSG00000022474	ENSMUSG00000063856	0.0508006			ENSMUSG00000022652	ENSMUSG00000050435	0.13235			ENSMUSG00000031963	ENSMUSG00000051379	0.211584			ENSMUSG00000070737	ENSMUSG00000109325	0.120314			ENSMUSG00000021866	ENSMUSG00000085218	0.0108291
ENSMUSG00000028868	ENSMUSG00000029922	0.0507907			ENSMUSG00000021196	ENSMUSG00000030268	0.132346			ENSMUSG00000032796	ENSMUSG00000048376	0.211531			ENSMUSG00000022464	ENSMUSG00000109325	0.120303			ENSMUSG00000027315	ENSMUSG00000037643	0.0108041
ENSMUSG00000017723	ENSMUSG00000021456	0.0507529			ENSMUSG00000040296	ENSMUSG00000099370	0.132288			ENSMUSG00000025902	ENSMUSG00000061082	0.211373			ENSMUSG00000000594	ENSMUSG00000021998	0.1203			ENSMUSG00000021866	ENSMUSG00000025808	0.0107856
ENSMUSG00000024446	ENSMUSG00000071708	0.0507315			ENSMUSG00000003038	ENSMUSG00000029430	0.132212			ENSMUSG00000004846	ENSMUSG00000026726	0.211265			ENSMUSG00000036782	ENSMUSG00000046974	0.120174			ENSMUSG00000029171	ENSMUSG00000054808	0.0107786
ENSMUSG00000021456	ENSMUSG00000036438	0.0506171			ENSMUSG00000062518	ENSMUSG00000099370	0.132123			ENSMUSG00000026726	ENSMUSG00000038400	0.211252			ENSMUSG00000047554	ENSMUSG00000096647	0.120173			ENSMUSG00000019813	ENSMUSG00000062901	0.010756
ENSMUSG00000026664	ENSMUSG00000049422	0.0505892			ENSMUSG00000000486	ENSMUSG00000030268	0.132042			ENSMUSG00000020679	ENSMUSG00000028545	0.211198			ENSMUSG00000033983	ENSMUSG00000046974	0.120137			ENSMUSG00000019813	ENSMUSG00000034226	0.0107487
ENSMUSG00000049422	ENSMUSG00000051257	0.0504769			ENSMUSG00000000486	ENSMUSG00000021322	0.132037			ENSMUSG00000024738	ENSMUSG00000031503	0.21116			ENSMUSG00000031734	ENSMUSG00000046974	0.12011			ENSMUSG00000021866	ENSMUSG00000060657	0.0107423
ENSMUSG00000023861	ENSMUSG00000071708	0.0504493			ENSMUSG00000022012	ENSMUSG00000099370	0.132032			ENSMUSG00000021944	ENSMUSG00000031963	0.21114			ENSMUSG00000021242	ENSMUSG00000046974	0.120096			ENSMUSG00000062901	ENSMUSG00000074071	0.0107305
ENSMUSG00000026893	ENSMUSG00000071708	0.0504425			ENSMUSG00000031297	ENSMUSG00000078249	0.131855			ENSMUSG00000020679	ENSMUSG00000032374	0.210859			ENSMUSG00000025351	ENSMUSG00000037440	0.119905			ENSMUSG00000023966	ENSMUSG00000074071	0.010727
ENSMUSG00000049422	ENSMUSG00000062382	0.0504034			ENSMUSG00000046711	ENSMUSG00000102252	0.131736			ENSMUSG00000025902	ENSMUSG00000034738	0.210852			ENSMUSG00000022415	ENSMUSG00000109325	0.119877			ENSMUSG00000028070	ENSMUSG00000031918	0.0107245
ENSMUSG00000030825	ENSMUSG00000031490	0.0503476			ENSMUSG00000000486	ENSMUSG00000078498	0.131704			ENSMUSG00000035314	ENSMUSG00000051379	0.210777			ENSMUSG00000026246	ENSMUSG00000030917	0.119851			ENSMUSG00000021396	ENSMUSG00000029171	0.0107151
ENSMUSG00000022314	ENSMUSG00000092622	0.0502718			ENSMUSG00000063229	ENSMUSG00000063694	0.131662			ENSMUSG00000021944	ENSMUSG00000028480	0.210646			ENSMUSG00000000594	ENSMUSG00000070473	0.119839			ENSMUSG00000025808	ENSMUSG00000027315	0.0107141
ENSMUSG00000022024	ENSMUSG00000024446	0.0502586			ENSMUSG00000022012	ENSMUSG00000053062	0.131607			ENSMUSG00000025007	ENSMUSG00000032796	0.210311			ENSMUSG00000069833	ENSMUSG00000109325	0.119825			ENSMUSG00000027315	ENSMUSG00000074397	0.0106817
ENSMUSG00000028868	ENSMUSG00000092622	0.0502295			ENSMUSG00000031609	ENSMUSG00000046711	0.131601			ENSMUSG00000025007	ENSMUSG00000051379	0.210305			ENSMUSG00000020325	ENSMUSG00000109325	0.119768			ENSMUSG00000033917	ENSMUSG00000054808	0.0106482
ENSMUSG00000012396	ENSMUSG00000026893	0.0501785			ENSMUSG00000031297	ENSMUSG00000040430	0.131586			ENSMUSG00000021944	ENSMUSG00000048376	0.210278			ENSMUSG00000038534	ENSMUSG00000046974	0.119413			ENSMUSG00000060657	ENSMUSG00000074397	0.0106439
ENSMUSG00000012396	ENSMUSG00000041718	0.0500984			ENSMUSG00000022652	ENSMUSG00000036036	0.13157			ENSMUSG00000026726	ENSMUSG00000027784	0.210239			ENSMUSG00000026198	ENSMUSG00000046974	0.119393			ENSMUSG00000028070	ENSMUSG00000079350	0.0106387
ENSMUSG00000029922	ENSMUSG00000032827	0.0500516			ENSMUSG00000058186	ENSMUSG00000099370	0.131501			ENSMUSG00000020077	ENSMUSG00000032492	0.210233			ENSMUSG00000078924	ENSMUSG00000109325	0.119341			ENSMUSG00000019813	ENSMUSG00000021866	0.0106385
ENSMUSG00000027506	ENSMUSG00000071708	0.0500074			ENSMUSG00000022652	ENSMUSG00000030117	0.131344			ENSMUSG00000030761	ENSMUSG00000051379	0.2102			ENSMUSG00000046974	ENSMUSG00000075296	0.119263			ENSMUSG00000018677	ENSMUSG00000045659	0.0106327
ENSMUSG00000021456	ENSMUSG00000022051	0.0500072			ENSMUSG00000056300	ENSMUSG00000099370	0.131316			ENSMUSG00000020679	ENSMUSG00000032492	0.210164			ENSMUSG00000038763	ENSMUSG00000109325	0.119231			ENSMUSG00000023966	ENSMUSG00000027315	0.0106231
ENSMUSG00000012396	ENSMUSG00000062382	0.0498705			ENSMUSG00000027671	ENSMUSG00000029430	0.131128			ENSMUSG00000021278	ENSMUSG00000061082	0.210119			ENSMUSG00000017760	ENSMUSG00000025351	0.119228			ENSMUSG00000035578	ENSMUSG00000070604	0.0106213
ENSMUSG00000021456	ENSMUSG00000041718	0.0498311			ENSMUSG00000082082	ENSMUSG00000099370	0.131028			ENSMUSG00000021278	ENSMUSG00000034738	0.21002			ENSMUSG00000035183	ENSMUSG00000064010	0.119163			ENSMUSG00000031821	ENSMUSG00000054808	0.0106021
ENSMUSG00000023861	ENSMUSG00000063856	0.0498035			ENSMUSG00000021196	ENSMUSG00000078498	0.131015			ENSMUSG00000020077	ENSMUSG00000025902	0.209959			ENSMUSG00000046974	ENSMUSG00000084034	0.11912			ENSMUSG00000028278	ENSMUSG00000054808	0.0105986
ENSMUSG00000022018	ENSMUSG00000029922	0.0496131			ENSMUSG00000031297	ENSMUSG00000078497	0.130962			ENSMUSG00000027784	ENSMUSG00000032796	0.209932			ENSMUSG00000005054	ENSMUSG00000109325	0.119016			ENSMUSG00000021996	ENSMUSG00000028070	0.0105329
ENSMUSG00000012396	ENSMUSG00000022051	0.0494922			ENSMUSG00000013089	ENSMUSG00000099370	0.130918			ENSMUSG00000009646	ENSMUSG00000021278	0.209884			ENSMUSG00000000594	ENSMUSG00000027253	0.118952			ENSMUSG00000034226	ENSMUSG00000086158	0.0105142
ENSMUSG00000021456	ENSMUSG00000032249	0.0494241			ENSMUSG00000005892	ENSMUSG00000078497	0.130899			ENSMUSG00000020077	ENSMUSG00000025196	0.209837			ENSMUSG00000026246	ENSMUSG00000078626	0.11894			ENSMUSG00000025808	ENSMUSG00000074071	0.0104855
ENSMUSG00000026664	ENSMUSG00000032348	0.04928			ENSMUSG00000021131	ENSMUSG00000063694	0.130825			ENSMUSG00000021278	ENSMUSG00000025902	0.209822			ENSMUSG00000024425	ENSMUSG00000046974	0.118899			ENSMUSG00000038346	ENSMUSG00000086158	0.0104662
ENSMUSG00000029922	ENSMUSG00000097113	0.0492702			ENSMUSG00000046711	ENSMUSG00000054766	0.130816			ENSMUSG00000025902	ENSMUSG00000032492	0.209816			ENSMUSG00000050737	ENSMUSG00000109325	0.118769			ENSMUSG00000037643	ENSMUSG00000079350	0.0104567
ENSMUSG00000030825	ENSMUSG00000036438	0.0492233			ENSMUSG00000022040	ENSMUSG00000031297	0.130682			ENSMUSG00000004846	ENSMUSG00000051379	0.209779			ENSMUSG00000028494	ENSMUSG00000046974	0.118742			ENSMUSG00000031821	ENSMUSG00000085218	0.0104502
ENSMUSG00000029249	ENSMUSG00000030825	0.0492224			ENSMUSG00000005892	ENSMUSG00000036202	0.130649			ENSMUSG00000009646	ENSMUSG00000025196	0.209526			ENSMUSG00000072594	ENSMUSG00000109325	0.118633			ENSMUSG00000019433	ENSMUSG00000031918	0.0104471
ENSMUSG00000032348	ENSMUSG00000038116	0.0492129			ENSMUSG00000031609	ENSMUSG00000099370	0.130493			ENSMUSG00000024738	ENSMUSG00000027784	0.209453			ENSMUSG00000041957	ENSMUSG00000046974	0.118628			ENSMUSG00000021866	ENSMUSG00000031821	0.0104464
ENSMUSG00000012396	ENSMUSG00000030246	0.0491569			ENSMUSG00000043629	ENSMUSG00000046711	0.130453			ENSMUSG00000028480	ENSMUSG00000051379	0.209389			ENSMUSG00000002885	ENSMUSG00000046974	0.118572			ENSMUSG00000028070	ENSMUSG00000028278	0.0104399
ENSMUSG00000046323	ENSMUSG00000063856	0.0491427			ENSMUSG00000000486	ENSMUSG00000040296	0.130418			ENSMUSG00000020077	ENSMUSG00000061082	0.209389			ENSMUSG00000046974	ENSMUSG00000078566	0.118472			ENSMUSG00000018677	ENSMUSG00000023966	0.0104396
ENSMUSG00000024843	ENSMUSG00000092622	0.0491275			ENSMUSG00000028964	ENSMUSG00000029430	0.130322			ENSMUSG00000024738	ENSMUSG00000028128	0.209322			ENSMUSG00000022231	ENSMUSG00000046974	0.118447			ENSMUSG00000019813	ENSMUSG00000060657	0.0104286
ENSMUSG00000021456	ENSMUSG00000062797	0.0491264			ENSMUSG00000024459	ENSMUSG00000031297	0.130263			ENSMUSG00000002900	ENSMUSG00000032492	0.209297			ENSMUSG00000028536	ENSMUSG00000046974	0.118384			ENSMUSG00000018677	ENSMUSG00000028249	0.0104163
ENSMUSG00000031146	ENSMUSG00000092622	0.0489786			ENSMUSG00000021196	ENSMUSG00000040296	0.130234			ENSMUSG00000048376	ENSMUSG00000051379	0.209271			ENSMUSG00000028699	ENSMUSG00000109325	0.118288			ENSMUSG00000021396	ENSMUSG00000074397	0.0104162
ENSMUSG00000022024	ENSMUSG00000022683	0.0489588			ENSMUSG00000063229	ENSMUSG00000063524	0.130121			ENSMUSG00000031503	ENSMUSG00000051379	0.209246			ENSMUSG00000036478	ENSMUSG00000046974	0.118244			ENSMUSG00000033917	ENSMUSG00000037643	0.0104
ENSMUSG00000031146	ENSMUSG00000071708	0.0488604			ENSMUSG00000004948	ENSMUSG00000005892	0.130091			ENSMUSG00000021944	ENSMUSG00000030761	0.209173			ENSMUSG00000035183	ENSMUSG00000092109	0.118223			ENSMUSG00000062901	ENSMUSG00000079350	0.0103946
ENSMUSG00000012396	ENSMUSG00000091498	0.0488554			ENSMUSG00000022652	ENSMUSG00000078249	0.129972			ENSMUSG00000031990	ENSMUSG00000051379	0.209124			ENSMUSG00000030214	ENSMUSG00000109325	0.118203			ENSMUSG00000025260	ENSMUSG00000028249	0.0103839
ENSMUSG00000021456	ENSMUSG00000027506	0.0487722			ENSMUSG00000030413	ENSMUSG00000046711	0.129944			ENSMUSG00000018593	ENSMUSG00000051379	0.209017			ENSMUSG00000000594	ENSMUSG00000004207	0.11815			ENSMUSG00000025260	ENSMUSG00000037643	0.0103795
ENSMUSG00000022018	ENSMUSG00000092622	0.0486586			ENSMUSG00000030117	ENSMUSG00000099370	0.129798			ENSMUSG00000024738	ENSMUSG00000030761	0.209001			ENSMUSG00000092109	ENSMUSG00000096647	0.118068			ENSMUSG00000060657	ENSMUSG00000070604	0.0103671
ENSMUSG00000012396	ENSMUSG00000059498	0.0486305			ENSMUSG00000029430	ENSMUSG00000040681	0.12977			ENSMUSG00000025902	ENSMUSG00000032374	0.208947			ENSMUSG00000024935	ENSMUSG00000035183	0.117995			ENSMUSG00000019433	ENSMUSG00000079350	0.0103652
ENSMUSG00000012396	ENSMUSG00000017723	0.0486261			ENSMUSG00000036202	ENSMUSG00000046711	0.129702			ENSMUSG00000018593	ENSMUSG00000024738	0.208924			ENSMUSG00000034957	ENSMUSG00000109325	0.1179			ENSMUSG00000074397	ENSMUSG00000085218	0.0103356
ENSMUSG00000003420	ENSMUSG00000092622	0.0486172			ENSMUSG00000032494	ENSMUSG00000046711	0.129701			ENSMUSG00000009646	ENSMUSG00000061082	0.208888			ENSMUSG00000029618	ENSMUSG00000046974	0.117891			ENSMUSG00000023966	ENSMUSG00000035578	0.010319
ENSMUSG00000046323	ENSMUSG00000049422	0.048598			ENSMUSG00000021196	ENSMUSG00000021322	0.129664			ENSMUSG00000021944	ENSMUSG00000038415	0.208866			ENSMUSG00000046974	ENSMUSG00000081355	0.117831			ENSMUSG00000025260	ENSMUSG00000028278	0.0103099
ENSMUSG00000059534	ENSMUSG00000071708	0.048576			ENSMUSG00000014226	ENSMUSG00000030603	0.129648			ENSMUSG00000020077	ENSMUSG00000034738	0.208849			ENSMUSG00000027346	ENSMUSG00000109325	0.117791			ENSMUSG00000019433	ENSMUSG00000021996	0.0103053
ENSMUSG00000041548	ENSMUSG00000092622	0.0485272			ENSMUSG00000022652	ENSMUSG00000039323	0.129634			ENSMUSG00000032796	ENSMUSG00000051022	0.208776			ENSMUSG00000028024	ENSMUSG00000109325	0.117778			ENSMUSG00000037643	ENSMUSG00000045659	0.0103034
ENSMUSG00000026893	ENSMUSG00000049422	0.0485138			ENSMUSG00000021131	ENSMUSG00000032171	0.129596			ENSMUSG00000020077	ENSMUSG00000021278	0.208493			ENSMUSG00000024331	ENSMUSG00000046974	0.11777			ENSMUSG00000021866	ENSMUSG00000028278	0.0102987
ENSMUSG00000022024	ENSMUSG00000034880	0.0484457			ENSMUSG00000005892	ENSMUSG00000017453	0.129511			ENSMUSG00000025902	ENSMUSG00000028545	0.208392			ENSMUSG00000046974	ENSMUSG00000052485	0.117735			ENSMUSG00000025808	ENSMUSG00000029171	0.0102914
ENSMUSG00000017723	ENSMUSG00000032348	0.0484389			ENSMUSG00000031297	ENSMUSG00000036202	0.129498			ENSMUSG00000025130	ENSMUSG00000026726	0.208369			ENSMUSG00000000594	ENSMUSG00000092109	0.117716			ENSMUSG00000019433	ENSMUSG00000042436	0.0102844
ENSMUSG00000021456	ENSMUSG00000062382	0.0483421			ENSMUSG00000046711	ENSMUSG00000078497	0.129474			ENSMUSG00000022136	ENSMUSG00000051379	0.20816			ENSMUSG00000046974	ENSMUSG00000069835	0.11771			ENSMUSG00000023966	ENSMUSG00000025260	0.0102795
ENSMUSG00000038116	ENSMUSG00000063856	0.0482474			ENSMUSG00000053062	ENSMUSG00000078498	0.129451			ENSMUSG00000026726	ENSMUSG00000028480	0.208106			ENSMUSG00000046974	ENSMUSG00000068876	0.117698			ENSMUSG00000025766	ENSMUSG00000037643	0.0102657
ENSMUSG00000012396	ENSMUSG00000062797	0.0481523			ENSMUSG00000005892	ENSMUSG00000047250	0.129245			ENSMUSG00000009646	ENSMUSG00000034738	0.208065			ENSMUSG00000025839	ENSMUSG00000109325	0.117657			ENSMUSG00000023966	ENSMUSG00000029171	0.0102475
ENSMUSG00000051234	ENSMUSG00000092622	0.0481216			ENSMUSG00000031297	ENSMUSG00000085101	0.129204			ENSMUSG00000019302	ENSMUSG00000021944	0.208023			ENSMUSG00000027611	ENSMUSG00000109325	0.117514			ENSMUSG00000025260	ENSMUSG00000079350	0.0102471
ENSMUSG00000062797	ENSMUSG00000071708	0.0481006			ENSMUSG00000005892	ENSMUSG00000039323	0.129175			ENSMUSG00000024738	ENSMUSG00000028480	0.20793			ENSMUSG00000018166	ENSMUSG00000109325	0.1175			ENSMUSG00000018774	ENSMUSG00000045659	0.010242
ENSMUSG00000030246	ENSMUSG00000092622	0.0480467			ENSMUSG00000022652	ENSMUSG00000036202	0.128987			ENSMUSG00000009646	ENSMUSG00000020077	0.207846			ENSMUSG00000030849	ENSMUSG00000046974	0.117442			ENSMUSG00000084919	ENSMUSG00000087598	0.010233
ENSMUSG00000025856	ENSMUSG00000071708	0.0480464			ENSMUSG00000099370	ENSMUSG00000102252	0.128976			ENSMUSG00000025007	ENSMUSG00000026726	0.20784			ENSMUSG00000039529	ENSMUSG00000109325	0.11735			ENSMUSG00000028249	ENSMUSG00000060657	0.0102299
ENSMUSG00000032827	ENSMUSG00000092622	0.0480335			ENSMUSG00000028964	ENSMUSG00000054766	0.128975			ENSMUSG00000022580	ENSMUSG00000032796	0.207538			ENSMUSG00000027111	ENSMUSG00000046974	0.117297			ENSMUSG00000018774	ENSMUSG00000062901	0.0102202
ENSMUSG00000027506	ENSMUSG00000032348	0.0480163			ENSMUSG00000027562	ENSMUSG00000063229	0.128937			ENSMUSG00000024868	ENSMUSG00000062991	0.207504			ENSMUSG00000004207	ENSMUSG00000026246	0.117278			ENSMUSG00000019813	ENSMUSG00000070604	0.0102109
ENSMUSG00000024360	ENSMUSG00000029922	0.0480153			ENSMUSG00000021196	ENSMUSG00000030413	0.128883			ENSMUSG00000024738	ENSMUSG00000035314	0.20749			ENSMUSG00000024935	ENSMUSG00000096647	0.117231			ENSMUSG00000035578	ENSMUSG00000037643	0.0102096
ENSMUSG00000020949	ENSMUSG00000022024	0.0480095			ENSMUSG00000005892	ENSMUSG00000066652	0.128825			ENSMUSG00000019302	ENSMUSG00000051379	0.207425			ENSMUSG00000021998	ENSMUSG00000070473	0.117135			ENSMUSG00000019813	ENSMUSG00000023966	0.0102033
ENSMUSG00000021456	ENSMUSG00000028179	0.0479046			ENSMUSG00000025934	ENSMUSG00000046711	0.128698			ENSMUSG00000022136	ENSMUSG00000032796	0.207381			ENSMUSG00000000594	ENSMUSG00000038763	0.11705			ENSMUSG00000019813	ENSMUSG00000028278	0.0101926
ENSMUSG00000029249	ENSMUSG00000032348	0.0478976			ENSMUSG00000043535	ENSMUSG00000099370	0.128643			ENSMUSG00000009646	ENSMUSG00000032492	0.207259			ENSMUSG00000000594	ENSMUSG00000021553	0.117022			ENSMUSG00000018774	ENSMUSG00000019813	0.0101706
ENSMUSG00000063856	ENSMUSG00000074656	0.0478672			ENSMUSG00000031297	ENSMUSG00000052776	0.128601			ENSMUSG00000010830	ENSMUSG00000051379	0.207159			ENSMUSG00000028859	ENSMUSG00000046974	0.11702			ENSMUSG00000021866	ENSMUSG00000074071	0.0101531
ENSMUSG00000022683	ENSMUSG00000029249	0.0478498			ENSMUSG00000004151	ENSMUSG00000053062	0.128529			ENSMUSG00000031633	ENSMUSG00000032796	0.207158			ENSMUSG00000025838	ENSMUSG00000109325	0.11696			ENSMUSG00000029171	ENSMUSG00000086158	0.0101505
ENSMUSG00000022683	ENSMUSG00000024446	0.0478483			ENSMUSG00000032494	ENSMUSG00000099370	0.128459			ENSMUSG00000021278	ENSMUSG00000032374	0.207143			ENSMUSG00000030917	ENSMUSG00000109325	0.116925			ENSMUSG00000031821	ENSMUSG00000070604	0.0101483
ENSMUSG00000020949	ENSMUSG00000021456	0.0478039			ENSMUSG00000022652	ENSMUSG00000085101	0.128411			ENSMUSG00000021278	ENSMUSG00000028545	0.207131			ENSMUSG00000025351	ENSMUSG00000049382	0.116889			ENSMUSG00000031918	ENSMUSG00000035578	0.010121
ENSMUSG00000051257	ENSMUSG00000063856	0.0477814			ENSMUSG00000031297	ENSMUSG00000054766	0.128256			ENSMUSG00000032796	ENSMUSG00000041362	0.207055			ENSMUSG00000092109	ENSMUSG00000109325	0.116867			ENSMUSG00000037643	ENSMUSG00000086158	0.0100994
ENSMUSG00000035505	ENSMUSG00000092622	0.0477106			ENSMUSG00000030413	ENSMUSG00000099370	0.128124			ENSMUSG00000038415	ENSMUSG00000051379	0.207023			ENSMUSG00000026246	ENSMUSG00000079162	0.116769			ENSMUSG00000021996	ENSMUSG00000086158	0.0100878
ENSMUSG00000022683	ENSMUSG00000023861	0.0476935			ENSMUSG00000026234	ENSMUSG00000063229	0.128095			ENSMUSG00000020679	ENSMUSG00000024868	0.20698			ENSMUSG00000025351	ENSMUSG00000096647	0.11675			ENSMUSG00000035578	ENSMUSG00000060657	0.0100859
ENSMUSG00000022683	ENSMUSG00000036438	0.0476398			ENSMUSG00000000486	ENSMUSG00000030413	0.128049			ENSMUSG00000019302	ENSMUSG00000026726	0.206969			ENSMUSG00000015575	ENSMUSG00000046974	0.116727			ENSMUSG00000031821	ENSMUSG00000079350	0.0100779
ENSMUSG00000027510	ENSMUSG00000092622	0.0475857			ENSMUSG00000005892	ENSMUSG00000040488	0.128001			ENSMUSG00000021944	ENSMUSG00000038400	0.206726			ENSMUSG00000026246	ENSMUSG00000038600	0.116714			ENSMUSG00000031821	ENSMUSG00000034226	0.0100764
ENSMUSG00000002768	ENSMUSG00000092622	0.0475719			ENSMUSG00000014226	ENSMUSG00000063694	0.12796			ENSMUSG00000021944	ENSMUSG00000022580	0.20672			ENSMUSG00000026246	ENSMUSG00000064010	0.11662			ENSMUSG00000018774	ENSMUSG00000031821	0.010059
ENSMUSG00000045104	ENSMUSG00000071708	0.0474962			ENSMUSG00000005892	ENSMUSG00000055560	0.127956			ENSMUSG00000021944	ENSMUSG00000025130	0.206659			ENSMUSG00000038756	ENSMUSG00000046974	0.116573			ENSMUSG00000025260	ENSMUSG00000054808	0.0100539
ENSMUSG00000027506	ENSMUSG00000049422	0.0474477			ENSMUSG00000022040	ENSMUSG00000046711	0.127921			ENSMUSG00000026726	ENSMUSG00000048376	0.206583			ENSMUSG00000022636	ENSMUSG00000035183	0.116558			ENSMUSG00000033917	ENSMUSG00000086158	0.0100282
ENSMUSG00000032249	ENSMUSG00000032348	0.0473705			ENSMUSG00000022652	ENSMUSG00000078497	0.12791			ENSMUSG00000026726	ENSMUSG00000031502	0.206509			ENSMUSG00000040836	ENSMUSG00000109325	0.116558			ENSMUSG00000028070	ENSMUSG00000045659	0.010016
ENSMUSG00000032249	ENSMUSG00000049422	0.0473668			ENSMUSG00000000486	ENSMUSG00000026193	0.127892			ENSMUSG00000024738	ENSMUSG00000025007	0.206257			ENSMUSG00000025351	ENSMUSG00000064010	0.116517			ENSMUSG00000018774	ENSMUSG00000028278	0.00999314
ENSMUSG00000017723	ENSMUSG00000049422	0.0473487			ENSMUSG00000030268	ENSMUSG00000095834	0.127792			ENSMUSG00000009646	ENSMUSG00000032374	0.206155			ENSMUSG00000000594	ENSMUSG00000037031	0.116485			ENSMUSG00000028249	ENSMUSG00000035578	0.00997251
ENSMUSG00000050471	ENSMUSG00000071708	0.0472744			ENSMUSG00000005892	ENSMUSG00000024209	0.127681			ENSMUSG00000021944	ENSMUSG00000031990	0.206003			ENSMUSG00000000594	ENSMUSG00000022636	0.116304			ENSMUSG00000018774	ENSMUSG00000085218	0.00997206
ENSMUSG00000062382	ENSMUSG00000071708	0.0472713			ENSMUSG00000000486	ENSMUSG00000082082	0.12765			ENSMUSG00000026726	ENSMUSG00000031990	0.205925			ENSMUSG00000031387	ENSMUSG00000046974	0.116229			ENSMUSG00000019433	ENSMUSG00000072571	0.00996178
ENSMUSG00000041718	ENSMUSG00000063856	0.0472075			ENSMUSG00000005732	ENSMUSG00000021131	0.127638			ENSMUSG00000010830	ENSMUSG00000021944	0.205916			ENSMUSG00000033213	ENSMUSG00000109325	0.116194			ENSMUSG00000021396	ENSMUSG00000025260	0.00994737
ENSMUSG00000030246	ENSMUSG00000049422	0.0472054			ENSMUSG00000001604	ENSMUSG00000053062	0.127626			ENSMUSG00000028039	ENSMUSG00000062991	0.20585			ENSMUSG00000002015	ENSMUSG00000109325	0.116137			ENSMUSG00000025260	ENSMUSG00000031821	0.00994122
ENSMUSG00000028179	ENSMUSG00000031490	0.0471988			ENSMUSG00000005892	ENSMUSG00000086147	0.127536			ENSMUSG00000004846	ENSMUSG00000024738	0.205844			ENSMUSG00000066705	ENSMUSG00000109325	0.116129			ENSMUSG00000021396	ENSMUSG00000021866	0.00994103
ENSMUSG00000032348	ENSMUSG00000051257	0.0471957			ENSMUSG00000029430	ENSMUSG00000061330	0.127522			ENSMUSG00000024738	ENSMUSG00000031963	0.205764			ENSMUSG00000028793	ENSMUSG00000109325	0.116012			ENSMUSG00000035578	ENSMUSG00000085218	0.00993695
ENSMUSG00000041718	ENSMUSG00000071708	0.0471873			ENSMUSG00000031297	ENSMUSG00000047250	0.127506			ENSMUSG00000022136	ENSMUSG00000026726	0.205604			ENSMUSG00000032068	ENSMUSG00000046974	0.115974			ENSMUSG00000018677	ENSMUSG00000025260	0.00993584
ENSMUSG00000040652	ENSMUSG00000092622	0.0471855			ENSMUSG00000022652	ENSMUSG00000052776	0.127487			ENSMUSG00000025196	ENSMUSG00000061082	0.205575			ENSMUSG00000046974	ENSMUSG00000056366	0.115853			ENSMUSG00000021866	ENSMUSG00000025260	0.00993573
ENSMUSG00000092622	ENSMUSG00000097113	0.0471033			ENSMUSG00000030268	ENSMUSG00000053062	0.127457			ENSMUSG00000021278	ENSMUSG00000032492	0.205494			ENSMUSG00000026246	ENSMUSG00000078924	0.115832			ENSMUSG00000021396	ENSMUSG00000045659	0.00993407
ENSMUSG00000021456	ENSMUSG00000051257	0.0470894			ENSMUSG00000021196	ENSMUSG00000026193	0.127411			ENSMUSG00000026726	ENSMUSG00000041362	0.205465			ENSMUSG00000091412	ENSMUSG00000109325	0.115804			ENSMUSG00000045659	ENSMUSG00000054808	0.00993178
ENSMUSG00000049422	ENSMUSG00000091498	0.0470457			ENSMUSG00000046711	ENSMUSG00000048373	0.127226			ENSMUSG00000025196	ENSMUSG00000034738	0.205429			ENSMUSG00000046974	ENSMUSG00000051397	0.115786			ENSMUSG00000060657	ENSMUSG00000079350	0.00992848
ENSMUSG00000022683	ENSMUSG00000059534	0.0470126			ENSMUSG00000014226	ENSMUSG00000027671	0.127222			ENSMUSG00000026478	ENSMUSG00000063060	0.205424			ENSMUSG00000046974	ENSMUSG00000050052	0.115755			ENSMUSG00000019894	ENSMUSG00000029587	0.00992794
ENSMUSG00000029922	ENSMUSG00000086454	0.0470018			ENSMUSG00000005892	ENSMUSG00000028093	0.127202			ENSMUSG00000031990	ENSMUSG00000032796	0.205378			ENSMUSG00000020388	ENSMUSG00000046974	0.115704			ENSMUSG00000070604	ENSMUSG00000085218	0.00991898
ENSMUSG00000023861	ENSMUSG00000032348	0.0469413			ENSMUSG00000000486	ENSMUSG00000043535	0.127201			ENSMUSG00000002900	ENSMUSG00000020077	0.205217			ENSMUSG00000046974	ENSMUSG00000053559	0.115703			ENSMUSG00000019894	ENSMUSG00000063108	0.00991259
ENSMUSG00000022474	ENSMUSG00000031490	0.046891			ENSMUSG00000028691	ENSMUSG00000029430	0.127184			ENSMUSG00000041362	ENSMUSG00000051379	0.205156			ENSMUSG00000028412	ENSMUSG00000046974	0.115678			ENSMUSG00000070604	ENSMUSG00000074071	0.00990654
ENSMUSG00000029249	ENSMUSG00000031490	0.0468726			ENSMUSG00000005892	ENSMUSG00000008206	0.12718			ENSMUSG00000019302	ENSMUSG00000032796	0.205046			ENSMUSG00000046974	ENSMUSG00000057933	0.115656			ENSMUSG00000045659	ENSMUSG00000074397	0.00990624
ENSMUSG00000012396	ENSMUSG00000027510	0.0468457			ENSMUSG00000040296	ENSMUSG00000053062	0.127166			ENSMUSG00000020679	ENSMUSG00000028039	0.204892			ENSMUSG00000004207	ENSMUSG00000025351	0.115622			ENSMUSG00000034226	ENSMUSG00000070604	0.00989837
ENSMUSG00000022683	ENSMUSG00000059498	0.046828			ENSMUSG00000005892	ENSMUSG00000024376	0.127147			ENSMUSG00000010830	ENSMUSG00000024738	0.204856			ENSMUSG00000025351	ENSMUSG00000026246	0.115573			ENSMUSG00000062901	ENSMUSG00000074397	0.00989543
ENSMUSG00000022683	ENSMUSG00000051257	0.0467831			ENSMUSG00000000486	ENSMUSG00000043629	0.12709			ENSMUSG00000038400	ENSMUSG00000051379	0.20479			ENSMUSG00000000594	ENSMUSG00000018900	0.115482			ENSMUSG00000025808	ENSMUSG00000060657	0.00988863
ENSMUSG00000032348	ENSMUSG00000041718	0.046721			ENSMUSG00000000486	ENSMUSG00000031609	0.126962			ENSMUSG00000029103	ENSMUSG00000032796	0.204758			ENSMUSG00000033501	ENSMUSG00000046974	0.115401			ENSMUSG00000018774	ENSMUSG00000035578	0.0098865
ENSMUSG00000022474	ENSMUSG00000027506	0.0466673			ENSMUSG00000046711	ENSMUSG00000085101	0.126949			ENSMUSG00000028039	ENSMUSG00000063060	0.204621			ENSMUSG00000040434	ENSMUSG00000046974	0.115381			ENSMUSG00000028278	ENSMUSG00000085218	0.00988596
ENSMUSG00000029922	ENSMUSG00000035505	0.0466642			ENSMUSG00000000486	ENSMUSG00000040669	0.126935			ENSMUSG00000024738	ENSMUSG00000048376	0.204561			ENSMUSG00000019851	ENSMUSG00000109325	0.115333			ENSMUSG00000019813	ENSMUSG00000079350	0.00988489
ENSMUSG00000022683	ENSMUSG00000062382	0.0466306			ENSMUSG00000062518	ENSMUSG00000078498	0.126928			ENSMUSG00000001240	ENSMUSG00000051379	0.204439			ENSMUSG00000000594	ENSMUSG00000047554	0.11531			ENSMUSG00000021396	ENSMUSG00000025808	0.00987539
ENSMUSG00000024843	ENSMUSG00000029922	0.0465902			ENSMUSG00000064264	ENSMUSG00000099370	0.126837			ENSMUSG00000021944	ENSMUSG00000022136	0.2044			ENSMUSG00000034258	ENSMUSG00000109325	0.115293			ENSMUSG00000018677	ENSMUSG00000033917	0.00987238
ENSMUSG00000063856	ENSMUSG00000091498	0.0465901			ENSMUSG00000021131	ENSMUSG00000030603	0.126831			ENSMUSG00000026478	ENSMUSG00000062991	0.204234			ENSMUSG00000026246	ENSMUSG00000037440	0.115273			ENSMUSG00000023966	ENSMUSG00000028278	0.00985364
ENSMUSG00000021456	ENSMUSG00000025856	0.0465188			ENSMUSG00000021196	ENSMUSG00000025934	0.126802			ENSMUSG00000026249	ENSMUSG00000062991	0.20418			ENSMUSG00000031095	ENSMUSG00000046974	0.115241			ENSMUSG00000021996	ENSMUSG00000023966	0.00985249
ENSMUSG00000002768	ENSMUSG00000029922	0.0464931			ENSMUSG00000078249	ENSMUSG00000099370	0.12674			ENSMUSG00000009646	ENSMUSG00000028545	0.204164			ENSMUSG00000026246	ENSMUSG00000074501	0.115029			ENSMUSG00000018774	ENSMUSG00000060657	0.00984955
ENSMUSG00000027506	ENSMUSG00000063856	0.0464643			ENSMUSG00000046711	ENSMUSG00000097173	0.126721			ENSMUSG00000020077	ENSMUSG00000024868	0.204118			ENSMUSG00000034714	ENSMUSG00000046974	0.114977			ENSMUSG00000025260	ENSMUSG00000074397	0.00984809
ENSMUSG00000026893	ENSMUSG00000032348	0.0462925			ENSMUSG00000017453	ENSMUSG00000031297	0.126672			ENSMUSG00000026726	ENSMUSG00000031633	0.204102			ENSMUSG00000025351	ENSMUSG00000028024	0.114975			ENSMUSG00000025766	ENSMUSG00000029171	0.00983514
ENSMUSG00000021456	ENSMUSG00000026893	0.0462458			ENSMUSG00000021196	ENSMUSG00000043629	0.126596			ENSMUSG00000024738	ENSMUSG00000025130	0.204094			ENSMUSG00000000594	ENSMUSG00000015619	0.114901			ENSMUSG00000019433	ENSMUSG00000038346	0.00983136
ENSMUSG00000017548	ENSMUSG00000022474	0.0462285			ENSMUSG00000030672	ENSMUSG00000031297	0.126531			ENSMUSG00000022136	ENSMUSG00000024738	0.204003			ENSMUSG00000018900	ENSMUSG00000025351	0.114895			ENSMUSG00000031821	ENSMUSG00000074071	0.0098299
ENSMUSG00000021456	ENSMUSG00000079197	0.0462185			ENSMUSG00000028691	ENSMUSG00000046711	0.126527			ENSMUSG00000020077	ENSMUSG00000028545	0.203978			ENSMUSG00000022636	ENSMUSG00000025351	0.114863			ENSMUSG00000019433	ENSMUSG00000028249	0.00982965
ENSMUSG00000029922	ENSMUSG00000045104	0.04613			ENSMUSG00000043629	ENSMUSG00000053062	0.126492			ENSMUSG00000024738	ENSMUSG00000038415	0.203955			ENSMUSG00000074272	ENSMUSG00000109325	0.11483			ENSMUSG00000029171	ENSMUSG00000074071	0.00982321
ENSMUSG00000049422	ENSMUSG00000050471	0.0460947			ENSMUSG00000021196	ENSMUSG00000058186	0.12643			ENSMUSG00000032796	ENSMUSG00000041688	0.203927			ENSMUSG00000026246	ENSMUSG00000033213	0.114528			ENSMUSG00000025766	ENSMUSG00000054808	0.00981602
ENSMUSG00000022474	ENSMUSG00000038116	0.0459319			ENSMUSG00000028164	ENSMUSG00000095834	0.126323			ENSMUSG00000021944	ENSMUSG00000051022	0.203875			ENSMUSG00000026246	ENSMUSG00000031812	0.114509			ENSMUSG00000062901	ENSMUSG00000070604	0.00980828
ENSMUSG00000012396	ENSMUSG00000050471	0.0459031			ENSMUSG00000024459	ENSMUSG00000046711	0.126281			ENSMUSG00000024738	ENSMUSG00000031990	0.203866			ENSMUSG00000025838	ENSMUSG00000096647	0.114497			ENSMUSG00000023966	ENSMUSG00000074397	0.00980729
ENSMUSG00000029922	ENSMUSG00000042099	0.0458756			ENSMUSG00000036036	ENSMUSG00000046711	0.12625			ENSMUSG00000020098	ENSMUSG00000062991	0.203833			ENSMUSG00000033174	ENSMUSG00000046974	0.114424			ENSMUSG00000023966	ENSMUSG00000070604	0.00980621
ENSMUSG00000071708	ENSMUSG00000091498	0.0458539			ENSMUSG00000022652	ENSMUSG00000039676	0.126225			ENSMUSG00000063060	ENSMUSG00000070436	0.203806			ENSMUSG00000058022	ENSMUSG00000109325	0.114356			ENSMUSG00000019813	ENSMUSG00000028249	0.00977459
ENSMUSG00000032348	ENSMUSG00000046323	0.0457885			ENSMUSG00000022652	ENSMUSG00000047250	0.12616			ENSMUSG00000020077	ENSMUSG00000032374	0.203766			ENSMUSG00000046974	ENSMUSG00000052584	0.114348			ENSMUSG00000025260	ENSMUSG00000035578	0.00976651
ENSMUSG00000086454	ENSMUSG00000092622	0.0457854			ENSMUSG00000021196	ENSMUSG00000040669	0.126098			ENSMUSG00000005973	ENSMUSG00000051379	0.203659			ENSMUSG00000026246	ENSMUSG00000030792	0.114285			ENSMUSG00000025808	ENSMUSG00000033917	0.00976434
ENSMUSG00000023861	ENSMUSG00000030825	0.0457638			ENSMUSG00000000486	ENSMUSG00000058186	0.126039			ENSMUSG00000024868	ENSMUSG00000063060	0.203616			ENSMUSG00000060675	ENSMUSG00000109325	0.114229			ENSMUSG00000031918	ENSMUSG00000086158	0.00976402
ENSMUSG00000024446	ENSMUSG00000034880	0.0457418			ENSMUSG00000022652	ENSMUSG00000030672	0.126037			ENSMUSG00000021944	ENSMUSG00000054252	0.203557			ENSMUSG00000027239	ENSMUSG00000046974	0.114167			ENSMUSG00000034226	ENSMUSG00000079350	0.00975992
ENSMUSG00000032348	ENSMUSG00000062797	0.0457289			ENSMUSG00000021196	ENSMUSG00000043535	0.12602			ENSMUSG00000002900	ENSMUSG00000062991	0.203509			ENSMUSG00000000594	ENSMUSG00000022415	0.114167			ENSMUSG00000021996	ENSMUSG00000070604	0.00974243
ENSMUSG00000029922	ENSMUSG00000040428	0.0457177			ENSMUSG00000046711	ENSMUSG00000052776	0.126015			ENSMUSG00000039385	ENSMUSG00000062991	0.203496			ENSMUSG00000024975	ENSMUSG00000025351	0.114147			ENSMUSG00000019894	ENSMUSG00000072571	0.00973867
ENSMUSG00000020949	ENSMUSG00000063856	0.0457166			ENSMUSG00000021196	ENSMUSG00000021759	0.125998			ENSMUSG00000025196	ENSMUSG00000028545	0.203424			ENSMUSG00000006360	ENSMUSG00000046974	0.114117			ENSMUSG00000021396	ENSMUSG00000035578	0.00973584
ENSMUSG00000022051	ENSMUSG00000063856	0.0456872			ENSMUSG00000043629	ENSMUSG00000099370	0.125964			ENSMUSG00000035314	ENSMUSG00000062991	0.203293			ENSMUSG00000025006	ENSMUSG00000109325	0.114088			ENSMUSG00000027315	ENSMUSG00000033917	0.00972504
ENSMUSG00000025856	ENSMUSG00000049422	0.0456588			ENSMUSG00000031297	ENSMUSG00000039323	0.125861			ENSMUSG00000025130	ENSMUSG00000051379	0.203231			ENSMUSG00000025351	ENSMUSG00000035183	0.114074			ENSMUSG00000018774	ENSMUSG00000021396	0.0097177
ENSMUSG00000022051	ENSMUSG00000032348	0.0455992			ENSMUSG00000000486	ENSMUSG00000021759	0.125833			ENSMUSG00000028128	ENSMUSG00000063060	0.203207			ENSMUSG00000032702	ENSMUSG00000109325	0.114069			ENSMUSG00000028278	ENSMUSG00000079350	0.00969134
ENSMUSG00000021456	ENSMUSG00000059498	0.0455903			ENSMUSG00000036752	ENSMUSG00000063229	0.125733			ENSMUSG00000025196	ENSMUSG00000032492	0.203189			ENSMUSG00000022636	ENSMUSG00000026246	0.114056			ENSMUSG00000021396	ENSMUSG00000028249	0.00968787
ENSMUSG00000059498	ENSMUSG00000063856	0.0455506			ENSMUSG00000004948	ENSMUSG00000031297	0.125733			ENSMUSG00000042215	ENSMUSG00000063060	0.203147			ENSMUSG00000046974	ENSMUSG00000063714	0.113916			ENSMUSG00000028278	ENSMUSG00000060657	0.00968605
ENSMUSG00000012396	ENSMUSG00000045104	0.0455377			ENSMUSG00000050435	ENSMUSG00000099370	0.125698			ENSMUSG00000001240	ENSMUSG00000021944	0.203031			ENSMUSG00000024922	ENSMUSG00000046974	0.11383			ENSMUSG00000028278	ENSMUSG00000034226	0.00967248
ENSMUSG00000012396	ENSMUSG00000025856	0.0455311			ENSMUSG00000011752	ENSMUSG00000029430	0.125648			ENSMUSG00000062991	ENSMUSG00000070436	0.202985			ENSMUSG00000000594	ENSMUSG00000025351	0.113826			ENSMUSG00000028070	ENSMUSG00000037643	0.00964942
ENSMUSG00000032348	ENSMUSG00000059534	0.045511			ENSMUSG00000046711	ENSMUSG00000099474	0.125521			ENSMUSG00000001240	ENSMUSG00000024738	0.202979			ENSMUSG00000020325	ENSMUSG00000026246	0.113799			ENSMUSG00000025808	ENSMUSG00000085218	0.00964615
ENSMUSG00000028179	ENSMUSG00000063856	0.0452653			ENSMUSG00000020173	ENSMUSG00000046711	0.125517			ENSMUSG00000032492	ENSMUSG00000061082	0.202976			ENSMUSG00000004207	ENSMUSG00000035183	0.113798			ENSMUSG00000021996	ENSMUSG00000033917	0.00961362
ENSMUSG00000017548	ENSMUSG00000022683	0.0452169			ENSMUSG00000005732	ENSMUSG00000054766	0.125487			ENSMUSG00000020679	ENSMUSG00000026249	0.202945			ENSMUSG00000046974	ENSMUSG00000050075	0.113612			ENSMUSG00000028249	ENSMUSG00000074397	0.00959117
ENSMUSG00000049422	ENSMUSG00000097113	0.0451821			ENSMUSG00000037894	ENSMUSG00000046711	0.125464			ENSMUSG00000042215	ENSMUSG00000062991	0.20281			ENSMUSG00000000594	ENSMUSG00000028699	0.113601			ENSMUSG00000023966	ENSMUSG00000062901	0.00958848
ENSMUSG00000020949	ENSMUSG00000071708	0.0451103			ENSMUSG00000000486	ENSMUSG00000056300	0.125458			ENSMUSG00000021944	ENSMUSG00000041362	0.202787			ENSMUSG00000046974	ENSMUSG00000064202	0.113534			ENSMUSG00000021996	ENSMUSG00000074397	0.00958624
ENSMUSG00000022051	ENSMUSG00000071708	0.0450925			ENSMUSG00000005892	ENSMUSG00000030672	0.125436			ENSMUSG00000025196	ENSMUSG00000032374	0.202731			ENSMUSG00000022636	ENSMUSG00000064010	0.113513			ENSMUSG00000045659	ENSMUSG00000085218	0.00958239
ENSMUSG00000012396	ENSMUSG00000097113	0.0450471			ENSMUSG00000014226	ENSMUSG00000016319	0.125412			ENSMUSG00000020098	ENSMUSG00000020679	0.202722			ENSMUSG00000026246	ENSMUSG00000028024	0.113424			ENSMUSG00000074397	ENSMUSG00000079350	0.00958162
ENSMUSG00000012396	ENSMUSG00000079197	0.0450296			ENSMUSG00000046711	ENSMUSG00000066009	0.125409			ENSMUSG00000021944	ENSMUSG00000031451	0.202631			ENSMUSG00000046974	ENSMUSG00000074768	0.113384			ENSMUSG00000025260	ENSMUSG00000070604	0.00957577
ENSMUSG00000029922	ENSMUSG00000045394	0.0450061			ENSMUSG00000028691	ENSMUSG00000031297	0.125403			ENSMUSG00000025902	ENSMUSG00000070436	0.202618			ENSMUSG00000021054	ENSMUSG00000026246	0.113292			ENSMUSG00000028278	ENSMUSG00000074071	0.00957275
ENSMUSG00000012396	ENSMUSG00000020949	0.0450019			ENSMUSG00000021196	ENSMUSG00000056300	0.125345			ENSMUSG00000005836	ENSMUSG00000026726	0.202569			ENSMUSG00000046974	ENSMUSG00000054889	0.113145			ENSMUSG00000019894	ENSMUSG00000050332	0.00953409
ENSMUSG00000022683	ENSMUSG00000091498	0.0448574			ENSMUSG00000022040	ENSMUSG00000099370	0.125242			ENSMUSG00000028128	ENSMUSG00000062991	0.202549			ENSMUSG00000035183	ENSMUSG00000047554	0.113129			ENSMUSG00000023966	ENSMUSG00000025808	0.0095284
ENSMUSG00000020949	ENSMUSG00000032348	0.0448278			ENSMUSG00000005892	ENSMUSG00000039676	0.125229			ENSMUSG00000024503	ENSMUSG00000026726	0.202522			ENSMUSG00000000594	ENSMUSG00000038600	0.113086			ENSMUSG00000021396	ENSMUSG00000070604	0.00952349
ENSMUSG00000021456	ENSMUSG00000038116	0.0447537			ENSMUSG00000078497	ENSMUSG00000099370	0.125221			ENSMUSG00000028545	ENSMUSG00000034738	0.202254			ENSMUSG00000039770	ENSMUSG00000109325	0.113064			ENSMUSG00000021866	ENSMUSG00000074397	0.00951443
ENSMUSG00000040428	ENSMUSG00000092622	0.0447131			ENSMUSG00000036202	ENSMUSG00000099370	0.125172			ENSMUSG00000002900	ENSMUSG00000063060	0.202235			ENSMUSG00000025351	ENSMUSG00000056366	0.113042			ENSMUSG00000018774	ENSMUSG00000023966	0.00950949
ENSMUSG00000012396	ENSMUSG00000022314	0.0447054			ENSMUSG00000027714	ENSMUSG00000029430	0.125138			ENSMUSG00000020679	ENSMUSG00000070436	0.201984			ENSMUSG00000026246	ENSMUSG00000061877	0.113036			ENSMUSG00000021396	ENSMUSG00000025766	0.00950615
ENSMUSG00000026664	ENSMUSG00000063856	0.0447048			ENSMUSG00000028851	ENSMUSG00000029430	0.125023			ENSMUSG00000020679	ENSMUSG00000042215	0.201854			ENSMUSG00000021998	ENSMUSG00000035183	0.113026			ENSMUSG00000021866	ENSMUSG00000035578	0.00950407
ENSMUSG00000027751	ENSMUSG00000029922	0.0446601			ENSMUSG00000005892	ENSMUSG00000044835	0.125006			ENSMUSG00000022150	ENSMUSG00000032796	0.201839			ENSMUSG00000021998	ENSMUSG00000064010	0.113023			ENSMUSG00000021396	ENSMUSG00000028278	0.00950263
ENSMUSG00000029922	ENSMUSG00000040652	0.0446413			ENSMUSG00000000486	ENSMUSG00000102252	0.124955			ENSMUSG00000022580	ENSMUSG00000051379	0.201762			ENSMUSG00000015619	ENSMUSG00000025351	0.112974			ENSMUSG00000025766	ENSMUSG00000028249	0.0094818
ENSMUSG00000062797	ENSMUSG00000063856	0.0446184			ENSMUSG00000000486	ENSMUSG00000099474	0.124897			ENSMUSG00000026726	ENSMUSG00000041688	0.201663			ENSMUSG00000026383	ENSMUSG00000046974	0.112974			ENSMUSG00000021396	ENSMUSG00000031821	0.00947531
ENSMUSG00000029922	ENSMUSG00000051234	0.0446078			ENSMUSG00000026193	ENSMUSG00000053062	0.124886			ENSMUSG00000022580	ENSMUSG00000024738	0.201607			ENSMUSG00000026246	ENSMUSG00000060675	0.11297			ENSMUSG00000006273	ENSMUSG00000028070	0.00946424
ENSMUSG00000022474	ENSMUSG00000028179	0.0445547			ENSMUSG00000021196	ENSMUSG00000031609	0.124857			ENSMUSG00000005973	ENSMUSG00000021944	0.201553			ENSMUSG00000044628	ENSMUSG00000046974	0.112954			ENSMUSG00000031918	ENSMUSG00000037643	0.0094341
ENSMUSG00000032348	ENSMUSG00000062382	0.0445158			ENSMUSG00000016319	ENSMUSG00000029430	0.124827			ENSMUSG00000039385	ENSMUSG00000063060	0.201435			ENSMUSG00000034450	ENSMUSG00000046974	0.112916			ENSMUSG00000028249	ENSMUSG00000086158	0.00943395
ENSMUSG00000023072	ENSMUSG00000029922	0.0444369			ENSMUSG00000028964	ENSMUSG00000046711	0.124823			ENSMUSG00000024503	ENSMUSG00000051379	0.201369			ENSMUSG00000022636	ENSMUSG00000096647	0.112886			ENSMUSG00000035578	ENSMUSG00000079350	0.0094242
ENSMUSG00000049422	ENSMUSG00000062797	0.0443463			ENSMUSG00000022652	ENSMUSG00000044835	0.124798			ENSMUSG00000025902	ENSMUSG00000026249	0.201352			ENSMUSG00000019437	ENSMUSG00000046974	0.112867			ENSMUSG00000018774	ENSMUSG00000074397	0.00939885
ENSMUSG00000022474	ENSMUSG00000036438	0.0442507			ENSMUSG00000008206	ENSMUSG00000031297	0.124795			ENSMUSG00000032796	ENSMUSG00000054252	0.201326			ENSMUSG00000032220	ENSMUSG00000109325	0.112838			ENSMUSG00000045659	ENSMUSG00000070604	0.00937104
ENSMUSG00000071708	ENSMUSG00000074656	0.0441873			ENSMUSG00000021131	ENSMUSG00000037894	0.12476			ENSMUSG00000026726	ENSMUSG00000054252	0.201208			ENSMUSG00000044308	ENSMUSG00000046974	0.112829			ENSMUSG00000019894	ENSMUSG00000044149	0.00936479
ENSMUSG00000029922	ENSMUSG00000041287	0.0441262			ENSMUSG00000001525	ENSMUSG00000063229	0.124712			ENSMUSG00000002900	ENSMUSG00000061082	0.201185			ENSMUSG00000025351	ENSMUSG00000025839	0.112799			ENSMUSG00000025808	ENSMUSG00000031821	0.00935907
ENSMUSG00000022474	ENSMUSG00000022683	0.0440941			ENSMUSG00000021322	ENSMUSG00000053062	0.124683			ENSMUSG00000032374	ENSMUSG00000032492	0.201141			ENSMUSG00000024975	ENSMUSG00000109325	0.112733			ENSMUSG00000006273	ENSMUSG00000029171	0.00934507
ENSMUSG00000020949	ENSMUSG00000024446	0.0440398			ENSMUSG00000005892	ENSMUSG00000043687	0.124682			ENSMUSG00000026726	ENSMUSG00000038415	0.201057			ENSMUSG00000046974	ENSMUSG00000090841	0.112725			ENSMUSG00000021396	ENSMUSG00000062901	0.00933407
ENSMUSG00000034880	ENSMUSG00000063856	0.0440372			ENSMUSG00000046711	ENSMUSG00000050435	0.124665			ENSMUSG00000029616	ENSMUSG00000032796	0.201015			ENSMUSG00000025838	ENSMUSG00000027875	0.112716			ENSMUSG00000025808	ENSMUSG00000028249	0.00933024
ENSMUSG00000021456	ENSMUSG00000023861	0.0439729			ENSMUSG00000053062	ENSMUSG00000058186	0.124642			ENSMUSG00000028545	ENSMUSG00000061082	0.200966			ENSMUSG00000078626	ENSMUSG00000109325	0.112704			ENSMUSG00000029171	ENSMUSG00000070604	0.00932632
ENSMUSG00000003420	ENSMUSG00000071708	0.0438619			ENSMUSG00000005892	ENSMUSG00000025001	0.124587			ENSMUSG00000030934	ENSMUSG00000062991	0.200901			ENSMUSG00000000594	ENSMUSG00000031812	0.112604			ENSMUSG00000028278	ENSMUSG00000074397	0.00932037
ENSMUSG00000032348	ENSMUSG00000074656	0.0438118			ENSMUSG00000031297	ENSMUSG00000066652	0.124566			ENSMUSG00000001240	ENSMUSG00000032796	0.200894			ENSMUSG00000034391	ENSMUSG00000046974	0.112583			ENSMUSG00000033917	ENSMUSG00000035578	0.00931704
ENSMUSG00000071708	ENSMUSG00000079197	0.0437766			ENSMUSG00000005892	ENSMUSG00000042988	0.124561			ENSMUSG00000002900	ENSMUSG00000025196	0.200892			ENSMUSG00000028776	ENSMUSG00000046974	0.112567			ENSMUSG00000025260	ENSMUSG00000085218	0.00931143
ENSMUSG00000032348	ENSMUSG00000091498	0.0437737			ENSMUSG00000029430	ENSMUSG00000063524	0.124531			ENSMUSG00000031451	ENSMUSG00000051379	0.200886			ENSMUSG00000064010	ENSMUSG00000096647	0.112536			ENSMUSG00000019433	ENSMUSG00000087598	0.00930155
ENSMUSG00000017723	ENSMUSG00000063856	0.0437583			ENSMUSG00000017453	ENSMUSG00000022652	0.124429			ENSMUSG00000019302	ENSMUSG00000024738	0.200885			ENSMUSG00000027253	ENSMUSG00000064010	0.112496			ENSMUSG00000018774	ENSMUSG00000037643	0.00929695
ENSMUSG00000022024	ENSMUSG00000030825	0.0437075			ENSMUSG00000000486	ENSMUSG00000048373	0.124429			ENSMUSG00000026249	ENSMUSG00000063060	0.200883			ENSMUSG00000078626	ENSMUSG00000096647	0.112468			ENSMUSG00000019433	ENSMUSG00000033917	0.0092788
ENSMUSG00000021456	ENSMUSG00000034880	0.0435345			ENSMUSG00000027671	ENSMUSG00000032171	0.12437			ENSMUSG00000029553	ENSMUSG00000051379	0.200835			ENSMUSG00000022433	ENSMUSG00000046974	0.112421			ENSMUSG00000028249	ENSMUSG00000031821	0.00927815
ENSMUSG00000026893	ENSMUSG00000063856	0.0435327			ENSMUSG00000005892	ENSMUSG00000024989	0.12436			ENSMUSG00000020098	ENSMUSG00000063060	0.200804			ENSMUSG00000036022	ENSMUSG00000046974	0.112391			ENSMUSG00000044807	ENSMUSG00000050332	0.00927365
ENSMUSG00000034880	ENSMUSG00000071708	0.0435324			ENSMUSG00000005892	ENSMUSG00000062309	0.124359			ENSMUSG00000022580	ENSMUSG00000026726	0.200431			ENSMUSG00000046974	ENSMUSG00000078817	0.112333			ENSMUSG00000028249	ENSMUSG00000033917	0.00926691
ENSMUSG00000025856	ENSMUSG00000032348	0.0435204			ENSMUSG00000021196	ENSMUSG00000082082	0.124327			ENSMUSG00000032492	ENSMUSG00000034738	0.200238			ENSMUSG00000022564	ENSMUSG00000046974	0.112307			ENSMUSG00000021866	ENSMUSG00000037643	0.00926309
ENSMUSG00000032249	ENSMUSG00000063856	0.0435162			ENSMUSG00000021196	ENSMUSG00000048373	0.124292			ENSMUSG00000024738	ENSMUSG00000038400	0.200197			ENSMUSG00000003363	ENSMUSG00000046974	0.112298			ENSMUSG00000034226	ENSMUSG00000035578	0.00925586
ENSMUSG00000032348	ENSMUSG00000079197	0.043484			ENSMUSG00000005732	ENSMUSG00000063229	0.124274			ENSMUSG00000020679	ENSMUSG00000030934	0.200024			ENSMUSG00000046974	ENSMUSG00000047281	0.112298			ENSMUSG00000025766	ENSMUSG00000031918	0.00925575
ENSMUSG00000045104	ENSMUSG00000049422	0.0434421			ENSMUSG00000000486	ENSMUSG00000013089	0.124228			ENSMUSG00000031963	ENSMUSG00000062991	0.2			ENSMUSG00000021998	ENSMUSG00000027253	0.112297			ENSMUSG00000025766	ENSMUSG00000035578	0.00923642
ENSMUSG00000022051	ENSMUSG00000049422	0.0433809			ENSMUSG00000021196	ENSMUSG00000097173	0.124225			ENSMUSG00000002900	ENSMUSG00000020679	0.199999			ENSMUSG00000046974	ENSMUSG00000048371	0.112283			ENSMUSG00000025260	ENSMUSG00000074071	0.00923331
ENSMUSG00000022474	ENSMUSG00000030825	0.0433491			ENSMUSG00000005732	ENSMUSG00000014226	0.124162			ENSMUSG00000020679	ENSMUSG00000026478	0.19991			ENSMUSG00000034858	ENSMUSG00000046974	0.112248			ENSMUSG00000021396	ENSMUSG00000023966	0.00923286
ENSMUSG00000023072	ENSMUSG00000092622	0.0433383			ENSMUSG00000022652	ENSMUSG00000055560	0.12414			ENSMUSG00000021278	ENSMUSG00000028039	0.199836			ENSMUSG00000030917	ENSMUSG00000096647	0.112231			ENSMUSG00000038346	ENSMUSG00000087598	0.00922852
ENSMUSG00000022683	ENSMUSG00000041718	0.0433068			ENSMUSG00000005892	ENSMUSG00000027985	0.124111			ENSMUSG00000031633	ENSMUSG00000051379	0.19982			ENSMUSG00000000594	ENSMUSG00000025838	0.112202			ENSMUSG00000026980	ENSMUSG00000066829	0.00922418
ENSMUSG00000012396	ENSMUSG00000034880	0.0432776			ENSMUSG00000005892	ENSMUSG00000034520	0.12408			ENSMUSG00000025902	ENSMUSG00000028039	0.199771			ENSMUSG00000021054	ENSMUSG00000109325	0.112174			ENSMUSG00000019433	ENSMUSG00000026980	0.00921723
ENSMUSG00000031146	ENSMUSG00000049422	0.0432508			ENSMUSG00000054766	ENSMUSG00000099370	0.124042			ENSMUSG00000032796	ENSMUSG00000038415	0.199628			ENSMUSG00000004207	ENSMUSG00000096647	0.112163			ENSMUSG00000019813	ENSMUSG00000045659	0.00921002
ENSMUSG00000041548	ENSMUSG00000071708	0.0432326			ENSMUSG00000028164	ENSMUSG00000030268	0.123993			ENSMUSG00000031963	ENSMUSG00000063060	0.199625			ENSMUSG00000037440	ENSMUSG00000096647	0.112163			ENSMUSG00000026980	ENSMUSG00000063108	0.00920378
ENSMUSG00000049775	ENSMUSG00000071708	0.0431979			ENSMUSG00000005892	ENSMUSG00000024067	0.123964			ENSMUSG00000021278	ENSMUSG00000024868	0.199625			ENSMUSG00000032462	ENSMUSG00000109325	0.112147			ENSMUSG00000019813	ENSMUSG00000021996	0.00920078
ENSMUSG00000049422	ENSMUSG00000074656	0.0431506			ENSMUSG00000021131	ENSMUSG00000027671	0.123963			ENSMUSG00000024738	ENSMUSG00000041362	0.199572			ENSMUSG00000090693	ENSMUSG00000096647	0.112097			ENSMUSG00000028070	ENSMUSG00000033917	0.00918545
ENSMUSG00000045104	ENSMUSG00000092622	0.0431179			ENSMUSG00000030268	ENSMUSG00000078498	0.123963			ENSMUSG00000018906	ENSMUSG00000063060	0.199561			ENSMUSG00000025839	ENSMUSG00000026246	0.111989			ENSMUSG00000021396	ENSMUSG00000021996	0.00918029
ENSMUSG00000034880	ENSMUSG00000049422	0.0430721			ENSMUSG00000021196	ENSMUSG00000102252	0.123945			ENSMUSG00000020679	ENSMUSG00000031963	0.19956			ENSMUSG00000013766	ENSMUSG00000026246	0.111927			ENSMUSG00000023966	ENSMUSG00000085218	0.00916895
ENSMUSG00000012396	ENSMUSG00000031146	0.0430474			ENSMUSG00000000486	ENSMUSG00000036036	0.123882			ENSMUSG00000001240	ENSMUSG00000026726	0.19949			ENSMUSG00000042500	ENSMUSG00000046974	0.111916			ENSMUSG00000021396	ENSMUSG00000085218	0.00916404
ENSMUSG00000024446	ENSMUSG00000030825	0.0430346			ENSMUSG00000046711	ENSMUSG00000066652	0.123848			ENSMUSG00000026726	ENSMUSG00000038168	0.19949			ENSMUSG00000039159	ENSMUSG00000046974	0.111896			ENSMUSG00000037643	ENSMUSG00000062901	0.00914695
ENSMUSG00000024038	ENSMUSG00000029922	0.0430224			ENSMUSG00000028800	ENSMUSG00000046711	0.123843			ENSMUSG00000018906	ENSMUSG00000062991	0.19949			ENSMUSG00000064010	ENSMUSG00000070473	0.111865			ENSMUSG00000079350	ENSMUSG00000085218	0.00914641
ENSMUSG00000022683	ENSMUSG00000062797	0.0430131			ENSMUSG00000024067	ENSMUSG00000031297	0.12372			ENSMUSG00000021278	ENSMUSG00000070436	0.199443			ENSMUSG00000040405	ENSMUSG00000046974	0.111786			ENSMUSG00000025808	ENSMUSG00000079350	0.00914604
ENSMUSG00000012396	ENSMUSG00000049775	0.042923			ENSMUSG00000004951	ENSMUSG00000063229	0.12361			ENSMUSG00000002900	ENSMUSG00000009646	0.199419			ENSMUSG00000021998	ENSMUSG00000026246	0.111725			ENSMUSG00000031821	ENSMUSG00000037643	0.0091371
ENSMUSG00000041287	ENSMUSG00000092622	0.0428529			ENSMUSG00000046711	ENSMUSG00000066000	0.123605			ENSMUSG00000020077	ENSMUSG00000028039	0.199384			ENSMUSG00000042357	ENSMUSG00000046974	0.111701			ENSMUSG00000019433	ENSMUSG00000044807	0.00912945
ENSMUSG00000027751	ENSMUSG00000092622	0.042836			ENSMUSG00000022652	ENSMUSG00000024209	0.123595			ENSMUSG00000024868	ENSMUSG00000025902	0.199356			ENSMUSG00000015702	ENSMUSG00000109325	0.111693			ENSMUSG00000042436	ENSMUSG00000072571	0.00912255
ENSMUSG00000041718	ENSMUSG00000049422	0.042786			ENSMUSG00000000486	ENSMUSG00000097173	0.123555			ENSMUSG00000025902	ENSMUSG00000026478	0.199274			ENSMUSG00000005054	ENSMUSG00000025351	0.111657			ENSMUSG00000025260	ENSMUSG00000045659	0.00911778
ENSMUSG00000020949	ENSMUSG00000049422	0.0427091			ENSMUSG00000078498	ENSMUSG00000095834	0.12354			ENSMUSG00000028763	ENSMUSG00000032796	0.199204			ENSMUSG00000035183	ENSMUSG00000070473	0.111629			ENSMUSG00000060657	ENSMUSG00000085218	0.00911301
ENSMUSG00000022314	ENSMUSG00000071708	0.0427086			ENSMUSG00000026193	ENSMUSG00000095834	0.123471			ENSMUSG00000020077	ENSMUSG00000026478	0.199018			ENSMUSG00000020846	ENSMUSG00000109325	0.111626			ENSMUSG00000028278	ENSMUSG00000035578	0.0091128
ENSMUSG00000023861	ENSMUSG00000051257	0.042655			ENSMUSG00000043535	ENSMUSG00000053062	0.123457			ENSMUSG00000025902	ENSMUSG00000042215	0.198865			ENSMUSG00000020900	ENSMUSG00000046974	0.111598			ENSMUSG00000028249	ENSMUSG00000085218	0.00911107
ENSMUSG00000022683	ENSMUSG00000046323	0.0426061			ENSMUSG00000005892	ENSMUSG00000021835	0.123427			ENSMUSG00000026726	ENSMUSG00000051022	0.19886			ENSMUSG00000046974	ENSMUSG00000060550	0.111566			ENSMUSG00000044149	ENSMUSG00000066829	0.00910609
ENSMUSG00000027510	ENSMUSG00000032348	0.0426021			ENSMUSG00000046711	ENSMUSG00000092349	0.1234			ENSMUSG00000020077	ENSMUSG00000031503	0.198822			ENSMUSG00000027253	ENSMUSG00000035183	0.111565			ENSMUSG00000021396	ENSMUSG00000037643	0.00909101
ENSMUSG00000021456	ENSMUSG00000049775	0.0425841			ENSMUSG00000013089	ENSMUSG00000021196	0.123376			ENSMUSG00000051022	ENSMUSG00000051379	0.19882			ENSMUSG00000015702	ENSMUSG00000096647	0.11149			ENSMUSG00000026980	ENSMUSG00000029587	0.00906809
ENSMUSG00000042099	ENSMUSG00000092622	0.0425195			ENSMUSG00000025934	ENSMUSG00000099370	0.123359			ENSMUSG00000026604	ENSMUSG00000026726	0.198817			ENSMUSG00000061877	ENSMUSG00000109325	0.111487			ENSMUSG00000021866	ENSMUSG00000029171	0.00906384
ENSMUSG00000029922	ENSMUSG00000047888	0.0425143			ENSMUSG00000021196	ENSMUSG00000099474	0.123288			ENSMUSG00000020679	ENSMUSG00000025007	0.198808			ENSMUSG00000025283	ENSMUSG00000109325	0.111423			ENSMUSG00000019813	ENSMUSG00000021396	0.00905894
ENSMUSG00000045394	ENSMUSG00000092622	0.0424769			ENSMUSG00000020415	ENSMUSG00000031297	0.123249			ENSMUSG00000002900	ENSMUSG00000018906	0.198796			ENSMUSG00000030792	ENSMUSG00000096647	0.111392			ENSMUSG00000006273	ENSMUSG00000079350	0.00903034
ENSMUSG00000030825	ENSMUSG00000062382	0.042454			ENSMUSG00000005892	ENSMUSG00000078500	0.123249			ENSMUSG00000024738	ENSMUSG00000029553	0.198794			ENSMUSG00000038763	ENSMUSG00000096647	0.111325			ENSMUSG00000028278	ENSMUSG00000070604	0.00902423
ENSMUSG00000022474	ENSMUSG00000029249	0.0424409			ENSMUSG00000005892	ENSMUSG00000024409	0.123241			ENSMUSG00000004633	ENSMUSG00000032796	0.198726			ENSMUSG00000021998	ENSMUSG00000037031	0.111294			ENSMUSG00000019433	ENSMUSG00000084919	0.00902237
ENSMUSG00000022683	ENSMUSG00000038116	0.0423984			ENSMUSG00000026193	ENSMUSG00000030268	0.123187			ENSMUSG00000051379	ENSMUSG00000058070	0.198598			ENSMUSG00000000594	ENSMUSG00000018166	0.111279			ENSMUSG00000019813	ENSMUSG00000031441	0.00901648
ENSMUSG00000030825	ENSMUSG00000051257	0.0423183			ENSMUSG00000022351	ENSMUSG00000063229	0.123174			ENSMUSG00000051379	ENSMUSG00000054252	0.19857			ENSMUSG00000023043	ENSMUSG00000025351	0.111258			ENSMUSG00000019433	ENSMUSG00000044149	0.00901015
ENSMUSG00000030825	ENSMUSG00000038116	0.0423164			ENSMUSG00000023004	ENSMUSG00000063229	0.123151			ENSMUSG00000025902	ENSMUSG00000028128	0.198535			ENSMUSG00000026246	ENSMUSG00000028793	0.111198			ENSMUSG00000019894	ENSMUSG00000038485	0.00900921
ENSMUSG00000032348	ENSMUSG00000034880	0.0422321			ENSMUSG00000029430	ENSMUSG00000054405	0.123141			ENSMUSG00000002900	ENSMUSG00000034738	0.198523			ENSMUSG00000000594	ENSMUSG00000074207	0.111192			ENSMUSG00000006273	ENSMUSG00000019433	0.00899979
ENSMUSG00000021456	ENSMUSG00000050471	0.042147			ENSMUSG00000005732	ENSMUSG00000037894	0.123055			ENSMUSG00000024503	ENSMUSG00000032796	0.198461			ENSMUSG00000046974	ENSMUSG00000089774	0.111046			ENSMUSG00000028249	ENSMUSG00000070604	0.00898436
ENSMUSG00000030825	ENSMUSG00000091498	0.0421208			ENSMUSG00000024209	ENSMUSG00000031297	0.122995			ENSMUSG00000021944	ENSMUSG00000059325	0.198413			ENSMUSG00000017760	ENSMUSG00000109325	0.11103			ENSMUSG00000023966	ENSMUSG00000028249	0.00896848
ENSMUSG00000022683	ENSMUSG00000079197	0.0420502			ENSMUSG00000020361	ENSMUSG00000029430	0.122993			ENSMUSG00000051379	ENSMUSG00000059325	0.198325			ENSMUSG00000041895	ENSMUSG00000046974	0.110977			ENSMUSG00000025260	ENSMUSG00000062901	0.00896821
ENSMUSG00000022024	ENSMUSG00000022474	0.0420347			ENSMUSG00000005892	ENSMUSG00000054766	0.122974			ENSMUSG00000028545	ENSMUSG00000032374	0.19832			ENSMUSG00000026879	ENSMUSG00000109325	0.110962			ENSMUSG00000019433	ENSMUSG00000029587	0.0089605
ENSMUSG00000031490	ENSMUSG00000046323	0.0419943			ENSMUSG00000028164	ENSMUSG00000032494	0.122954			ENSMUSG00000002900	ENSMUSG00000025902	0.198304			ENSMUSG00000000594	ENSMUSG00000037440	0.110885			ENSMUSG00000044149	ENSMUSG00000063108	0.008951
ENSMUSG00000030825	ENSMUSG00000050471	0.0419383			ENSMUSG00000036036	ENSMUSG00000099370	0.122949			ENSMUSG00000002900	ENSMUSG00000031503	0.198247			ENSMUSG00000000594	ENSMUSG00000030792	0.110883			ENSMUSG00000025260	ENSMUSG00000060657	0.00895036
ENSMUSG00000032348	ENSMUSG00000049775	0.0419115			ENSMUSG00000026817	ENSMUSG00000031297	0.122945			ENSMUSG00000019916	ENSMUSG00000021944	0.198228			ENSMUSG00000022940	ENSMUSG00000046974	0.110849			ENSMUSG00000045659	ENSMUSG00000079350	0.00894856
ENSMUSG00000024446	ENSMUSG00000059534	0.0419065			ENSMUSG00000028964	ENSMUSG00000031297	0.122913			ENSMUSG00000031503	ENSMUSG00000062991	0.198208			ENSMUSG00000025351	ENSMUSG00000038600	0.110712			ENSMUSG00000006273	ENSMUSG00000031918	0.00894825
ENSMUSG00000049422	ENSMUSG00000079197	0.0418378			ENSMUSG00000048373	ENSMUSG00000099370	0.12288			ENSMUSG00000020679	ENSMUSG00000039385	0.198204			ENSMUSG00000029499	ENSMUSG00000046974	0.110666			ENSMUSG00000023966	ENSMUSG00000034226	0.00893439
ENSMUSG00000017548	ENSMUSG00000030825	0.0417965			ENSMUSG00000066009	ENSMUSG00000099370	0.12286			ENSMUSG00000024738	ENSMUSG00000031633	0.198174			ENSMUSG00000006304	ENSMUSG00000046974	0.110657			ENSMUSG00000006273	ENSMUSG00000054808	0.00891812
ENSMUSG00000032348	ENSMUSG00000097113	0.0416765			ENSMUSG00000053062	ENSMUSG00000056300	0.122847			ENSMUSG00000019302	ENSMUSG00000020679	0.198168			ENSMUSG00000000594	ENSMUSG00000078626	0.110544			ENSMUSG00000018677	ENSMUSG00000025766	0.00891524
ENSMUSG00000030825	ENSMUSG00000059534	0.041676			ENSMUSG00000092349	ENSMUSG00000099370	0.122836			ENSMUSG00000002900	ENSMUSG00000032374	0.198159			ENSMUSG00000000594	ENSMUSG00000028793	0.110518			ENSMUSG00000019894	ENSMUSG00000042436	0.00891364
ENSMUSG00000017723	ENSMUSG00000022683	0.0416742			ENSMUSG00000026193	ENSMUSG00000028164	0.122832			ENSMUSG00000028545	ENSMUSG00000032492	0.198152			ENSMUSG00000021553	ENSMUSG00000021998	0.110511			ENSMUSG00000021996	ENSMUSG00000060657	0.00890171
ENSMUSG00000029922	ENSMUSG00000078816	0.0416665			ENSMUSG00000029430	ENSMUSG00000097346	0.122804			ENSMUSG00000005973	ENSMUSG00000032796	0.198108			ENSMUSG00000015702	ENSMUSG00000035183	0.110508			ENSMUSG00000025260	ENSMUSG00000025808	0.0088997
ENSMUSG00000030246	ENSMUSG00000032348	0.0416564			ENSMUSG00000011752	ENSMUSG00000063229	0.122772			ENSMUSG00000030761	ENSMUSG00000062991	0.198101			ENSMUSG00000037166	ENSMUSG00000046974	0.110465			ENSMUSG00000060657	ENSMUSG00000062901	0.0088857
ENSMUSG00000022474	ENSMUSG00000024446	0.0415758			ENSMUSG00000022012	ENSMUSG00000030268	0.122765			ENSMUSG00000021944	ENSMUSG00000031502	0.198098			ENSMUSG00000018900	ENSMUSG00000064010	0.110445			ENSMUSG00000037643	ENSMUSG00000054808	0.00885716
ENSMUSG00000078816	ENSMUSG00000092622	0.0415685			ENSMUSG00000022652	ENSMUSG00000066652	0.12272			ENSMUSG00000019916	ENSMUSG00000051379	0.198072			ENSMUSG00000006056	ENSMUSG00000046974	0.110388			ENSMUSG00000028278	ENSMUSG00000037643	0.00884979
ENSMUSG00000031490	ENSMUSG00000059534	0.0415419			ENSMUSG00000046711	ENSMUSG00000055560	0.122677			ENSMUSG00000020679	ENSMUSG00000031990	0.198009			ENSMUSG00000000594	ENSMUSG00000030917	0.110359			ENSMUSG00000027315	ENSMUSG00000029171	0.0088458
ENSMUSG00000028179	ENSMUSG00000036438	0.0415042			ENSMUSG00000022652	ENSMUSG00000078500	0.122657			ENSMUSG00000025902	ENSMUSG00000039385	0.197995			ENSMUSG00000035183	ENSMUSG00000037031	0.110301			ENSMUSG00000019894	ENSMUSG00000026980	0.0088414
ENSMUSG00000028179	ENSMUSG00000032249	0.0414455			ENSMUSG00000032494	ENSMUSG00000040669	0.122643			ENSMUSG00000020679	ENSMUSG00000035314	0.197961			ENSMUSG00000018900	ENSMUSG00000035183	0.110298			ENSMUSG00000028249	ENSMUSG00000079350	0.00883759
ENSMUSG00000024446	ENSMUSG00000062382	0.041397			ENSMUSG00000014226	ENSMUSG00000054405	0.122621			ENSMUSG00000009646	ENSMUSG00000024868	0.197937			ENSMUSG00000025351	ENSMUSG00000070473	0.110294			ENSMUSG00000034226	ENSMUSG00000045659	0.00880924
ENSMUSG00000051257	ENSMUSG00000091498	0.0413792			ENSMUSG00000031297	ENSMUSG00000037894	0.122615			ENSMUSG00000005973	ENSMUSG00000024738	0.197914			ENSMUSG00000025351	ENSMUSG00000047554	0.110288			ENSMUSG00000019813	ENSMUSG00000037643	0.00880735
ENSMUSG00000017548	ENSMUSG00000022024	0.0413308			ENSMUSG00000000486	ENSMUSG00000078249	0.122607			ENSMUSG00000027784	ENSMUSG00000063060	0.197905			ENSMUSG00000025838	ENSMUSG00000090693	0.110279			ENSMUSG00000060657	ENSMUSG00000074071	0.00877772
ENSMUSG00000022474	ENSMUSG00000026893	0.0413176			ENSMUSG00000006442	ENSMUSG00000063229	0.122573			ENSMUSG00000021944	ENSMUSG00000038648	0.197838			ENSMUSG00000020325	ENSMUSG00000035183	0.110262			ENSMUSG00000066829	ENSMUSG00000084919	0.00877249
ENSMUSG00000017548	ENSMUSG00000027506	0.041291			ENSMUSG00000029430	ENSMUSG00000057113	0.122514			ENSMUSG00000024738	ENSMUSG00000031502	0.197773			ENSMUSG00000000594	ENSMUSG00000015702	0.110248			ENSMUSG00000038346	ENSMUSG00000054808	0.00874922
ENSMUSG00000025856	ENSMUSG00000063856	0.0412597			ENSMUSG00000022652	ENSMUSG00000026817	0.122507			ENSMUSG00000024738	ENSMUSG00000058070	0.197753			ENSMUSG00000037031	ENSMUSG00000096647	0.110236			ENSMUSG00000034226	ENSMUSG00000042436	0.0087343
ENSMUSG00000021456	ENSMUSG00000021591	0.0412586			ENSMUSG00000024376	ENSMUSG00000031297	0.12248			ENSMUSG00000027784	ENSMUSG00000062991	0.197742			ENSMUSG00000025838	ENSMUSG00000035183	0.110177			ENSMUSG00000021396	ENSMUSG00000079350	0.00872713
ENSMUSG00000029249	ENSMUSG00000036438	0.0412556			ENSMUSG00000005892	ENSMUSG00000028800	0.122448			ENSMUSG00000020098	ENSMUSG00000025902	0.197722			ENSMUSG00000000594	ENSMUSG00000070737	0.110156			ENSMUSG00000023966	ENSMUSG00000060657	0.0086934
ENSMUSG00000059498	ENSMUSG00000071708	0.0412216			ENSMUSG00000021322	ENSMUSG00000030268	0.122419			ENSMUSG00000030934	ENSMUSG00000063060	0.197721			ENSMUSG00000039382	ENSMUSG00000046974	0.110148			ENSMUSG00000021996	ENSMUSG00000031821	0.00867499
ENSMUSG00000032348	ENSMUSG00000050471	0.0412143			ENSMUSG00000000486	ENSMUSG00000050435	0.122368			ENSMUSG00000021278	ENSMUSG00000026478	0.197636			ENSMUSG00000040564	ENSMUSG00000046974	0.110137			ENSMUSG00000018774	ENSMUSG00000074071	0.00867349
ENSMUSG00000022683	ENSMUSG00000074656	0.0411854			ENSMUSG00000031297	ENSMUSG00000066009	0.122289			ENSMUSG00000009646	ENSMUSG00000039385	0.197621			ENSMUSG00000030342	ENSMUSG00000109325	0.110128			ENSMUSG00000061533	ENSMUSG00000063108	0.00866827
ENSMUSG00000022683	ENSMUSG00000026893	0.0411581			ENSMUSG00000022652	ENSMUSG00000040488	0.122285			ENSMUSG00000051379	ENSMUSG00000097928	0.197599			ENSMUSG00000037580	ENSMUSG00000109325	0.110112			ENSMUSG00000019813	ENSMUSG00000029171	0.00866483
ENSMUSG00000021591	ENSMUSG00000022683	0.0411386			ENSMUSG00000022652	ENSMUSG00000054766	0.12225			ENSMUSG00000020077	ENSMUSG00000042215	0.197579			ENSMUSG00000042903	ENSMUSG00000046974	0.110066			ENSMUSG00000045659	ENSMUSG00000060657	0.00866134
ENSMUSG00000041548	ENSMUSG00000049422	0.0411191			ENSMUSG00000000486	ENSMUSG00000092349	0.122161			ENSMUSG00000018593	ENSMUSG00000063060	0.197492			ENSMUSG00000046974	ENSMUSG00000060002	0.110054			ENSMUSG00000034226	ENSMUSG00000060657	0.00865862
ENSMUSG00000022314	ENSMUSG00000049422	0.0410911			ENSMUSG00000028964	ENSMUSG00000037894	0.122143			ENSMUSG00000018906	ENSMUSG00000020077	0.197452			ENSMUSG00000026246	ENSMUSG00000074365	0.110024			ENSMUSG00000041729	ENSMUSG00000084919	0.00865625
ENSMUSG00000063856	ENSMUSG00000079197	0.0410883			ENSMUSG00000005892	ENSMUSG00000066009	0.122131			ENSMUSG00000005836	ENSMUSG00000021944	0.19745			ENSMUSG00000029161	ENSMUSG00000109325	0.109957			ENSMUSG00000019433	ENSMUSG00000037643	0.00865233
ENSMUSG00000029922	ENSMUSG00000055401	0.0410716			ENSMUSG00000029430	ENSMUSG00000043681	0.122104			ENSMUSG00000031502	ENSMUSG00000032492	0.197398			ENSMUSG00000031432	ENSMUSG00000046974	0.10992			ENSMUSG00000006273	ENSMUSG00000086158	0.00864264
ENSMUSG00000032348	ENSMUSG00000059498	0.0410625			ENSMUSG00000000486	ENSMUSG00000062518	0.122069			ENSMUSG00000031503	ENSMUSG00000032492	0.197388			ENSMUSG00000008668	ENSMUSG00000109325	0.109863			ENSMUSG00000027315	ENSMUSG00000031918	0.00864175
ENSMUSG00000004359	ENSMUSG00000092622	0.0410025			ENSMUSG00000058186	ENSMUSG00000078498	0.122052			ENSMUSG00000009646	ENSMUSG00000028039	0.197329			ENSMUSG00000028601	ENSMUSG00000046974	0.109838			ENSMUSG00000044149	ENSMUSG00000084919	0.00863068
ENSMUSG00000026664	ENSMUSG00000028179	0.0409758			ENSMUSG00000040669	ENSMUSG00000053062	0.122038			ENSMUSG00000026726	ENSMUSG00000032359	0.197297			ENSMUSG00000046974	ENSMUSG00000054753	0.109775			ENSMUSG00000034226	ENSMUSG00000085218	0.00862992
ENSMUSG00000022051	ENSMUSG00000022683	0.0409676			ENSMUSG00000021196	ENSMUSG00000078249	0.121985			ENSMUSG00000020679	ENSMUSG00000028128	0.197283			ENSMUSG00000031812	ENSMUSG00000096647	0.109754			ENSMUSG00000025808	ENSMUSG00000031918	0.00859508
ENSMUSG00000031146	ENSMUSG00000032348	0.0409461			ENSMUSG00000029430	ENSMUSG00000074476	0.121982			ENSMUSG00000031503	ENSMUSG00000063060	0.197271			ENSMUSG00000034007	ENSMUSG00000046974	0.109709			ENSMUSG00000019894	ENSMUSG00000048355	0.00859392
ENSMUSG00000020949	ENSMUSG00000034880	0.0409414			ENSMUSG00000014226	ENSMUSG00000028851	0.121941			ENSMUSG00000021944	ENSMUSG00000042510	0.197267			ENSMUSG00000038600	ENSMUSG00000096647	0.109691			ENSMUSG00000021866	ENSMUSG00000033917	0.00858711
ENSMUSG00000022683	ENSMUSG00000028179	0.0409313			ENSMUSG00000097173	ENSMUSG00000099370	0.1219			ENSMUSG00000018593	ENSMUSG00000032492	0.19724			ENSMUSG00000019872	ENSMUSG00000109325	0.109685			ENSMUSG00000006273	ENSMUSG00000031821	0.00858187
ENSMUSG00000022314	ENSMUSG00000063856	0.0409148			ENSMUSG00000021196	ENSMUSG00000062518	0.121817			ENSMUSG00000025902	ENSMUSG00000030934	0.197237			ENSMUSG00000048583	ENSMUSG00000109325	0.109659			ENSMUSG00000021996	ENSMUSG00000027315	0.00857228
ENSMUSG00000021456	ENSMUSG00000028868	0.040888			ENSMUSG00000016319	ENSMUSG00000021131	0.121814			ENSMUSG00000020679	ENSMUSG00000038415	0.197199			ENSMUSG00000046974	ENSMUSG00000079641	0.109632			ENSMUSG00000029171	ENSMUSG00000062901	0.00856425
ENSMUSG00000021456	ENSMUSG00000027510	0.04088			ENSMUSG00000058186	ENSMUSG00000062518	0.12179			ENSMUSG00000004846	ENSMUSG00000062991	0.197171			ENSMUSG00000021998	ENSMUSG00000024935	0.10963			ENSMUSG00000021996	ENSMUSG00000074071	0.00855795
ENSMUSG00000022474	ENSMUSG00000026664	0.0408624			ENSMUSG00000005892	ENSMUSG00000028691	0.121781			ENSMUSG00000034738	ENSMUSG00000061082	0.197086			ENSMUSG00000025351	ENSMUSG00000027346	0.109627			ENSMUSG00000034226	ENSMUSG00000074071	0.0085577
ENSMUSG00000055401	ENSMUSG00000092622	0.0408409			ENSMUSG00000046711	ENSMUSG00000086147	0.12177			ENSMUSG00000021944	ENSMUSG00000028763	0.197039			ENSMUSG00000026246	ENSMUSG00000070737	0.109613			ENSMUSG00000025808	ENSMUSG00000062901	0.00855254
ENSMUSG00000003420	ENSMUSG00000012396	0.0408337			ENSMUSG00000021196	ENSMUSG00000064264	0.121759			ENSMUSG00000035314	ENSMUSG00000063060	0.197011			ENSMUSG00000035183	ENSMUSG00000078924	0.109571			ENSMUSG00000034226	ENSMUSG00000074397	0.00853124
ENSMUSG00000021456	ENSMUSG00000031146	0.0407824			ENSMUSG00000023004	ENSMUSG00000036752	0.12174			ENSMUSG00000004846	ENSMUSG00000063060	0.196988			ENSMUSG00000020325	ENSMUSG00000096647	0.109571			ENSMUSG00000006273	ENSMUSG00000033917	0.00852655
ENSMUSG00000049422	ENSMUSG00000049775	0.0407391			ENSMUSG00000004948	ENSMUSG00000022652	0.121699			ENSMUSG00000018593	ENSMUSG00000062991	0.196951			ENSMUSG00000030103	ENSMUSG00000046974	0.109569			ENSMUSG00000018677	ENSMUSG00000037643	0.00852541
ENSMUSG00000029922	ENSMUSG00000073538	0.0407364			ENSMUSG00000000486	ENSMUSG00000020173	0.121665			ENSMUSG00000009646	ENSMUSG00000028128	0.196934			ENSMUSG00000046974	ENSMUSG00000054484	0.109558			ENSMUSG00000025260	ENSMUSG00000034226	0.00851719
ENSMUSG00000022024	ENSMUSG00000046323	0.0407024			ENSMUSG00000031297	ENSMUSG00000044835	0.121616			ENSMUSG00000024503	ENSMUSG00000024738	0.196901			ENSMUSG00000028699	ENSMUSG00000035183	0.10955			ENSMUSG00000031918	ENSMUSG00000060657	0.00851605
ENSMUSG00000004359	ENSMUSG00000029922	0.0407006			ENSMUSG00000085101	ENSMUSG00000099370	0.121604			ENSMUSG00000026604	ENSMUSG00000032796	0.196852			ENSMUSG00000027875	ENSMUSG00000096647	0.109546			ENSMUSG00000025808	ENSMUSG00000045659	0.00851287
ENSMUSG00000012396	ENSMUSG00000041548	0.0406942			ENSMUSG00000066652	ENSMUSG00000099370	0.121567			ENSMUSG00000009646	ENSMUSG00000026478	0.196849			ENSMUSG00000000594	ENSMUSG00000005054	0.10953			ENSMUSG00000042436	ENSMUSG00000054808	0.00850116
ENSMUSG00000071708	ENSMUSG00000078816	0.0405691			ENSMUSG00000028691	ENSMUSG00000054766	0.121534			ENSMUSG00000004846	ENSMUSG00000020679	0.196836			ENSMUSG00000046974	ENSMUSG00000096215	0.109528			ENSMUSG00000019433	ENSMUSG00000025766	0.00849495
ENSMUSG00000021591	ENSMUSG00000063856	0.0405589			ENSMUSG00000021196	ENSMUSG00000092349	0.121512			ENSMUSG00000019916	ENSMUSG00000032796	0.196731			ENSMUSG00000031812	ENSMUSG00000035183	0.109468			ENSMUSG00000031821	ENSMUSG00000033917	0.00848854
ENSMUSG00000028179	ENSMUSG00000030825	0.0405563			ENSMUSG00000024067	ENSMUSG00000046711	0.121462			ENSMUSG00000042510	ENSMUSG00000051379	0.19673			ENSMUSG00000027233	ENSMUSG00000046974	0.109448			ENSMUSG00000019894	ENSMUSG00000031441	0.00845205
ENSMUSG00000029922	ENSMUSG00000031207	0.0405048			ENSMUSG00000031297	ENSMUSG00000078500	0.121456			ENSMUSG00000018906	ENSMUSG00000032492	0.196699			ENSMUSG00000032561	ENSMUSG00000109325	0.109329			ENSMUSG00000031441	ENSMUSG00000044149	0.00845188
ENSMUSG00000031490	ENSMUSG00000038116	0.0403998			ENSMUSG00000022652	ENSMUSG00000024989	0.121446			ENSMUSG00000009646	ENSMUSG00000026249	0.196646			ENSMUSG00000021998	ENSMUSG00000096647	0.109323			ENSMUSG00000021996	ENSMUSG00000025260	0.00845052
ENSMUSG00000022683	ENSMUSG00000050471	0.0403048			ENSMUSG00000014226	ENSMUSG00000037894	0.121432			ENSMUSG00000021278	ENSMUSG00000026249	0.196637			ENSMUSG00000000594	ENSMUSG00000020325	0.109317			ENSMUSG00000025766	ENSMUSG00000033917	0.00844127
ENSMUSG00000021456	ENSMUSG00000097113	0.0402637			ENSMUSG00000004151	ENSMUSG00000095834	0.121427			ENSMUSG00000025007	ENSMUSG00000062991	0.196621			ENSMUSG00000046974	ENSMUSG00000056133	0.109285			ENSMUSG00000037643	ENSMUSG00000074397	0.0084397
ENSMUSG00000022474	ENSMUSG00000023861	0.040237			ENSMUSG00000026193	ENSMUSG00000078498	0.121358			ENSMUSG00000024738	ENSMUSG00000051022	0.19661			ENSMUSG00000005125	ENSMUSG00000025351	0.109246			ENSMUSG00000019894	ENSMUSG00000087598	0.00843866
ENSMUSG00000021456	ENSMUSG00000091498	0.0401742			ENSMUSG00000031297	ENSMUSG00000055560	0.121338			ENSMUSG00000020077	ENSMUSG00000020098	0.196586			ENSMUSG00000005968	ENSMUSG00000109325	0.109235			ENSMUSG00000019433	ENSMUSG00000050332	0.00841958
ENSMUSG00000030246	ENSMUSG00000063856	0.0401737			ENSMUSG00000031609	ENSMUSG00000053062	0.121295			ENSMUSG00000021278	ENSMUSG00000039385	0.196573			ENSMUSG00000021553	ENSMUSG00000064010	0.109222			ENSMUSG00000027315	ENSMUSG00000042436	0.0084151
ENSMUSG00000022683	ENSMUSG00000032249	0.0401048			ENSMUSG00000022652	ENSMUSG00000066009	0.121294			ENSMUSG00000026726	ENSMUSG00000029553	0.196569			ENSMUSG00000018900	ENSMUSG00000026246	0.109205			ENSMUSG00000006273	ENSMUSG00000035578	0.00841462
ENSMUSG00000022024	ENSMUSG00000062382	0.0400714			ENSMUSG00000046711	ENSMUSG00000095661	0.121286			ENSMUSG00000021944	ENSMUSG00000031633	0.196508			ENSMUSG00000013766	ENSMUSG00000096647	0.109162			ENSMUSG00000023966	ENSMUSG00000037643	0.00841443
ENSMUSG00000022683	ENSMUSG00000026664	0.0400704			ENSMUSG00000000486	ENSMUSG00000017453	0.121274			ENSMUSG00000004633	ENSMUSG00000021944	0.196506			ENSMUSG00000032204	ENSMUSG00000109325	0.109161			ENSMUSG00000026980	ENSMUSG00000041729	0.00840935
ENSMUSG00000036438	ENSMUSG00000038116	0.0400642			ENSMUSG00000043681	ENSMUSG00000063229	0.121252			ENSMUSG00000031451	ENSMUSG00000032796	0.196481			ENSMUSG00000027931	ENSMUSG00000046974	0.109153			ENSMUSG00000026980	ENSMUSG00000087598	0.00840551
ENSMUSG00000029922	ENSMUSG00000031337	0.0400438			ENSMUSG00000017453	ENSMUSG00000046711	0.121251			ENSMUSG00000021278	ENSMUSG00000042215	0.19648			ENSMUSG00000024935	ENSMUSG00000025838	0.109146			ENSMUSG00000029171	ENSMUSG00000079350	0.00840451
ENSMUSG00000021456	ENSMUSG00000068220	0.0400424			ENSMUSG00000021835	ENSMUSG00000022652	0.121238			ENSMUSG00000020077	ENSMUSG00000039385	0.196474			ENSMUSG00000070473	ENSMUSG00000096647	0.109144			ENSMUSG00000018677	ENSMUSG00000042436	0.00839927
ENSMUSG00000029922	ENSMUSG00000034160	0.0399875			ENSMUSG00000021196	ENSMUSG00000024459	0.121226			ENSMUSG00000010830	ENSMUSG00000063060	0.196442			ENSMUSG00000026246	ENSMUSG00000028699	0.109138			ENSMUSG00000021996	ENSMUSG00000062901	0.0083894
ENSMUSG00000022474	ENSMUSG00000046323	0.0399814			ENSMUSG00000005892	ENSMUSG00000026564	0.12121			ENSMUSG00000009646	ENSMUSG00000070436	0.196412			ENSMUSG00000004207	ENSMUSG00000021998	0.109138			ENSMUSG00000029587	ENSMUSG00000087598	0.00838888
ENSMUSG00000012396	ENSMUSG00000040652	0.0399744			ENSMUSG00000030603	ENSMUSG00000063694	0.121203			ENSMUSG00000020098	ENSMUSG00000021278	0.196368			ENSMUSG00000026246	ENSMUSG00000037580	0.109092			ENSMUSG00000037643	ENSMUSG00000060657	0.00838067
ENSMUSG00000028179	ENSMUSG00000051257	0.0399416			ENSMUSG00000021196	ENSMUSG00000040430	0.121177			ENSMUSG00000019302	ENSMUSG00000062991	0.196364			ENSMUSG00000022500	ENSMUSG00000046974	0.109047			ENSMUSG00000038346	ENSMUSG00000074071	0.00837949
ENSMUSG00000021456	ENSMUSG00000024360	0.0399146			ENSMUSG00000022652	ENSMUSG00000024376	0.121142			ENSMUSG00000026478	ENSMUSG00000032492	0.196349			ENSMUSG00000015619	ENSMUSG00000021998	0.109029			ENSMUSG00000048355	ENSMUSG00000084919	0.00837947
ENSMUSG00000049422	ENSMUSG00000059498	0.0399077			ENSMUSG00000030298	ENSMUSG00000063229	0.121118			ENSMUSG00000021278	ENSMUSG00000028128	0.196324			ENSMUSG00000037493	ENSMUSG00000046974	0.108984			ENSMUSG00000028249	ENSMUSG00000074071	0.00837233
ENSMUSG00000022683	ENSMUSG00000034880	0.0398909			ENSMUSG00000004151	ENSMUSG00000030268	0.121106			ENSMUSG00000021944	ENSMUSG00000024503	0.196317			ENSMUSG00000021482	ENSMUSG00000046974	0.10897			ENSMUSG00000029171	ENSMUSG00000033917	0.00837229
ENSMUSG00000017548	ENSMUSG00000031490	0.0398899			ENSMUSG00000025001	ENSMUSG00000031297	0.120964			ENSMUSG00000005836	ENSMUSG00000024738	0.196252			ENSMUSG00000022415	ENSMUSG00000026246	0.108898			ENSMUSG00000019813	ENSMUSG00000033917	0.00835359
ENSMUSG00000022474	ENSMUSG00000027510	0.039848			ENSMUSG00000022652	ENSMUSG00000025001	0.120898			ENSMUSG00000026726	ENSMUSG00000029103	0.196211			ENSMUSG00000035183	ENSMUSG00000038763	0.108893			ENSMUSG00000019433	ENSMUSG00000019894	0.00834585
ENSMUSG00000023861	ENSMUSG00000036438	0.039818			ENSMUSG00000028691	ENSMUSG00000099370	0.120834			ENSMUSG00000002900	ENSMUSG00000018593	0.196147			ENSMUSG00000029007	ENSMUSG00000046974	0.108886			ENSMUSG00000021996	ENSMUSG00000079350	0.00834561
ENSMUSG00000022024	ENSMUSG00000059534	0.0398054			ENSMUSG00000000486	ENSMUSG00000025934	0.120787			ENSMUSG00000021365	ENSMUSG00000021944	0.195928			ENSMUSG00000019810	ENSMUSG00000109325	0.108879			ENSMUSG00000038485	ENSMUSG00000050332	0.00834432
ENSMUSG00000023861	ENSMUSG00000038116	0.0397962			ENSMUSG00000095661	ENSMUSG00000099370	0.120763			ENSMUSG00000018593	ENSMUSG00000020679	0.195927			ENSMUSG00000030792	ENSMUSG00000035183	0.10885			ENSMUSG00000031441	ENSMUSG00000038485	0.00833485
ENSMUSG00000031490	ENSMUSG00000051257	0.0397649			ENSMUSG00000031297	ENSMUSG00000040488	0.120748			ENSMUSG00000025075	ENSMUSG00000026726	0.195852			ENSMUSG00000090693	ENSMUSG00000109325	0.108795			ENSMUSG00000031918	ENSMUSG00000070604	0.00833155
ENSMUSG00000028179	ENSMUSG00000029249	0.0397577			ENSMUSG00000021322	ENSMUSG00000026193	0.120744			ENSMUSG00000020679	ENSMUSG00000027784	0.195782			ENSMUSG00000026246	ENSMUSG00000037031	0.108775			ENSMUSG00000019894	ENSMUSG00000061533	0.00829872
ENSMUSG00000047888	ENSMUSG00000092622	0.0396941			ENSMUSG00000001604	ENSMUSG00000095834	0.120744			ENSMUSG00000021944	ENSMUSG00000026604	0.195758			ENSMUSG00000000594	ENSMUSG00000090693	0.108773			ENSMUSG00000019894	ENSMUSG00000084919	0.00828208
ENSMUSG00000022683	ENSMUSG00000027506	0.0396498			ENSMUSG00000040488	ENSMUSG00000046711	0.120717			ENSMUSG00000025902	ENSMUSG00000031963	0.195726			ENSMUSG00000016534	ENSMUSG00000046974	0.108731			ENSMUSG00000041729	ENSMUSG00000087598	0.00827607
ENSMUSG00000012396	ENSMUSG00000021591	0.0396048			ENSMUSG00000031297	ENSMUSG00000039676	0.120658			ENSMUSG00000031990	ENSMUSG00000062991	0.195705			ENSMUSG00000001864	ENSMUSG00000109325	0.108695			ENSMUSG00000019433	ENSMUSG00000031441	0.00827442
ENSMUSG00000003420	ENSMUSG00000049422	0.0395848			ENSMUSG00000008206	ENSMUSG00000022652	0.120658			ENSMUSG00000026726	ENSMUSG00000097928	0.195698			ENSMUSG00000026246	ENSMUSG00000085939	0.108679			ENSMUSG00000033917	ENSMUSG00000070604	0.00825992
ENSMUSG00000022024	ENSMUSG00000029249	0.0395481			ENSMUSG00000000486	ENSMUSG00000064264	0.120648			ENSMUSG00000005973	ENSMUSG00000026726	0.195676			ENSMUSG00000035183	ENSMUSG00000078626	0.108581			ENSMUSG00000029171	ENSMUSG00000074397	0.00825409
ENSMUSG00000020949	ENSMUSG00000022683	0.0395184			ENSMUSG00000053062	ENSMUSG00000092349	0.12064			ENSMUSG00000048376	ENSMUSG00000062991	0.195525			ENSMUSG00000021998	ENSMUSG00000025351	0.108568			ENSMUSG00000045659	ENSMUSG00000074071	0.00824974
ENSMUSG00000021456	ENSMUSG00000041548	0.0394044			ENSMUSG00000000544	ENSMUSG00000005892	0.120632			ENSMUSG00000020077	ENSMUSG00000026249	0.195444			ENSMUSG00000035183	ENSMUSG00000037440	0.108557			ENSMUSG00000019433	ENSMUSG00000063108	0.00824715
ENSMUSG00000021456	ENSMUSG00000040652	0.0393603			ENSMUSG00000053062	ENSMUSG00000062518	0.120615			ENSMUSG00000038400	ENSMUSG00000062991	0.195419			ENSMUSG00000064010	ENSMUSG00000074207	0.108534			ENSMUSG00000031918	ENSMUSG00000062901	0.00823766
ENSMUSG00000017548	ENSMUSG00000028179	0.0393222			ENSMUSG00000017453	ENSMUSG00000099370	0.120568			ENSMUSG00000018906	ENSMUSG00000020679	0.195331			ENSMUSG00000075296	ENSMUSG00000109325	0.108529			ENSMUSG00000018774	ENSMUSG00000070604	0.00822911
ENSMUSG00000030825	ENSMUSG00000062797	0.0392607			ENSMUSG00000021196	ENSMUSG00000050435	0.120566			ENSMUSG00000026726	ENSMUSG00000031451	0.195295			ENSMUSG00000000594	ENSMUSG00000078924	0.108477			ENSMUSG00000006273	ENSMUSG00000019813	0.00822558
ENSMUSG00000028179	ENSMUSG00000038116	0.0391631			ENSMUSG00000027985	ENSMUSG00000031297	0.120551			ENSMUSG00000021944	ENSMUSG00000058070	0.19519			ENSMUSG00000028378	ENSMUSG00000046974	0.108459			ENSMUSG00000025766	ENSMUSG00000027315	0.00822065
ENSMUSG00000029922	ENSMUSG00000033769	0.0391614			ENSMUSG00000020415	ENSMUSG00000022652	0.120538			ENSMUSG00000005360	ENSMUSG00000021944	0.195174			ENSMUSG00000030655	ENSMUSG00000109325	0.108457			ENSMUSG00000038485	ENSMUSG00000063108	0.00822034
ENSMUSG00000021456	ENSMUSG00000030246	0.0391466			ENSMUSG00000024376	ENSMUSG00000046711	0.120535			ENSMUSG00000025196	ENSMUSG00000070436	0.195118			ENSMUSG00000026246	ENSMUSG00000027253	0.108381			ENSMUSG00000042436	ENSMUSG00000044807	0.00821812
ENSMUSG00000023861	ENSMUSG00000031490	0.0391131			ENSMUSG00000005732	ENSMUSG00000063694	0.120524			ENSMUSG00000020679	ENSMUSG00000028480	0.195106			ENSMUSG00000024935	ENSMUSG00000031812	0.108377			ENSMUSG00000021866	ENSMUSG00000028249	0.00821064
ENSMUSG00000022474	ENSMUSG00000051257	0.039113			ENSMUSG00000020173	ENSMUSG00000099370	0.120448			ENSMUSG00000025007	ENSMUSG00000025902	0.195095			ENSMUSG00000000594	ENSMUSG00000060675	0.108338			ENSMUSG00000038485	ENSMUSG00000061533	0.00820097
ENSMUSG00000050471	ENSMUSG00000063856	0.0390964			ENSMUSG00000021759	ENSMUSG00000030268	0.120441			ENSMUSG00000028480	ENSMUSG00000062991	0.195076			ENSMUSG00000018166	ENSMUSG00000035183	0.108336			ENSMUSG00000021866	ENSMUSG00000042436	0.00820065
ENSMUSG00000049775	ENSMUSG00000063856	0.0389454			ENSMUSG00000053062	ENSMUSG00000102252	0.120435			ENSMUSG00000018906	ENSMUSG00000025902	0.195004			ENSMUSG00000020072	ENSMUSG00000026246	0.10828			ENSMUSG00000019894	ENSMUSG00000066829	0.00818108
ENSMUSG00000041548	ENSMUSG00000063856	0.0389403			ENSMUSG00000022012	ENSMUSG00000026193	0.120432			ENSMUSG00000020679	ENSMUSG00000031503	0.194867			ENSMUSG00000025504	ENSMUSG00000046974	0.108267			ENSMUSG00000029171	ENSMUSG00000085218	0.00817585
ENSMUSG00000012396	ENSMUSG00000035505	0.038925			ENSMUSG00000040669	ENSMUSG00000046711	0.120371			ENSMUSG00000018593	ENSMUSG00000025902	0.194854			ENSMUSG00000026246	ENSMUSG00000027533	0.108243			ENSMUSG00000023966	ENSMUSG00000031918	0.00817276
ENSMUSG00000028179	ENSMUSG00000097113	0.0388917			ENSMUSG00000036752	ENSMUSG00000063694	0.120362			ENSMUSG00000025902	ENSMUSG00000035314	0.194844			ENSMUSG00000015619	ENSMUSG00000064010	0.10822			ENSMUSG00000031918	ENSMUSG00000074071	0.00816448
ENSMUSG00000022024	ENSMUSG00000074656	0.0388224			ENSMUSG00000005892	ENSMUSG00000026496	0.120351			ENSMUSG00000048376	ENSMUSG00000063060	0.194827			ENSMUSG00000026280	ENSMUSG00000109325	0.108216			ENSMUSG00000019894	ENSMUSG00000041729	0.0081626
ENSMUSG00000036438	ENSMUSG00000051257	0.0387983			ENSMUSG00000030268	ENSMUSG00000040296	0.120333			ENSMUSG00000018593	ENSMUSG00000020077	0.19479			ENSMUSG00000018900	ENSMUSG00000096647	0.108186			ENSMUSG00000031441	ENSMUSG00000044807	0.00816177
ENSMUSG00000003420	ENSMUSG00000021456	0.0387559			ENSMUSG00000040430	ENSMUSG00000046711	0.120298			ENSMUSG00000032359	ENSMUSG00000032796	0.194776			ENSMUSG00000021553	ENSMUSG00000070473	0.108174			ENSMUSG00000026980	ENSMUSG00000084919	0.00815104
ENSMUSG00000024446	ENSMUSG00000036438	0.0387431			ENSMUSG00000026750	ENSMUSG00000029430	0.120274			ENSMUSG00000021944	ENSMUSG00000029553	0.194745			ENSMUSG00000025839	ENSMUSG00000096647	0.108156			ENSMUSG00000027315	ENSMUSG00000028249	0.00814142
ENSMUSG00000049422	ENSMUSG00000068220	0.0386854			ENSMUSG00000026496	ENSMUSG00000046711	0.120214			ENSMUSG00000009646	ENSMUSG00000031963	0.194729			ENSMUSG00000021226	ENSMUSG00000025351	0.108146			ENSMUSG00000021996	ENSMUSG00000028278	0.00813575
ENSMUSG00000059534	ENSMUSG00000062382	0.0386094			ENSMUSG00000001604	ENSMUSG00000032494	0.120213			ENSMUSG00000002900	ENSMUSG00000026478	0.194691			ENSMUSG00000021371	ENSMUSG00000109325	0.108126			ENSMUSG00000033917	ENSMUSG00000074397	0.00813365
ENSMUSG00000012396	ENSMUSG00000032827	0.0386025			ENSMUSG00000030268	ENSMUSG00000062518	0.120172			ENSMUSG00000032796	ENSMUSG00000038168	0.194649			ENSMUSG00000033808	ENSMUSG00000046974	0.108065			ENSMUSG00000025766	ENSMUSG00000070604	0.00813147
ENSMUSG00000020949	ENSMUSG00000022474	0.0385988			ENSMUSG00000021131	ENSMUSG00000054766	0.1201			ENSMUSG00000024738	ENSMUSG00000031451	0.194584			ENSMUSG00000037580	ENSMUSG00000096647	0.108054			ENSMUSG00000019894	ENSMUSG00000050910	0.00812086
ENSMUSG00000017548	ENSMUSG00000022051	0.0385965			ENSMUSG00000053062	ENSMUSG00000097173	0.120097			ENSMUSG00000038400	ENSMUSG00000063060	0.194559			ENSMUSG00000029106	ENSMUSG00000046974	0.10804			ENSMUSG00000070604	ENSMUSG00000079350	0.0081179
ENSMUSG00000017548	ENSMUSG00000024446	0.0385757			ENSMUSG00000018583	ENSMUSG00000063229	0.12006			ENSMUSG00000025196	ENSMUSG00000028039	0.194485			ENSMUSG00000026246	ENSMUSG00000027346	0.108017			ENSMUSG00000019433	ENSMUSG00000066829	0.00810868
ENSMUSG00000026664	ENSMUSG00000031490	0.0385539			ENSMUSG00000030268	ENSMUSG00000032494	0.120026			ENSMUSG00000021278	ENSMUSG00000031963	0.194474			ENSMUSG00000000594	ENSMUSG00000027346	0.108007			ENSMUSG00000029587	ENSMUSG00000042436	0.0081064
ENSMUSG00000012396	ENSMUSG00000068220	0.038533			ENSMUSG00000021835	ENSMUSG00000031297	0.120015			ENSMUSG00000024868	ENSMUSG00000025196	0.194456			ENSMUSG00000022443	ENSMUSG00000109325	0.108002			ENSMUSG00000026980	ENSMUSG00000048355	0.00810011
ENSMUSG00000026893	ENSMUSG00000028179	0.0385307			ENSMUSG00000099370	ENSMUSG00000099474	0.12001			ENSMUSG00000021365	ENSMUSG00000051379	0.194437			ENSMUSG00000025351	ENSMUSG00000038763	0.107988			ENSMUSG00000050332	ENSMUSG00000066829	0.00809604
ENSMUSG00000012396	ENSMUSG00000086454	0.0384952			ENSMUSG00000021196	ENSMUSG00000036036	0.119991			ENSMUSG00000020077	ENSMUSG00000070436	0.194432			ENSMUSG00000025351	ENSMUSG00000030214	0.107967			ENSMUSG00000006273	ENSMUSG00000023966	0.00808591
ENSMUSG00000027510	ENSMUSG00000028179	0.0384784			ENSMUSG00000063524	ENSMUSG00000063694	0.119987			ENSMUSG00000010830	ENSMUSG00000062991	0.194426			ENSMUSG00000049382	ENSMUSG00000085939	0.107939			ENSMUSG00000044149	ENSMUSG00000072571	0.00808159
ENSMUSG00000028179	ENSMUSG00000030246	0.0384294			ENSMUSG00000030413	ENSMUSG00000053062	0.119891			ENSMUSG00000024738	ENSMUSG00000097928	0.194392			ENSMUSG00000031812	ENSMUSG00000109325	0.107919			ENSMUSG00000019813	ENSMUSG00000031918	0.00806828
ENSMUSG00000026893	ENSMUSG00000031490	0.0384218			ENSMUSG00000030268	ENSMUSG00000056300	0.119871			ENSMUSG00000025196	ENSMUSG00000026478	0.194346			ENSMUSG00000018166	ENSMUSG00000026246	0.107901			ENSMUSG00000041729	ENSMUSG00000050910	0.00806559
ENSMUSG00000017723	ENSMUSG00000028179	0.0383692			ENSMUSG00000022012	ENSMUSG00000095834	0.119824			ENSMUSG00000032796	ENSMUSG00000042510	0.1943			ENSMUSG00000070737	ENSMUSG00000096647	0.107896			ENSMUSG00000026980	ENSMUSG00000044149	0.00806177
ENSMUSG00000027510	ENSMUSG00000063856	0.0383679			ENSMUSG00000024459	ENSMUSG00000099370	0.119778			ENSMUSG00000031502	ENSMUSG00000051379	0.194298			ENSMUSG00000026483	ENSMUSG00000046974	0.107891			ENSMUSG00000021996	ENSMUSG00000085218	0.00805556
ENSMUSG00000022683	ENSMUSG00000049775	0.0383649			ENSMUSG00000021759	ENSMUSG00000026193	0.119771			ENSMUSG00000009646	ENSMUSG00000018593	0.194239			ENSMUSG00000039110	ENSMUSG00000109325	0.107853			ENSMUSG00000028278	ENSMUSG00000033917	0.00804924
ENSMUSG00000022051	ENSMUSG00000022474	0.0383631			ENSMUSG00000022652	ENSMUSG00000028691	0.119728			ENSMUSG00000025007	ENSMUSG00000063060	0.194234			ENSMUSG00000020388	ENSMUSG00000025351	0.107824			ENSMUSG00000018677	ENSMUSG00000038346	0.00803988
ENSMUSG00000032348	ENSMUSG00000045104	0.0383354			ENSMUSG00000025934	ENSMUSG00000053062	0.119696			ENSMUSG00000026726	ENSMUSG00000058070	0.194233			ENSMUSG00000026773	ENSMUSG00000109325	0.107821			ENSMUSG00000018774	ENSMUSG00000042436	0.0080366
ENSMUSG00000022024	ENSMUSG00000036438	0.0382554			ENSMUSG00000005732	ENSMUSG00000043681	0.119687			ENSMUSG00000024738	ENSMUSG00000054252	0.194222			ENSMUSG00000028793	ENSMUSG00000096647	0.10781			ENSMUSG00000048355	ENSMUSG00000050332	0.00803577
ENSMUSG00000017548	ENSMUSG00000062382	0.0382481			ENSMUSG00000001604	ENSMUSG00000030268	0.119673			ENSMUSG00000009646	ENSMUSG00000042215	0.194207			ENSMUSG00000022415	ENSMUSG00000035183	0.107762			ENSMUSG00000029587	ENSMUSG00000044807	0.00802345
ENSMUSG00000027581	ENSMUSG00000029922	0.0382367			ENSMUSG00000021759	ENSMUSG00000053062	0.119661			ENSMUSG00000021278	ENSMUSG00000030934	0.194114			ENSMUSG00000019558	ENSMUSG00000046974	0.107738			ENSMUSG00000037643	ENSMUSG00000087598	0.00802232
ENSMUSG00000021456	ENSMUSG00000022314	0.0382282			ENSMUSG00000020415	ENSMUSG00000046711	0.119589			ENSMUSG00000025902	ENSMUSG00000031503	0.194112			ENSMUSG00000015619	ENSMUSG00000070473	0.107722			ENSMUSG00000021866	ENSMUSG00000031918	0.00800985
ENSMUSG00000022683	ENSMUSG00000031146	0.0382265			ENSMUSG00000005892	ENSMUSG00000020469	0.119557			ENSMUSG00000021944	ENSMUSG00000041688	0.194084			ENSMUSG00000027346	ENSMUSG00000035183	0.10772			ENSMUSG00000034226	ENSMUSG00000044149	0.0080008
ENSMUSG00000003420	ENSMUSG00000063856	0.0382132			ENSMUSG00000046711	ENSMUSG00000059552	0.119525			ENSMUSG00000002900	ENSMUSG00000021278	0.194083			ENSMUSG00000000594	ENSMUSG00000074365	0.107709			ENSMUSG00000029587	ENSMUSG00000050910	0.00799657
ENSMUSG00000022474	ENSMUSG00000032249	0.0382097			ENSMUSG00000056300	ENSMUSG00000062518	0.119501			ENSMUSG00000020077	ENSMUSG00000028128	0.194026			ENSMUSG00000030800	ENSMUSG00000046974	0.107709			ENSMUSG00000034226	ENSMUSG00000044807	0.00799293
ENSMUSG00000036438	ENSMUSG00000059534	0.0381165			ENSMUSG00000030603	ENSMUSG00000063229	0.119445			ENSMUSG00000021365	ENSMUSG00000032796	0.193993			ENSMUSG00000024935	ENSMUSG00000092109	0.107703			ENSMUSG00000037643	ENSMUSG00000074071	0.00797902
ENSMUSG00000022314	ENSMUSG00000022683	0.0381056			ENSMUSG00000029430	ENSMUSG00000046434	0.119387			ENSMUSG00000020679	ENSMUSG00000041362	0.193983			ENSMUSG00000038534	ENSMUSG00000109325	0.10767			ENSMUSG00000048355	ENSMUSG00000061533	0.00797806
ENSMUSG00000017723	ENSMUSG00000022474	0.0380955			ENSMUSG00000040296	ENSMUSG00000095834	0.119378			ENSMUSG00000020077	ENSMUSG00000030934	0.193979			ENSMUSG00000030849	ENSMUSG00000109325	0.107622			ENSMUSG00000033917	ENSMUSG00000062901	0.0079773
ENSMUSG00000024038	ENSMUSG00000092622	0.0380953			ENSMUSG00000022652	ENSMUSG00000024067	0.119371			ENSMUSG00000020679	ENSMUSG00000048376	0.193846			ENSMUSG00000031987	ENSMUSG00000046974	0.107617			ENSMUSG00000044807	ENSMUSG00000086158	0.00797661
ENSMUSG00000012396	ENSMUSG00000024038	0.0380919			ENSMUSG00000000486	ENSMUSG00000022040	0.11936			ENSMUSG00000004633	ENSMUSG00000026726	0.193822			ENSMUSG00000021638	ENSMUSG00000025351	0.107583			ENSMUSG00000033917	ENSMUSG00000074071	0.00797205
ENSMUSG00000022474	ENSMUSG00000030246	0.0380497			ENSMUSG00000037894	ENSMUSG00000099370	0.119302			ENSMUSG00000030761	ENSMUSG00000063060	0.193805			ENSMUSG00000035183	ENSMUSG00000090693	0.107467			ENSMUSG00000023966	ENSMUSG00000045659	0.00796649
ENSMUSG00000017723	ENSMUSG00000030825	0.0380417			ENSMUSG00000053062	ENSMUSG00000082082	0.119284			ENSMUSG00000026604	ENSMUSG00000051379	0.193777			ENSMUSG00000025351	ENSMUSG00000030917	0.107464			ENSMUSG00000028249	ENSMUSG00000045659	0.00795608
ENSMUSG00000012396	ENSMUSG00000027751	0.038032			ENSMUSG00000013089	ENSMUSG00000053062	0.119261			ENSMUSG00000026726	ENSMUSG00000028763	0.19377			ENSMUSG00000013766	ENSMUSG00000025838	0.107422			ENSMUSG00000021866	ENSMUSG00000021996	0.00793967
ENSMUSG00000031490	ENSMUSG00000062797	0.038013			ENSMUSG00000025001	ENSMUSG00000046711	0.119256			ENSMUSG00000022150	ENSMUSG00000026726	0.193766			ENSMUSG00000034563	ENSMUSG00000046974	0.107383			ENSMUSG00000025260	ENSMUSG00000029171	0.00790796
ENSMUSG00000068220	ENSMUSG00000071708	0.038002			ENSMUSG00000020173	ENSMUSG00000053062	0.119253			ENSMUSG00000038648	ENSMUSG00000051379	0.19372			ENSMUSG00000023043	ENSMUSG00000049382	0.107351			ENSMUSG00000026980	ENSMUSG00000038485	0.00790156
ENSMUSG00000038116	ENSMUSG00000051257	0.0379843			ENSMUSG00000029430	ENSMUSG00000063229	0.119243			ENSMUSG00000004846	ENSMUSG00000025902	0.193715			ENSMUSG00000000594	ENSMUSG00000072572	0.107281			ENSMUSG00000074071	ENSMUSG00000079350	0.00790005
ENSMUSG00000033769	ENSMUSG00000092622	0.0379782			ENSMUSG00000005892	ENSMUSG00000020415	0.119228			ENSMUSG00000032374	ENSMUSG00000061082	0.193707			ENSMUSG00000000594	ENSMUSG00000091412	0.107278			ENSMUSG00000050910	ENSMUSG00000061533	0.00789074
ENSMUSG00000028868	ENSMUSG00000063856	0.0379506			ENSMUSG00000021131	ENSMUSG00000063229	0.119222			ENSMUSG00000026726	ENSMUSG00000037025	0.193702			ENSMUSG00000030917	ENSMUSG00000035183	0.107251			ENSMUSG00000019894	ENSMUSG00000038346	0.00788942
ENSMUSG00000029922	ENSMUSG00000064373	0.0378942			ENSMUSG00000024989	ENSMUSG00000046711	0.119211			ENSMUSG00000032796	ENSMUSG00000038648	0.193605			ENSMUSG00000000594	ENSMUSG00000033213	0.10724			ENSMUSG00000029587	ENSMUSG00000054808	0.00788236
ENSMUSG00000030825	ENSMUSG00000079197	0.0378605			ENSMUSG00000046711	ENSMUSG00000062309	0.119208			ENSMUSG00000028763	ENSMUSG00000051379	0.19355			ENSMUSG00000026305	ENSMUSG00000109325	0.107205			ENSMUSG00000006273	ENSMUSG00000087598	0.00786484
ENSMUSG00000049422	ENSMUSG00000078816	0.0378545			ENSMUSG00000062518	ENSMUSG00000078497	0.119206			ENSMUSG00000025902	ENSMUSG00000027784	0.193491			ENSMUSG00000023055	ENSMUSG00000046974	0.10712			ENSMUSG00000027315	ENSMUSG00000038346	0.00784911
ENSMUSG00000012396	ENSMUSG00000028868	0.0378156			ENSMUSG00000055560	ENSMUSG00000099370	0.119202			ENSMUSG00000022136	ENSMUSG00000062991	0.193464			ENSMUSG00000000594	ENSMUSG00000027611	0.107072			ENSMUSG00000028070	ENSMUSG00000042436	0.00784503
ENSMUSG00000024446	ENSMUSG00000031490	0.0377909			ENSMUSG00000005892	ENSMUSG00000029522	0.119151			ENSMUSG00000024738	ENSMUSG00000042510	0.193459			ENSMUSG00000026246	ENSMUSG00000026398	0.107063			ENSMUSG00000018774	ENSMUSG00000028249	0.00783627
ENSMUSG00000021456	ENSMUSG00000035505	0.0377692			ENSMUSG00000015176	ENSMUSG00000063229	0.119139			ENSMUSG00000020679	ENSMUSG00000038400	0.193407			ENSMUSG00000078924	ENSMUSG00000096647	0.10705			ENSMUSG00000029171	ENSMUSG00000031821	0.007821
ENSMUSG00000034160	ENSMUSG00000092622	0.0377125			ENSMUSG00000030268	ENSMUSG00000058186	0.119124			ENSMUSG00000026726	ENSMUSG00000059325	0.193399			ENSMUSG00000038235	ENSMUSG00000109325	0.107043			ENSMUSG00000050332	ENSMUSG00000050910	0.00781927
ENSMUSG00000012396	ENSMUSG00000078816	0.037702			ENSMUSG00000004151	ENSMUSG00000026193	0.119079			ENSMUSG00000019539	ENSMUSG00000051379	0.193396			ENSMUSG00000026073	ENSMUSG00000109325	0.10703			ENSMUSG00000038485	ENSMUSG00000042436	0.00781848
ENSMUSG00000026664	ENSMUSG00000030825	0.0376979			ENSMUSG00000020173	ENSMUSG00000021196	0.119066			ENSMUSG00000005360	ENSMUSG00000051379	0.193376			ENSMUSG00000046974	ENSMUSG00000057554	0.107011			ENSMUSG00000033917	ENSMUSG00000060657	0.00781537
ENSMUSG00000022474	ENSMUSG00000062382	0.0376722			ENSMUSG00000031297	ENSMUSG00000051176	0.119047			ENSMUSG00000019916	ENSMUSG00000024738	0.193369			ENSMUSG00000000594	ENSMUSG00000002015	0.106995			ENSMUSG00000023966	ENSMUSG00000031821	0.00781176
ENSMUSG00000022474	ENSMUSG00000059534	0.0376673			ENSMUSG00000024989	ENSMUSG00000031297	0.119035			ENSMUSG00000025075	ENSMUSG00000032796	0.193282			ENSMUSG00000015619	ENSMUSG00000021553	0.106948			ENSMUSG00000072571	ENSMUSG00000087598	0.00780445
ENSMUSG00000022474	ENSMUSG00000091498	0.0376599			ENSMUSG00000000486	ENSMUSG00000040430	0.119016			ENSMUSG00000004846	ENSMUSG00000021278	0.193231			ENSMUSG00000027253	ENSMUSG00000096647	0.106929			ENSMUSG00000041729	ENSMUSG00000050332	0.00779317
ENSMUSG00000002768	ENSMUSG00000021456	0.0376195			ENSMUSG00000004948	ENSMUSG00000046711	0.119			ENSMUSG00000002900	ENSMUSG00000031502	0.193231			ENSMUSG00000025838	ENSMUSG00000092109	0.106929			ENSMUSG00000006273	ENSMUSG00000074397	0.00777445
ENSMUSG00000022024	ENSMUSG00000027506	0.0376154			ENSMUSG00000027671	ENSMUSG00000030603	0.118951			ENSMUSG00000019916	ENSMUSG00000026726	0.193223			ENSMUSG00000025351	ENSMUSG00000030849	0.106912			ENSMUSG00000054808	ENSMUSG00000063108	0.00775934
ENSMUSG00000012396	ENSMUSG00000041287	0.0375886			ENSMUSG00000026817	ENSMUSG00000046711	0.118949			ENSMUSG00000020077	ENSMUSG00000030761	0.193212			ENSMUSG00000025351	ENSMUSG00000027253	0.106908			ENSMUSG00000033917	ENSMUSG00000085218	0.00775699
ENSMUSG00000023861	ENSMUSG00000062382	0.0375722			ENSMUSG00000005892	ENSMUSG00000034154	0.118874			ENSMUSG00000002900	ENSMUSG00000024868	0.19314			ENSMUSG00000025838	ENSMUSG00000047554	0.106886			ENSMUSG00000026980	ENSMUSG00000050332	0.00773128
ENSMUSG00000023861	ENSMUSG00000024446	0.0375614			ENSMUSG00000052776	ENSMUSG00000099370	0.118848			ENSMUSG00000020077	ENSMUSG00000035314	0.193131			ENSMUSG00000021998	ENSMUSG00000022636	0.106848			ENSMUSG00000025766	ENSMUSG00000074071	0.00773088
ENSMUSG00000027581	ENSMUSG00000092622	0.0375532			ENSMUSG00000009863	ENSMUSG00000014226	0.118826			ENSMUSG00000026726	ENSMUSG00000042510	0.193113			ENSMUSG00000000594	ENSMUSG00000074272	0.106843			ENSMUSG00000044807	ENSMUSG00000072571	0.007727
ENSMUSG00000031146	ENSMUSG00000063856	0.0375265			ENSMUSG00000000486	ENSMUSG00000030117	0.118811			ENSMUSG00000026249	ENSMUSG00000032492	0.193104			ENSMUSG00000035183	ENSMUSG00000074365	0.106797			ENSMUSG00000028249	ENSMUSG00000062901	0.00772489
ENSMUSG00000022018	ENSMUSG00000063856	0.0374992			ENSMUSG00000028800	ENSMUSG00000031297	0.118796			ENSMUSG00000041688	ENSMUSG00000051379	0.19307			ENSMUSG00000000594	ENSMUSG00000085939	0.106793			ENSMUSG00000026980	ENSMUSG00000061533	0.00772149
ENSMUSG00000063856	ENSMUSG00000097113	0.0374977			ENSMUSG00000005732	ENSMUSG00000027671	0.11877			ENSMUSG00000024738	ENSMUSG00000041688	0.193069			ENSMUSG00000026246	ENSMUSG00000070473	0.106782			ENSMUSG00000006273	ENSMUSG00000085218	0.00771375
ENSMUSG00000030825	ENSMUSG00000041718	0.0374437			ENSMUSG00000005892	ENSMUSG00000066000	0.118759			ENSMUSG00000005836	ENSMUSG00000051379	0.193053			ENSMUSG00000015702	ENSMUSG00000025838	0.10678			ENSMUSG00000029171	ENSMUSG00000034226	0.00771216
ENSMUSG00000031337	ENSMUSG00000092622	0.037429			ENSMUSG00000031297	ENSMUSG00000095661	0.118727			ENSMUSG00000020679	ENSMUSG00000030761	0.193053			ENSMUSG00000046974	ENSMUSG00000069114	0.106719			ENSMUSG00000018774	ENSMUSG00000025808	0.00770898
ENSMUSG00000017548	ENSMUSG00000036438	0.0373767			ENSMUSG00000021196	ENSMUSG00000030117	0.118714			ENSMUSG00000002900	ENSMUSG00000028545	0.193051			ENSMUSG00000021553	ENSMUSG00000035183	0.106673			ENSMUSG00000041729	ENSMUSG00000044807	0.00770285
ENSMUSG00000073538	ENSMUSG00000092622	0.037309			ENSMUSG00000026193	ENSMUSG00000062518	0.118672			ENSMUSG00000028128	ENSMUSG00000032492	0.193037			ENSMUSG00000031488	ENSMUSG00000109325	0.10667			ENSMUSG00000044807	ENSMUSG00000085218	0.00769785
ENSMUSG00000024446	ENSMUSG00000038116	0.0372852			ENSMUSG00000021196	ENSMUSG00000022040	0.118655			ENSMUSG00000021365	ENSMUSG00000026726	0.193016			ENSMUSG00000000594	ENSMUSG00000013766	0.106656			ENSMUSG00000038485	ENSMUSG00000041729	0.00769746
ENSMUSG00000022024	ENSMUSG00000031490	0.0372289			ENSMUSG00000026193	ENSMUSG00000040296	0.118622			ENSMUSG00000032374	ENSMUSG00000034738	0.193006			ENSMUSG00000049382	ENSMUSG00000064010	0.106623			ENSMUSG00000044149	ENSMUSG00000050332	0.00768529
ENSMUSG00000022474	ENSMUSG00000050471	0.0372148			ENSMUSG00000022012	ENSMUSG00000078498	0.118582			ENSMUSG00000009646	ENSMUSG00000020098	0.192942			ENSMUSG00000028793	ENSMUSG00000035183	0.106574			ENSMUSG00000038485	ENSMUSG00000044807	0.00768198
ENSMUSG00000028868	ENSMUSG00000032348	0.0372041			ENSMUSG00000022012	ENSMUSG00000028164	0.118553			ENSMUSG00000026726	ENSMUSG00000029616	0.192906			ENSMUSG00000037031	ENSMUSG00000070473	0.10654			ENSMUSG00000044149	ENSMUSG00000044807	0.0076767
ENSMUSG00000027506	ENSMUSG00000028179	0.0371748			ENSMUSG00000009863	ENSMUSG00000029430	0.118506			ENSMUSG00000028480	ENSMUSG00000063060	0.192881			ENSMUSG00000037031	ENSMUSG00000064010	0.106531			ENSMUSG00000025808	ENSMUSG00000028278	0.00767513
ENSMUSG00000028868	ENSMUSG00000071708	0.037168			ENSMUSG00000005892	ENSMUSG00000043251	0.118452			ENSMUSG00000025130	ENSMUSG00000063060	0.192854			ENSMUSG00000026246	ENSMUSG00000027611	0.106516			ENSMUSG00000029171	ENSMUSG00000045659	0.00766807
ENSMUSG00000022683	ENSMUSG00000068220	0.0371568			ENSMUSG00000028156	ENSMUSG00000063229	0.118427			ENSMUSG00000024868	ENSMUSG00000028545	0.192756			ENSMUSG00000092341	ENSMUSG00000109325	0.106513			ENSMUSG00000066829	ENSMUSG00000087598	0.00766369
ENSMUSG00000022024	ENSMUSG00000038116	0.0371069			ENSMUSG00000040669	ENSMUSG00000099370	0.118425			ENSMUSG00000024868	ENSMUSG00000032492	0.192742			ENSMUSG00000026479	ENSMUSG00000046974	0.106502			ENSMUSG00000044807	ENSMUSG00000054808	0.00765526
ENSMUSG00000003420	ENSMUSG00000022683	0.0370674			ENSMUSG00000026193	ENSMUSG00000056300	0.118402			ENSMUSG00000025902	ENSMUSG00000028480	0.192718			ENSMUSG00000025838	ENSMUSG00000078626	0.106489			ENSMUSG00000025766	ENSMUSG00000060657	0.00765508
ENSMUSG00000045104	ENSMUSG00000063856	0.0370139			ENSMUSG00000005892	ENSMUSG00000051176	0.118361			ENSMUSG00000019302	ENSMUSG00000025902	0.192703			ENSMUSG00000033213	ENSMUSG00000096647	0.106467			ENSMUSG00000018677	ENSMUSG00000084919	0.00764003
ENSMUSG00000031490	ENSMUSG00000032249	0.0369999			ENSMUSG00000003038	ENSMUSG00000063229	0.118358			ENSMUSG00000032796	ENSMUSG00000059325	0.192691			ENSMUSG00000024935	ENSMUSG00000090693	0.106443			ENSMUSG00000026980	ENSMUSG00000042436	0.00763967
ENSMUSG00000030825	ENSMUSG00000034880	0.0369878			ENSMUSG00000014226	ENSMUSG00000063229	0.118255			ENSMUSG00000038168	ENSMUSG00000051379	0.192677			ENSMUSG00000020859	ENSMUSG00000046974	0.106401			ENSMUSG00000026980	ENSMUSG00000038346	0.0076387
ENSMUSG00000030825	ENSMUSG00000032249	0.0369669			ENSMUSG00000062518	ENSMUSG00000095834	0.118247			ENSMUSG00000009646	ENSMUSG00000018906	0.192667			ENSMUSG00000021638	ENSMUSG00000026246	0.106383			ENSMUSG00000006273	ENSMUSG00000027315	0.0076319
ENSMUSG00000022683	ENSMUSG00000041548	0.0369345			ENSMUSG00000056300	ENSMUSG00000078498	0.118241			ENSMUSG00000021278	ENSMUSG00000035314	0.192661			ENSMUSG00000021998	ENSMUSG00000022415	0.106373			ENSMUSG00000031918	ENSMUSG00000074397	0.00762612
ENSMUSG00000031337	ENSMUSG00000071708	0.0369329			ENSMUSG00000033307	ENSMUSG00000063229	0.118236			ENSMUSG00000032796	ENSMUSG00000097928	0.192602			ENSMUSG00000025351	ENSMUSG00000070737	0.106302			ENSMUSG00000044149	ENSMUSG00000087598	0.00762542
ENSMUSG00000032348	ENSMUSG00000041548	0.0369211			ENSMUSG00000028691	ENSMUSG00000037894	0.11821			ENSMUSG00000038415	ENSMUSG00000062991	0.192571			ENSMUSG00000004207	ENSMUSG00000064010	0.106276			ENSMUSG00000029587	ENSMUSG00000084919	0.007625
ENSMUSG00000031207	ENSMUSG00000092622	0.0368927			ENSMUSG00000000486	ENSMUSG00000085101	0.118204			ENSMUSG00000020077	ENSMUSG00000031502	0.192533			ENSMUSG00000018900	ENSMUSG00000021998	0.10626			ENSMUSG00000042436	ENSMUSG00000050910	0.00761794
ENSMUSG00000031490	ENSMUSG00000097113	0.0368753			ENSMUSG00000001604	ENSMUSG00000026193	0.118176			ENSMUSG00000024738	ENSMUSG00000038648	0.192402			ENSMUSG00000026246	ENSMUSG00000026280	0.106247			ENSMUSG00000054808	ENSMUSG00000087598	0.00761759
ENSMUSG00000022474	ENSMUSG00000034880	0.0368729			ENSMUSG00000013089	ENSMUSG00000026193	0.118119			ENSMUSG00000025902	ENSMUSG00000038400	0.192168			ENSMUSG00000074365	ENSMUSG00000109325	0.106242			ENSMUSG00000025260	ENSMUSG00000033917	0.00761667
ENSMUSG00000002768	ENSMUSG00000012396	0.0368492			ENSMUSG00000026496	ENSMUSG00000031297	0.118032			ENSMUSG00000009646	ENSMUSG00000035314	0.192127			ENSMUSG00000055884	ENSMUSG00000109325	0.106236			ENSMUSG00000044149	ENSMUSG00000054808	0.007605
ENSMUSG00000024446	ENSMUSG00000046323	0.0368345			ENSMUSG00000005892	ENSMUSG00000007872	0.118032			ENSMUSG00000009646	ENSMUSG00000031503	0.192094			ENSMUSG00000045087	ENSMUSG00000046974	0.106213			ENSMUSG00000028278	ENSMUSG00000038346	0.00758467
ENSMUSG00000027510	ENSMUSG00000030825	0.0367083			ENSMUSG00000000486	ENSMUSG00000036202	0.117959			ENSMUSG00000002900	ENSMUSG00000026249	0.192078			ENSMUSG00000028024	ENSMUSG00000096647	0.106164			ENSMUSG00000021996	ENSMUSG00000038346	0.0075843
ENSMUSG00000032348	ENSMUSG00000078816	0.0366992			ENSMUSG00000028093	ENSMUSG00000031297	0.117944			ENSMUSG00000032796	ENSMUSG00000055912	0.192063			ENSMUSG00000043088	ENSMUSG00000046974	0.106146			ENSMUSG00000031821	ENSMUSG00000031918	0.00758147
ENSMUSG00000022683	ENSMUSG00000040428	0.0366919			ENSMUSG00000005892	ENSMUSG00000045333	0.11793			ENSMUSG00000025196	ENSMUSG00000026249	0.192012			ENSMUSG00000038312	ENSMUSG00000046974	0.106145			ENSMUSG00000026980	ENSMUSG00000034226	0.0075808
ENSMUSG00000040652	ENSMUSG00000071708	0.0366421			ENSMUSG00000014226	ENSMUSG00000020361	0.117928			ENSMUSG00000021944	ENSMUSG00000037025	0.191975			ENSMUSG00000021998	ENSMUSG00000074207	0.106089			ENSMUSG00000063108	ENSMUSG00000084919	0.00757959
ENSMUSG00000021456	ENSMUSG00000022018	0.0366359			ENSMUSG00000022652	ENSMUSG00000034520	0.1179			ENSMUSG00000019302	ENSMUSG00000063060	0.19197			ENSMUSG00000085939	ENSMUSG00000096647	0.106014			ENSMUSG00000033917	ENSMUSG00000079350	0.00757436
ENSMUSG00000021456	ENSMUSG00000032827	0.0366295			ENSMUSG00000022652	ENSMUSG00000095661	0.117889			ENSMUSG00000032492	ENSMUSG00000070436	0.191958			ENSMUSG00000015619	ENSMUSG00000035183	0.106014			ENSMUSG00000050332	ENSMUSG00000085218	0.00756861
ENSMUSG00000017723	ENSMUSG00000031490	0.0365976			ENSMUSG00000040488	ENSMUSG00000099370	0.117875			ENSMUSG00000025902	ENSMUSG00000031990	0.191896			ENSMUSG00000000594	ENSMUSG00000021638	0.106001			ENSMUSG00000031441	ENSMUSG00000084919	0.00755913
ENSMUSG00000017548	ENSMUSG00000029249	0.0365919			ENSMUSG00000000751	ENSMUSG00000029430	0.117846			ENSMUSG00000031990	ENSMUSG00000063060	0.191879			ENSMUSG00000024935	ENSMUSG00000078626	0.105958			ENSMUSG00000050910	ENSMUSG00000087598	0.00754712
ENSMUSG00000022051	ENSMUSG00000030825	0.0365855			ENSMUSG00000026193	ENSMUSG00000058186	0.117836			ENSMUSG00000009646	ENSMUSG00000030934	0.191875			ENSMUSG00000046974	ENSMUSG00000073413	0.105942			ENSMUSG00000018677	ENSMUSG00000072571	0.00754465
ENSMUSG00000024446	ENSMUSG00000051257	0.0365781			ENSMUSG00000036752	ENSMUSG00000063524	0.117809			ENSMUSG00000019539	ENSMUSG00000021944	0.191872			ENSMUSG00000025351	ENSMUSG00000061877	0.105916			ENSMUSG00000038346	ENSMUSG00000084919	0.00754359
ENSMUSG00000030825	ENSMUSG00000049775	0.0365776			ENSMUSG00000030268	ENSMUSG00000043629	0.117809			ENSMUSG00000020098	ENSMUSG00000025196	0.191841			ENSMUSG00000030792	ENSMUSG00000049382	0.105869			ENSMUSG00000038346	ENSMUSG00000042436	0.00753793
ENSMUSG00000022051	ENSMUSG00000027506	0.0365765			ENSMUSG00000017453	ENSMUSG00000021196	0.117804			ENSMUSG00000025196	ENSMUSG00000042215	0.191819			ENSMUSG00000039670	ENSMUSG00000046974	0.105861			ENSMUSG00000050332	ENSMUSG00000054808	0.00753293
ENSMUSG00000017548	ENSMUSG00000074656	0.0365612			ENSMUSG00000028093	ENSMUSG00000046711	0.117761			ENSMUSG00000028039	ENSMUSG00000032492	0.191741			ENSMUSG00000061877	ENSMUSG00000096647	0.105825			ENSMUSG00000029587	ENSMUSG00000031441	0.00751813
ENSMUSG00000024725	ENSMUSG00000029922	0.0365384			ENSMUSG00000029430	ENSMUSG00000047751	0.117743			ENSMUSG00000028545	ENSMUSG00000070436	0.191731			ENSMUSG00000010080	ENSMUSG00000046974	0.105817			ENSMUSG00000026980	ENSMUSG00000044807	0.00750758
ENSMUSG00000028179	ENSMUSG00000031146	0.0365164			ENSMUSG00000022652	ENSMUSG00000027985	0.117718			ENSMUSG00000022136	ENSMUSG00000063060	0.191692			ENSMUSG00000000594	ENSMUSG00000025283	0.105814			ENSMUSG00000031441	ENSMUSG00000048355	0.00750698
ENSMUSG00000017548	ENSMUSG00000038116	0.0364702			ENSMUSG00000045699	ENSMUSG00000046711	0.117704			ENSMUSG00000021278	ENSMUSG00000027784	0.191691			ENSMUSG00000021054	ENSMUSG00000096647	0.105773			ENSMUSG00000050332	ENSMUSG00000084919	0.00750423
ENSMUSG00000022683	ENSMUSG00000025856	0.0364237			ENSMUSG00000005892	ENSMUSG00000028519	0.117679			ENSMUSG00000024503	ENSMUSG00000062991	0.19164			ENSMUSG00000025217	ENSMUSG00000109325	0.105749			ENSMUSG00000054808	ENSMUSG00000072571	0.00750401
ENSMUSG00000017723	ENSMUSG00000051257	0.0363851			ENSMUSG00000029430	ENSMUSG00000060073	0.117672			ENSMUSG00000020679	ENSMUSG00000022136	0.191595			ENSMUSG00000018166	ENSMUSG00000096647	0.105726			ENSMUSG00000061533	ENSMUSG00000087598	0.00749632
ENSMUSG00000027506	ENSMUSG00000038116	0.0363844			ENSMUSG00000020265	ENSMUSG00000046711	0.117669			ENSMUSG00000028545	ENSMUSG00000039385	0.191553			ENSMUSG00000000594	ENSMUSG00000025839	0.105709			ENSMUSG00000021396	ENSMUSG00000034226	0.00748376
ENSMUSG00000049422	ENSMUSG00000086454	0.0363622			ENSMUSG00000022652	ENSMUSG00000086147	0.117624			ENSMUSG00000004633	ENSMUSG00000051379	0.191536			ENSMUSG00000015619	ENSMUSG00000027253	0.1057			ENSMUSG00000031918	ENSMUSG00000045659	0.00747074
ENSMUSG00000012396	ENSMUSG00000022018	0.0363472			ENSMUSG00000040296	ENSMUSG00000062518	0.11761			ENSMUSG00000020077	ENSMUSG00000031963	0.191502			ENSMUSG00000035183	ENSMUSG00000038600	0.10566			ENSMUSG00000006273	ENSMUSG00000018677	0.00746394
ENSMUSG00000021456	ENSMUSG00000051234	0.0363265			ENSMUSG00000020089	ENSMUSG00000063229	0.117607			ENSMUSG00000031074	ENSMUSG00000032796	0.191399			ENSMUSG00000033213	ENSMUSG00000035183	0.105648			ENSMUSG00000028249	ENSMUSG00000028278	0.00745856
ENSMUSG00000031490	ENSMUSG00000062382	0.0362764			ENSMUSG00000053062	ENSMUSG00000064264	0.117606			ENSMUSG00000024868	ENSMUSG00000034738	0.191381			ENSMUSG00000074365	ENSMUSG00000096647	0.105644			ENSMUSG00000042436	ENSMUSG00000050332	0.00743898
ENSMUSG00000064373	ENSMUSG00000092622	0.0362676			ENSMUSG00000000486	ENSMUSG00000024459	0.117601			ENSMUSG00000025196	ENSMUSG00000039385	0.191305			ENSMUSG00000000594	ENSMUSG00000005125	0.105631			ENSMUSG00000031441	ENSMUSG00000054808	0.00742843
ENSMUSG00000040428	ENSMUSG00000071708	0.0362088			ENSMUSG00000022012	ENSMUSG00000032494	0.117599			ENSMUSG00000032796	ENSMUSG00000037025	0.191301			ENSMUSG00000028699	ENSMUSG00000096647	0.105598			ENSMUSG00000031441	ENSMUSG00000038346	0.00742802
ENSMUSG00000022474	ENSMUSG00000025856	0.036197			ENSMUSG00000005892	ENSMUSG00000095661	0.117595			ENSMUSG00000004846	ENSMUSG00000009646	0.191286			ENSMUSG00000024935	ENSMUSG00000047554	0.105594			ENSMUSG00000034226	ENSMUSG00000063108	0.00742765
ENSMUSG00000024446	ENSMUSG00000029249	0.0361776			ENSMUSG00000014226	ENSMUSG00000074476	0.11759			ENSMUSG00000025130	ENSMUSG00000062991	0.191248			ENSMUSG00000000594	ENSMUSG00000021054	0.105559			ENSMUSG00000041729	ENSMUSG00000066829	0.00742545
ENSMUSG00000024446	ENSMUSG00000027506	0.0361526			ENSMUSG00000062518	ENSMUSG00000066009	0.117586			ENSMUSG00000021944	ENSMUSG00000097928	0.191169			ENSMUSG00000046974	ENSMUSG00000056737	0.105547			ENSMUSG00000061533	ENSMUSG00000072571	0.00742021
ENSMUSG00000063856	ENSMUSG00000068220	0.0361337			ENSMUSG00000016319	ENSMUSG00000063694	0.117525			ENSMUSG00000021278	ENSMUSG00000025007	0.191161			ENSMUSG00000046974	ENSMUSG00000053931	0.105522			ENSMUSG00000028070	ENSMUSG00000029587	0.00741816
ENSMUSG00000017548	ENSMUSG00000059534	0.0361186			ENSMUSG00000028964	ENSMUSG00000099370	0.117512			ENSMUSG00000030934	ENSMUSG00000032492	0.191157			ENSMUSG00000000594	ENSMUSG00000035491	0.10552			ENSMUSG00000042436	ENSMUSG00000045659	0.00741711
ENSMUSG00000022474	ENSMUSG00000097113	0.0360756			ENSMUSG00000046711	ENSMUSG00000047250	0.117481			ENSMUSG00000018906	ENSMUSG00000021278	0.191153			ENSMUSG00000004270	ENSMUSG00000109325	0.105517			ENSMUSG00000021396	ENSMUSG00000033917	0.00739998
ENSMUSG00000027510	ENSMUSG00000031490	0.0360714			ENSMUSG00000021196	ENSMUSG00000078497	0.117467			ENSMUSG00000025902	ENSMUSG00000030761	0.191137			ENSMUSG00000046974	ENSMUSG00000095074	0.105485			ENSMUSG00000050332	ENSMUSG00000087598	0.00739941
ENSMUSG00000041287	ENSMUSG00000071708	0.0360706			ENSMUSG00000032171	ENSMUSG00000063694	0.117464			ENSMUSG00000025196	ENSMUSG00000028128	0.191136			ENSMUSG00000023764	ENSMUSG00000046974	0.105447			ENSMUSG00000025766	ENSMUSG00000028070	0.00739926
ENSMUSG00000021456	ENSMUSG00000024843	0.0360678			ENSMUSG00000031297	ENSMUSG00000034520	0.117439			ENSMUSG00000021944	ENSMUSG00000038168	0.191069			ENSMUSG00000021553	ENSMUSG00000025351	0.105446			ENSMUSG00000029587	ENSMUSG00000072571	0.00739696
ENSMUSG00000030825	ENSMUSG00000068220	0.0360394			ENSMUSG00000000486	ENSMUSG00000039323	0.117431			ENSMUSG00000004846	ENSMUSG00000020077	0.19105			ENSMUSG00000021553	ENSMUSG00000096647	0.105437			ENSMUSG00000048355	ENSMUSG00000072571	0.00739617
ENSMUSG00000032348	ENSMUSG00000068220	0.0360226			ENSMUSG00000013089	ENSMUSG00000030268	0.11742			ENSMUSG00000019302	ENSMUSG00000021278	0.191008			ENSMUSG00000000594	ENSMUSG00000066705	0.105359			ENSMUSG00000031441	ENSMUSG00000050910	0.00739018
ENSMUSG00000030246	ENSMUSG00000031490	0.0359925			ENSMUSG00000000486	ENSMUSG00000047250	0.117382			ENSMUSG00000024738	ENSMUSG00000029103	0.190991			ENSMUSG00000025351	ENSMUSG00000037031	0.105296			ENSMUSG00000041729	ENSMUSG00000044149	0.0073671
ENSMUSG00000021456	ENSMUSG00000086454	0.03599			ENSMUSG00000000486	ENSMUSG00000052776	0.117381			ENSMUSG00000054252	ENSMUSG00000062991	0.190944			ENSMUSG00000026398	ENSMUSG00000109325	0.105228			ENSMUSG00000042436	ENSMUSG00000044149	0.00736463
ENSMUSG00000028179	ENSMUSG00000045104	0.0359708			ENSMUSG00000001604	ENSMUSG00000028164	0.117377			ENSMUSG00000019539	ENSMUSG00000032796	0.190918			ENSMUSG00000036002	ENSMUSG00000046974	0.105217			ENSMUSG00000018677	ENSMUSG00000063108	0.00736216
ENSMUSG00000038116	ENSMUSG00000091498	0.0359654			ENSMUSG00000014226	ENSMUSG00000068039	0.117328			ENSMUSG00000037025	ENSMUSG00000051379	0.190902			ENSMUSG00000024331	ENSMUSG00000109325	0.105188			ENSMUSG00000025260	ENSMUSG00000031918	0.00735512
ENSMUSG00000023861	ENSMUSG00000028179	0.0359554			ENSMUSG00000026193	ENSMUSG00000043535	0.11731			ENSMUSG00000031502	ENSMUSG00000031503	0.190851			ENSMUSG00000025283	ENSMUSG00000026246	0.105162			ENSMUSG00000031918	ENSMUSG00000033917	0.00735311
ENSMUSG00000024360	ENSMUSG00000063856	0.0359537			ENSMUSG00000021131	ENSMUSG00000040681	0.117306			ENSMUSG00000009646	ENSMUSG00000025007	0.19082			ENSMUSG00000026246	ENSMUSG00000033200	0.105159			ENSMUSG00000054808	ENSMUSG00000084919	0.00735124
ENSMUSG00000022204	ENSMUSG00000092622	0.0359509			ENSMUSG00000066000	ENSMUSG00000099370	0.117293			ENSMUSG00000010830	ENSMUSG00000020679	0.19082			ENSMUSG00000006356	ENSMUSG00000109325	0.105157			ENSMUSG00000050910	ENSMUSG00000063108	0.00734051
ENSMUSG00000026893	ENSMUSG00000030825	0.0359442			ENSMUSG00000021759	ENSMUSG00000062518	0.117282			ENSMUSG00000026478	ENSMUSG00000028545	0.190813			ENSMUSG00000024935	ENSMUSG00000064010	0.105119			ENSMUSG00000031441	ENSMUSG00000063108	0.00733996
ENSMUSG00000031490	ENSMUSG00000091498	0.0358532			ENSMUSG00000011752	ENSMUSG00000014226	0.117244			ENSMUSG00000020080	ENSMUSG00000032796	0.190788			ENSMUSG00000019810	ENSMUSG00000025351	0.105118			ENSMUSG00000029587	ENSMUSG00000063108	0.00733956
ENSMUSG00000012396	ENSMUSG00000042099	0.0358469			ENSMUSG00000027671	ENSMUSG00000037894	0.117187			ENSMUSG00000028039	ENSMUSG00000028545	0.190772			ENSMUSG00000046974	ENSMUSG00000082145	0.105099			ENSMUSG00000029587	ENSMUSG00000038346	0.00733606
ENSMUSG00000022474	ENSMUSG00000074656	0.0358467			ENSMUSG00000021196	ENSMUSG00000085101	0.117171			ENSMUSG00000025130	ENSMUSG00000032492	0.190741			ENSMUSG00000025351	ENSMUSG00000026879	0.105088			ENSMUSG00000042436	ENSMUSG00000061533	0.0073262
ENSMUSG00000024038	ENSMUSG00000032348	0.0358406			ENSMUSG00000050435	ENSMUSG00000053062	0.117158			ENSMUSG00000032796	ENSMUSG00000058070	0.19069			ENSMUSG00000013766	ENSMUSG00000109325	0.105087			ENSMUSG00000038485	ENSMUSG00000084919	0.00732584
ENSMUSG00000027506	ENSMUSG00000030825	0.0357775			ENSMUSG00000026234	ENSMUSG00000043681	0.117147			ENSMUSG00000029553	ENSMUSG00000032796	0.190606			ENSMUSG00000030064	ENSMUSG00000046974	0.105071			ENSMUSG00000029171	ENSMUSG00000060657	0.0073237
ENSMUSG00000036438	ENSMUSG00000062382	0.0357712			ENSMUSG00000054766	ENSMUSG00000078497	0.117141			ENSMUSG00000021365	ENSMUSG00000024738	0.190589			ENSMUSG00000025351	ENSMUSG00000025838	0.105051			ENSMUSG00000019433	ENSMUSG00000048355	0.00732171
ENSMUSG00000042099	ENSMUSG00000049422	0.0357536			ENSMUSG00000022652	ENSMUSG00000028800	0.11713			ENSMUSG00000010830	ENSMUSG00000025902	0.190571			ENSMUSG00000015619	ENSMUSG00000096647	0.105051			ENSMUSG00000025808	ENSMUSG00000034226	0.00730869
ENSMUSG00000041287	ENSMUSG00000049422	0.0357522			ENSMUSG00000026193	ENSMUSG00000064264	0.117126			ENSMUSG00000018593	ENSMUSG00000021278	0.190519			ENSMUSG00000026246	ENSMUSG00000055884	0.105031			ENSMUSG00000031441	ENSMUSG00000087598	0.00730705
ENSMUSG00000022683	ENSMUSG00000097113	0.0357282			ENSMUSG00000043681	ENSMUSG00000063694	0.117107			ENSMUSG00000002900	ENSMUSG00000028039	0.190463			ENSMUSG00000051397	ENSMUSG00000109325	0.105026			ENSMUSG00000018774	ENSMUSG00000033917	0.00730665
ENSMUSG00000003420	ENSMUSG00000032348	0.0357265			ENSMUSG00000005892	ENSMUSG00000028964	0.117097			ENSMUSG00000041362	ENSMUSG00000062991	0.190452			ENSMUSG00000074501	ENSMUSG00000096647	0.105013			ENSMUSG00000031918	ENSMUSG00000079350	0.00729428
ENSMUSG00000022683	ENSMUSG00000027510	0.0357214			ENSMUSG00000021196	ENSMUSG00000036202	0.117062			ENSMUSG00000020098	ENSMUSG00000028545	0.190445			ENSMUSG00000047501	ENSMUSG00000109325	0.105011			ENSMUSG00000072571	ENSMUSG00000084919	0.00729392
ENSMUSG00000051257	ENSMUSG00000062382	0.0356562			ENSMUSG00000029304	ENSMUSG00000046711	0.117043			ENSMUSG00000025902	ENSMUSG00000048376	0.190433			ENSMUSG00000030792	ENSMUSG00000064010	0.10499			ENSMUSG00000041729	ENSMUSG00000061533	0.00729163
ENSMUSG00000051234	ENSMUSG00000063856	0.035656			ENSMUSG00000030268	ENSMUSG00000043535	0.117029			ENSMUSG00000020077	ENSMUSG00000027784	0.190413			ENSMUSG00000021710	ENSMUSG00000046974	0.104961			ENSMUSG00000018677	ENSMUSG00000026980	0.00727768
ENSMUSG00000017548	ENSMUSG00000046323	0.0356502			ENSMUSG00000031297	ENSMUSG00000086147	0.117026			ENSMUSG00000018906	ENSMUSG00000025196	0.190391			ENSMUSG00000015619	ENSMUSG00000049382	0.104957			ENSMUSG00000029587	ENSMUSG00000038485	0.00726777
ENSMUSG00000022314	ENSMUSG00000032348	0.0356043			ENSMUSG00000014226	ENSMUSG00000054766	0.116976			ENSMUSG00000021278	ENSMUSG00000030761	0.190364			ENSMUSG00000025838	ENSMUSG00000030917	0.104935			ENSMUSG00000028278	ENSMUSG00000029171	0.00725682
ENSMUSG00000002768	ENSMUSG00000032348	0.035576			ENSMUSG00000027671	ENSMUSG00000063694	0.116964			ENSMUSG00000032492	ENSMUSG00000039385	0.190288			ENSMUSG00000042675	ENSMUSG00000046974	0.104921			ENSMUSG00000006273	ENSMUSG00000074071	0.00724419
ENSMUSG00000022024	ENSMUSG00000028868	0.0355361			ENSMUSG00000004151	ENSMUSG00000028164	0.116953			ENSMUSG00000021278	ENSMUSG00000031503	0.19026			ENSMUSG00000068876	ENSMUSG00000109325	0.104917			ENSMUSG00000042436	ENSMUSG00000086158	0.00724211
ENSMUSG00000017548	ENSMUSG00000026664	0.0355206			ENSMUSG00000005892	ENSMUSG00000033107	0.116949			ENSMUSG00000021944	ENSMUSG00000053897	0.190247			ENSMUSG00000020325	ENSMUSG00000025351	0.104867			ENSMUSG00000021996	ENSMUSG00000045659	0.00723959
ENSMUSG00000022024	ENSMUSG00000022051	0.0355134			ENSMUSG00000028164	ENSMUSG00000040296	0.116931			ENSMUSG00000009646	ENSMUSG00000038400	0.190203			ENSMUSG00000025351	ENSMUSG00000069833	0.104805			ENSMUSG00000025260	ENSMUSG00000025766	0.00723877
ENSMUSG00000071708	ENSMUSG00000073538	0.0355038			ENSMUSG00000031297	ENSMUSG00000034154	0.116927			ENSMUSG00000026726	ENSMUSG00000038648	0.190062			ENSMUSG00000000594	ENSMUSG00000047501	0.104778			ENSMUSG00000061533	ENSMUSG00000084919	0.00723772
ENSMUSG00000032348	ENSMUSG00000086454	0.0354773			ENSMUSG00000021131	ENSMUSG00000028851	0.116914			ENSMUSG00000020077	ENSMUSG00000028480	0.190033			ENSMUSG00000022464	ENSMUSG00000025351	0.104748			ENSMUSG00000006273	ENSMUSG00000021396	0.00723135
ENSMUSG00000032348	ENSMUSG00000035505	0.0354731			ENSMUSG00000005892	ENSMUSG00000032387	0.11685			ENSMUSG00000021278	ENSMUSG00000038400	0.190022			ENSMUSG00000022415	ENSMUSG00000096647	0.104738			ENSMUSG00000019894	ENSMUSG00000054808	0.00722519
ENSMUSG00000032348	ENSMUSG00000040652	0.0354487			ENSMUSG00000030603	ENSMUSG00000032171	0.116838			ENSMUSG00000019539	ENSMUSG00000026726	0.190006			ENSMUSG00000027253	ENSMUSG00000070473	0.104713			ENSMUSG00000018677	ENSMUSG00000029587	0.00722432
ENSMUSG00000012396	ENSMUSG00000051234	0.0354403			ENSMUSG00000005892	ENSMUSG00000049295	0.11681			ENSMUSG00000009646	ENSMUSG00000027784	0.190003			ENSMUSG00000027611	ENSMUSG00000035183	0.104691			ENSMUSG00000021996	ENSMUSG00000087598	0.00719395
ENSMUSG00000012396	ENSMUSG00000024360	0.0354169			ENSMUSG00000040430	ENSMUSG00000099370	0.116775			ENSMUSG00000025130	ENSMUSG00000025902	0.189989			ENSMUSG00000018340	ENSMUSG00000046974	0.104684			ENSMUSG00000044807	ENSMUSG00000048355	0.00718286
ENSMUSG00000030825	ENSMUSG00000041548	0.0353383			ENSMUSG00000046711	ENSMUSG00000078503	0.116753			ENSMUSG00000001240	ENSMUSG00000020679	0.189976			ENSMUSG00000074093	ENSMUSG00000109325	0.104661			ENSMUSG00000026980	ENSMUSG00000054808	0.00717565
ENSMUSG00000021456	ENSMUSG00000040428	0.0353352			ENSMUSG00000024209	ENSMUSG00000046711	0.116699			ENSMUSG00000021944	ENSMUSG00000055912	0.189974			ENSMUSG00000000594	ENSMUSG00000072594	0.104641			ENSMUSG00000050910	ENSMUSG00000084919	0.00717537
ENSMUSG00000022683	ENSMUSG00000041287	0.0352907			ENSMUSG00000029522	ENSMUSG00000031297	0.116673			ENSMUSG00000022136	ENSMUSG00000025902	0.18987			ENSMUSG00000064010	ENSMUSG00000072572	0.10463			ENSMUSG00000028070	ENSMUSG00000072571	0.00717212
ENSMUSG00000022474	ENSMUSG00000031146	0.0351959			ENSMUSG00000022652	ENSMUSG00000037894	0.116659			ENSMUSG00000021278	ENSMUSG00000031990	0.189865			ENSMUSG00000025283	ENSMUSG00000096647	0.104623			ENSMUSG00000048355	ENSMUSG00000087598	0.00717026
ENSMUSG00000030825	ENSMUSG00000031146	0.0351899			ENSMUSG00000022652	ENSMUSG00000062309	0.116654			ENSMUSG00000032492	ENSMUSG00000042215	0.189827			ENSMUSG00000025838	ENSMUSG00000026398	0.10461			ENSMUSG00000018774	ENSMUSG00000029171	0.00713919
ENSMUSG00000030825	ENSMUSG00000046323	0.0351281			ENSMUSG00000023004	ENSMUSG00000063524	0.11663			ENSMUSG00000026726	ENSMUSG00000032265	0.189819			ENSMUSG00000018900	ENSMUSG00000022636	0.104597			ENSMUSG00000048355	ENSMUSG00000050910	0.00713748
ENSMUSG00000027506	ENSMUSG00000031490	0.0351206			ENSMUSG00000005892	ENSMUSG00000037894	0.11662			ENSMUSG00000028128	ENSMUSG00000028545	0.189759			ENSMUSG00000002015	ENSMUSG00000025351	0.104559			ENSMUSG00000031441	ENSMUSG00000037643	0.0071369
ENSMUSG00000063856	ENSMUSG00000086454	0.0351169			ENSMUSG00000003038	ENSMUSG00000021131	0.116605			ENSMUSG00000062991	ENSMUSG00000097928	0.189746			ENSMUSG00000041957	ENSMUSG00000109325	0.104509			ENSMUSG00000042436	ENSMUSG00000048355	0.00711401
ENSMUSG00000024446	ENSMUSG00000028179	0.0351143			ENSMUSG00000022652	ENSMUSG00000051176	0.116597			ENSMUSG00000010830	ENSMUSG00000020077	0.189741			ENSMUSG00000004207	ENSMUSG00000049382	0.104468			ENSMUSG00000018677	ENSMUSG00000050332	0.00711037
ENSMUSG00000024446	ENSMUSG00000091498	0.0351037			ENSMUSG00000005892	ENSMUSG00000059288	0.116575			ENSMUSG00000041362	ENSMUSG00000063060	0.189705			ENSMUSG00000046974	ENSMUSG00000092274	0.104407			ENSMUSG00000050332	ENSMUSG00000072571	0.00710875
ENSMUSG00000030825	ENSMUSG00000059498	0.035101			ENSMUSG00000078497	ENSMUSG00000078498	0.116562			ENSMUSG00000021944	ENSMUSG00000042429	0.189661			ENSMUSG00000022139	ENSMUSG00000046974	0.104405			ENSMUSG00000006273	ENSMUSG00000038346	0.00709418
ENSMUSG00000028179	ENSMUSG00000046323	0.0350564			ENSMUSG00000030268	ENSMUSG00000082082	0.116544			ENSMUSG00000010830	ENSMUSG00000021278	0.189653			ENSMUSG00000025839	ENSMUSG00000035183	0.10439			ENSMUSG00000021996	ENSMUSG00000066829	0.00709111
ENSMUSG00000022051	ENSMUSG00000024446	0.0350517			ENSMUSG00000026193	ENSMUSG00000030117	0.116538			ENSMUSG00000028545	ENSMUSG00000042215	0.189653			ENSMUSG00000021553	ENSMUSG00000026246	0.104368			ENSMUSG00000041729	ENSMUSG00000054808	0.00707013
ENSMUSG00000024725	ENSMUSG00000092622	0.0350401			ENSMUSG00000021131	ENSMUSG00000028964	0.116514			ENSMUSG00000020679	ENSMUSG00000022580	0.18964			ENSMUSG00000031353	ENSMUSG00000046974	0.104363			ENSMUSG00000029587	ENSMUSG00000048355	0.0070643
ENSMUSG00000031490	ENSMUSG00000050471	0.0350349			ENSMUSG00000024376	ENSMUSG00000099370	0.116514			ENSMUSG00000021944	ENSMUSG00000029103	0.189628			ENSMUSG00000000594	ENSMUSG00000040836	0.104351			ENSMUSG00000042436	ENSMUSG00000087598	0.0070608
ENSMUSG00000022018	ENSMUSG00000022683	0.0350203			ENSMUSG00000029657	ENSMUSG00000063229	0.116494			ENSMUSG00000005973	ENSMUSG00000062991	0.189599			ENSMUSG00000031812	ENSMUSG00000062081	0.104343			ENSMUSG00000006273	ENSMUSG00000025766	0.00706006
ENSMUSG00000020949	ENSMUSG00000027506	0.035002			ENSMUSG00000040681	ENSMUSG00000063229	0.116409			ENSMUSG00000020679	ENSMUSG00000054252	0.189546			ENSMUSG00000013766	ENSMUSG00000024935	0.10434			ENSMUSG00000050332	ENSMUSG00000063108	0.00706
ENSMUSG00000021456	ENSMUSG00000078816	0.0349831			ENSMUSG00000030268	ENSMUSG00000064264	0.116408			ENSMUSG00000021278	ENSMUSG00000048376	0.189527			ENSMUSG00000040836	ENSMUSG00000096647	0.104322			ENSMUSG00000006273	ENSMUSG00000070604	0.00705486
ENSMUSG00000036438	ENSMUSG00000091498	0.0349195			ENSMUSG00000020361	ENSMUSG00000063229	0.116393			ENSMUSG00000025902	ENSMUSG00000038415	0.189512			ENSMUSG00000046974	ENSMUSG00000081766	0.104305			ENSMUSG00000031821	ENSMUSG00000042436	0.00705396
ENSMUSG00000022024	ENSMUSG00000028179	0.034892			ENSMUSG00000028164	ENSMUSG00000078498	0.11634			ENSMUSG00000024738	ENSMUSG00000059325	0.189435			ENSMUSG00000024712	ENSMUSG00000046974	0.104304			ENSMUSG00000025766	ENSMUSG00000074397	0.0070499
ENSMUSG00000017548	ENSMUSG00000020949	0.0348882			ENSMUSG00000030268	ENSMUSG00000031609	0.116273			ENSMUSG00000032265	ENSMUSG00000032796	0.189339			ENSMUSG00000025838	ENSMUSG00000037440	0.1043			ENSMUSG00000031821	ENSMUSG00000044149	0.00704888
ENSMUSG00000028179	ENSMUSG00000062797	0.0348707			ENSMUSG00000026496	ENSMUSG00000099370	0.116262			ENSMUSG00000025196	ENSMUSG00000030934	0.189271			ENSMUSG00000027346	ENSMUSG00000096647	0.104285			ENSMUSG00000042436	ENSMUSG00000063108	0.00703756
ENSMUSG00000022474	ENSMUSG00000045104	0.034865			ENSMUSG00000001604	ENSMUSG00000004151	0.116251			ENSMUSG00000031503	ENSMUSG00000061082	0.189258			ENSMUSG00000000594	ENSMUSG00000055884	0.104268			ENSMUSG00000006273	ENSMUSG00000025808	0.0070316
ENSMUSG00000029249	ENSMUSG00000051257	0.0348414			ENSMUSG00000004151	ENSMUSG00000032494	0.116236			ENSMUSG00000021278	ENSMUSG00000022136	0.189121			ENSMUSG00000031176	ENSMUSG00000046974	0.104222			ENSMUSG00000026980	ENSMUSG00000072571	0.00702604
ENSMUSG00000021456	ENSMUSG00000045104	0.034819			ENSMUSG00000021196	ENSMUSG00000052776	0.116178			ENSMUSG00000002900	ENSMUSG00000030934	0.189087			ENSMUSG00000021242	ENSMUSG00000109325	0.104137			ENSMUSG00000033917	ENSMUSG00000045659	0.00702455
ENSMUSG00000022683	ENSMUSG00000035505	0.0347842			ENSMUSG00000063229	ENSMUSG00000097346	0.116136			ENSMUSG00000020679	ENSMUSG00000031451	0.189086			ENSMUSG00000049382	ENSMUSG00000070473	0.104131			ENSMUSG00000019433	ENSMUSG00000050910	0.00702054
ENSMUSG00000031490	ENSMUSG00000041548	0.03477			ENSMUSG00000022652	ENSMUSG00000040649	0.116136			ENSMUSG00000021944	ENSMUSG00000090863	0.189082			ENSMUSG00000024014	ENSMUSG00000026246	0.104114			ENSMUSG00000041729	ENSMUSG00000042436	0.00701775
ENSMUSG00000038116	ENSMUSG00000059534	0.0347668			ENSMUSG00000005892	ENSMUSG00000040650	0.116134			ENSMUSG00000020077	ENSMUSG00000025007	0.189077			ENSMUSG00000000594	ENSMUSG00000024014	0.104102			ENSMUSG00000050332	ENSMUSG00000061533	0.00701732
ENSMUSG00000003420	ENSMUSG00000030825	0.0347261			ENSMUSG00000022652	ENSMUSG00000028093	0.116094			ENSMUSG00000001240	ENSMUSG00000062991	0.189064			ENSMUSG00000035183	ENSMUSG00000085939	0.10406			ENSMUSG00000006273	ENSMUSG00000021866	0.00700818
ENSMUSG00000041718	ENSMUSG00000051257	0.0347014			ENSMUSG00000041359	ENSMUSG00000063229	0.116016			ENSMUSG00000020077	ENSMUSG00000025130	0.189035			ENSMUSG00000021638	ENSMUSG00000096647	0.104051			ENSMUSG00000027315	ENSMUSG00000072571	0.00700673
ENSMUSG00000024360	ENSMUSG00000032348	0.0346088			ENSMUSG00000024409	ENSMUSG00000031297	0.115976			ENSMUSG00000002900	ENSMUSG00000025130	0.188999			ENSMUSG00000015575	ENSMUSG00000025351	0.104032			ENSMUSG00000034226	ENSMUSG00000084919	0.00699769
ENSMUSG00000032348	ENSMUSG00000041287	0.0345774			ENSMUSG00000043629	ENSMUSG00000078498	0.115945			ENSMUSG00000020806	ENSMUSG00000032796	0.18899			ENSMUSG00000000301	ENSMUSG00000046974	0.10398			ENSMUSG00000042436	ENSMUSG00000084919	0.00699736
ENSMUSG00000022683	ENSMUSG00000032827	0.034523			ENSMUSG00000022652	ENSMUSG00000028964	0.115937			ENSMUSG00000032327	ENSMUSG00000032796	0.188861			ENSMUSG00000026389	ENSMUSG00000109325	0.103935			ENSMUSG00000018677	ENSMUSG00000031441	0.00699543
ENSMUSG00000028179	ENSMUSG00000041718	0.0344596			ENSMUSG00000053062	ENSMUSG00000099474	0.115917			ENSMUSG00000002900	ENSMUSG00000028128	0.188856			ENSMUSG00000026246	ENSMUSG00000029618	0.10391			ENSMUSG00000031441	ENSMUSG00000042436	0.00699423
ENSMUSG00000031146	ENSMUSG00000051257	0.0344208			ENSMUSG00000027671	ENSMUSG00000054766	0.115915			ENSMUSG00000020679	ENSMUSG00000025130	0.188843			ENSMUSG00000018554	ENSMUSG00000046974	0.103873			ENSMUSG00000029171	ENSMUSG00000072571	0.0069882
ENSMUSG00000042099	ENSMUSG00000071708	0.0343803			ENSMUSG00000021196	ENSMUSG00000047250	0.115885			ENSMUSG00000002900	ENSMUSG00000042215	0.188812			ENSMUSG00000018166	ENSMUSG00000021998	0.103848			ENSMUSG00000021996	ENSMUSG00000041729	0.00697739
ENSMUSG00000024446	ENSMUSG00000074656	0.0343698			ENSMUSG00000004151	ENSMUSG00000022012	0.115855			ENSMUSG00000009646	ENSMUSG00000030761	0.188774			ENSMUSG00000025838	ENSMUSG00000060675	0.103799			ENSMUSG00000006273	ENSMUSG00000060657	0.00697274
ENSMUSG00000024843	ENSMUSG00000063856	0.0343189			ENSMUSG00000021196	ENSMUSG00000026817	0.115854			ENSMUSG00000025902	ENSMUSG00000041362	0.188647			ENSMUSG00000000594	ENSMUSG00000008668	0.103796			ENSMUSG00000023966	ENSMUSG00000038485	0.00696992
ENSMUSG00000021456	ENSMUSG00000041287	0.0343108			ENSMUSG00000043629	ENSMUSG00000062518	0.115845			ENSMUSG00000021944	ENSMUSG00000029195	0.188627			ENSMUSG00000028773	ENSMUSG00000056366	0.103778			ENSMUSG00000029171	ENSMUSG00000038346	0.00696597
ENSMUSG00000049775	ENSMUSG00000051257	0.0342535			ENSMUSG00000014226	ENSMUSG00000036752	0.115833			ENSMUSG00000005973	ENSMUSG00000063060	0.188625			ENSMUSG00000004207	ENSMUSG00000024935	0.103753			ENSMUSG00000018677	ENSMUSG00000044807	0.00695955
ENSMUSG00000023861	ENSMUSG00000049775	0.0342381			ENSMUSG00000005892	ENSMUSG00000071658	0.115818			ENSMUSG00000051379	ENSMUSG00000090863	0.18857			ENSMUSG00000060675	ENSMUSG00000096647	0.10369			ENSMUSG00000031918	ENSMUSG00000085218	0.00695659
ENSMUSG00000071708	ENSMUSG00000086454	0.0342134			ENSMUSG00000024459	ENSMUSG00000053062	0.115811			ENSMUSG00000021944	ENSMUSG00000025075	0.18856			ENSMUSG00000028789	ENSMUSG00000046974	0.103685			ENSMUSG00000026980	ENSMUSG00000037643	0.00695497
ENSMUSG00000017548	ENSMUSG00000023861	0.034206			ENSMUSG00000027671	ENSMUSG00000054405	0.115702			ENSMUSG00000022580	ENSMUSG00000025902	0.18852			ENSMUSG00000025351	ENSMUSG00000074207	0.103678			ENSMUSG00000048355	ENSMUSG00000066829	0.00694995
ENSMUSG00000022314	ENSMUSG00000030825	0.0341669			ENSMUSG00000025001	ENSMUSG00000099370	0.115691			ENSMUSG00000009646	ENSMUSG00000019302	0.188507			ENSMUSG00000015053	ENSMUSG00000046974	0.103612			ENSMUSG00000006273	ENSMUSG00000041729	0.0069434
ENSMUSG00000022204	ENSMUSG00000029922	0.0341598			ENSMUSG00000040296	ENSMUSG00000078498	0.11567			ENSMUSG00000020077	ENSMUSG00000038400	0.188488			ENSMUSG00000025838	ENSMUSG00000033213	0.103606			ENSMUSG00000026980	ENSMUSG00000031441	0.00694161
ENSMUSG00000022683	ENSMUSG00000023072	0.0341179			ENSMUSG00000031297	ENSMUSG00000062309	0.115666			ENSMUSG00000020077	ENSMUSG00000048376	0.188477			ENSMUSG00000024935	ENSMUSG00000027253	0.10359			ENSMUSG00000029587	ENSMUSG00000050332	0.00693786
ENSMUSG00000028868	ENSMUSG00000049422	0.0340697			ENSMUSG00000022652	ENSMUSG00000029522	0.115663			ENSMUSG00000032359	ENSMUSG00000051379	0.188472			ENSMUSG00000034209	ENSMUSG00000046974	0.103583			ENSMUSG00000025766	ENSMUSG00000085218	0.0069369
ENSMUSG00000028179	ENSMUSG00000091498	0.0340463			ENSMUSG00000005892	ENSMUSG00000029138	0.11565			ENSMUSG00000021278	ENSMUSG00000028480	0.188456			ENSMUSG00000035183	ENSMUSG00000070737	0.103577			ENSMUSG00000018774	ENSMUSG00000031441	0.00692829
ENSMUSG00000033769	ENSMUSG00000071708	0.03403			ENSMUSG00000026193	ENSMUSG00000082082	0.115649			ENSMUSG00000020679	ENSMUSG00000029553	0.18842			ENSMUSG00000024935	ENSMUSG00000074365	0.103576			ENSMUSG00000048355	ENSMUSG00000063108	0.00690779
ENSMUSG00000025856	ENSMUSG00000028179	0.0340224			ENSMUSG00000022652	ENSMUSG00000024409	0.115624			ENSMUSG00000024738	ENSMUSG00000038168	0.188384			ENSMUSG00000021998	ENSMUSG00000038600	0.103561			ENSMUSG00000029587	ENSMUSG00000041729	0.00690685
ENSMUSG00000017723	ENSMUSG00000036438	0.0339977			ENSMUSG00000031819	ENSMUSG00000046711	0.115571			ENSMUSG00000025196	ENSMUSG00000031503	0.188328			ENSMUSG00000018411	ENSMUSG00000046974	0.103556			ENSMUSG00000037643	ENSMUSG00000050332	0.00690392
ENSMUSG00000021456	ENSMUSG00000023072	0.0339898			ENSMUSG00000028800	ENSMUSG00000099370	0.11557			ENSMUSG00000026726	ENSMUSG00000055912	0.188313			ENSMUSG00000064010	ENSMUSG00000078924	0.103555			ENSMUSG00000028278	ENSMUSG00000031918	0.0069024
ENSMUSG00000022683	ENSMUSG00000028868	0.0339749			ENSMUSG00000004951	ENSMUSG00000029430	0.115566			ENSMUSG00000018593	ENSMUSG00000025196	0.188304			ENSMUSG00000028024	ENSMUSG00000035183	0.103541			ENSMUSG00000054808	ENSMUSG00000066829	0.00689931
ENSMUSG00000022051	ENSMUSG00000062382	0.033963			ENSMUSG00000014226	ENSMUSG00000028964	0.115546			ENSMUSG00000032796	ENSMUSG00000042429	0.188211			ENSMUSG00000004207	ENSMUSG00000070473	0.10352			ENSMUSG00000048355	ENSMUSG00000054808	0.00689882
ENSMUSG00000024446	ENSMUSG00000028868	0.0339507			ENSMUSG00000022652	ENSMUSG00000034154	0.115516			ENSMUSG00000024738	ENSMUSG00000026604	0.188206			ENSMUSG00000002015	ENSMUSG00000026246	0.103517			ENSMUSG00000063108	ENSMUSG00000087598	0.00689627
ENSMUSG00000027751	ENSMUSG00000063856	0.0339135			ENSMUSG00000000486	ENSMUSG00000078497	0.115498			ENSMUSG00000024738	ENSMUSG00000028763	0.188145			ENSMUSG00000021998	ENSMUSG00000028699	0.103471			ENSMUSG00000042436	ENSMUSG00000066829	0.00689525
ENSMUSG00000045394	ENSMUSG00000071708	0.0339038			ENSMUSG00000000544	ENSMUSG00000022652	0.115492			ENSMUSG00000009646	ENSMUSG00000041362	0.18811			ENSMUSG00000027533	ENSMUSG00000109325	0.103461			ENSMUSG00000019433	ENSMUSG00000038485	0.00688104
ENSMUSG00000022024	ENSMUSG00000051257	0.0338907			ENSMUSG00000054766	ENSMUSG00000062518	0.115485			ENSMUSG00000009646	ENSMUSG00000048376	0.188093			ENSMUSG00000033488	ENSMUSG00000046974	0.103452			ENSMUSG00000028070	ENSMUSG00000044807	0.00688089
ENSMUSG00000021591	ENSMUSG00000071708	0.0338737			ENSMUSG00000005892	ENSMUSG00000045699	0.115471			ENSMUSG00000009646	ENSMUSG00000028480	0.188064			ENSMUSG00000019872	ENSMUSG00000026246	0.103447			ENSMUSG00000019433	ENSMUSG00000041729	0.00687979
ENSMUSG00000046323	ENSMUSG00000074656	0.0338716			ENSMUSG00000032494	ENSMUSG00000039323	0.115465			ENSMUSG00000051379	ENSMUSG00000055912	0.188025			ENSMUSG00000015619	ENSMUSG00000026246	0.103421			ENSMUSG00000019813	ENSMUSG00000044807	0.00687841
ENSMUSG00000020949	ENSMUSG00000030825	0.0338611			ENSMUSG00000020075	ENSMUSG00000063229	0.115435			ENSMUSG00000002900	ENSMUSG00000039385	0.187921			ENSMUSG00000026246	ENSMUSG00000031488	0.103403			ENSMUSG00000023966	ENSMUSG00000033917	0.00687021
ENSMUSG00000012396	ENSMUSG00000024843	0.0338601			ENSMUSG00000005892	ENSMUSG00000062380	0.115428			ENSMUSG00000024738	ENSMUSG00000032359	0.187901			ENSMUSG00000013766	ENSMUSG00000035183	0.10337			ENSMUSG00000019813	ENSMUSG00000025766	0.00686507
ENSMUSG00000017723	ENSMUSG00000041718	0.0338286			ENSMUSG00000005892	ENSMUSG00000111149	0.115425			ENSMUSG00000038415	ENSMUSG00000063060	0.187805			ENSMUSG00000025838	ENSMUSG00000061877	0.103352			ENSMUSG00000042436	ENSMUSG00000074071	0.00686308
ENSMUSG00000030246	ENSMUSG00000030825	0.0338022			ENSMUSG00000028164	ENSMUSG00000062518	0.11541			ENSMUSG00000022580	ENSMUSG00000062991	0.187764			ENSMUSG00000024014	ENSMUSG00000109325	0.103351			ENSMUSG00000034226	ENSMUSG00000037643	0.0068522
ENSMUSG00000021456	ENSMUSG00000042099	0.0337991			ENSMUSG00000031297	ENSMUSG00000067916	0.1154			ENSMUSG00000022580	ENSMUSG00000063060	0.187727			ENSMUSG00000018166	ENSMUSG00000024935	0.103349			ENSMUSG00000006273	ENSMUSG00000018774	0.00683837
ENSMUSG00000027506	ENSMUSG00000046323	0.0337819			ENSMUSG00000021131	ENSMUSG00000026234	0.115391			ENSMUSG00000026249	ENSMUSG00000028545	0.187694			ENSMUSG00000025351	ENSMUSG00000036478	0.103325			ENSMUSG00000028249	ENSMUSG00000034226	0.00683695
ENSMUSG00000017548	ENSMUSG00000051257	0.0337808			ENSMUSG00000046711	ENSMUSG00000051176	0.115362			ENSMUSG00000005973	ENSMUSG00000020679	0.187651			ENSMUSG00000029313	ENSMUSG00000046974	0.1033			ENSMUSG00000006273	ENSMUSG00000062901	0.00683694
ENSMUSG00000022683	ENSMUSG00000024843	0.0337754			ENSMUSG00000005892	ENSMUSG00000040649	0.115354			ENSMUSG00000051379	ENSMUSG00000053897	0.187618			ENSMUSG00000015619	ENSMUSG00000037031	0.103299			ENSMUSG00000038346	ENSMUSG00000050332	0.00683302
ENSMUSG00000050471	ENSMUSG00000051257	0.0337605			ENSMUSG00000029430	ENSMUSG00000034203	0.115353			ENSMUSG00000021944	ENSMUSG00000032359	0.187562			ENSMUSG00000027611	ENSMUSG00000096647	0.103271			ENSMUSG00000025766	ENSMUSG00000031821	0.0068222
ENSMUSG00000022314	ENSMUSG00000031490	0.03374			ENSMUSG00000029430	ENSMUSG00000039041	0.11533			ENSMUSG00000032492	ENSMUSG00000035314	0.18756			ENSMUSG00000015619	ENSMUSG00000018900	0.103239			ENSMUSG00000018677	ENSMUSG00000044149	0.00680709
ENSMUSG00000022024	ENSMUSG00000051234	0.0337139			ENSMUSG00000030117	ENSMUSG00000053062	0.115328			ENSMUSG00000025196	ENSMUSG00000031963	0.187559			ENSMUSG00000000594	ENSMUSG00000028024	0.103225			ENSMUSG00000038485	ENSMUSG00000048355	0.00680538
ENSMUSG00000035505	ENSMUSG00000063856	0.0336875			ENSMUSG00000031297	ENSMUSG00000043687	0.1153			ENSMUSG00000021944	ENSMUSG00000029616	0.187525			ENSMUSG00000046974	ENSMUSG00000057503	0.103212			ENSMUSG00000041729	ENSMUSG00000063108	0.00679487
ENSMUSG00000031490	ENSMUSG00000041718	0.0336799			ENSMUSG00000024989	ENSMUSG00000099370	0.115276			ENSMUSG00000051022	ENSMUSG00000063060	0.187472			ENSMUSG00000020072	ENSMUSG00000025838	0.10317			ENSMUSG00000044149	ENSMUSG00000048355	0.00679093
ENSMUSG00000017548	ENSMUSG00000032249	0.0336661			ENSMUSG00000005892	ENSMUSG00000083534	0.11527			ENSMUSG00000046841	ENSMUSG00000051379	0.187438			ENSMUSG00000026246	ENSMUSG00000073724	0.103149			ENSMUSG00000018774	ENSMUSG00000021996	0.00677287
ENSMUSG00000021591	ENSMUSG00000049422	0.0336644			ENSMUSG00000000751	ENSMUSG00000046711	0.115269			ENSMUSG00000022150	ENSMUSG00000024738	0.18741			ENSMUSG00000021553	ENSMUSG00000037031	0.103134			ENSMUSG00000044807	ENSMUSG00000084919	0.00677028
ENSMUSG00000030825	ENSMUSG00000074656	0.0336366			ENSMUSG00000024209	ENSMUSG00000099370	0.115251			ENSMUSG00000009646	ENSMUSG00000010830	0.187402			ENSMUSG00000027533	ENSMUSG00000096647	0.103118			ENSMUSG00000019433	ENSMUSG00000061533	0.00676993
ENSMUSG00000022024	ENSMUSG00000023861	0.0336242			ENSMUSG00000032171	ENSMUSG00000054766	0.115247			ENSMUSG00000009646	ENSMUSG00000054252	0.187306			ENSMUSG00000039959	ENSMUSG00000046974	0.103117			ENSMUSG00000018774	ENSMUSG00000063108	0.00676509
ENSMUSG00000032827	ENSMUSG00000063856	0.033608			ENSMUSG00000020415	ENSMUSG00000099370	0.115236			ENSMUSG00000004633	ENSMUSG00000024738	0.187269			ENSMUSG00000027999	ENSMUSG00000046974	0.10311			ENSMUSG00000029587	ENSMUSG00000044149	0.00676402
ENSMUSG00000022024	ENSMUSG00000041718	0.033584			ENSMUSG00000053062	ENSMUSG00000078497	0.115222			ENSMUSG00000026726	ENSMUSG00000053897	0.187268			ENSMUSG00000020846	ENSMUSG00000025351	0.103053			ENSMUSG00000044807	ENSMUSG00000045659	0.00676265
ENSMUSG00000025856	ENSMUSG00000031490	0.0335493			ENSMUSG00000026817	ENSMUSG00000099370	0.115188			ENSMUSG00000029103	ENSMUSG00000051379	0.187224			ENSMUSG00000026280	ENSMUSG00000096647	0.103012			ENSMUSG00000035578	ENSMUSG00000042436	0.00675429
ENSMUSG00000025856	ENSMUSG00000030825	0.0335255			ENSMUSG00000025980	ENSMUSG00000063229	0.115143			ENSMUSG00000026726	ENSMUSG00000031074	0.187162			ENSMUSG00000025351	ENSMUSG00000072594	0.102993			ENSMUSG00000042436	ENSMUSG00000085218	0.00674877
ENSMUSG00000022051	ENSMUSG00000059534	0.033503			ENSMUSG00000022040	ENSMUSG00000053062	0.115114			ENSMUSG00000004846	ENSMUSG00000025196	0.187105			ENSMUSG00000000594	ENSMUSG00000021226	0.102993			ENSMUSG00000041729	ENSMUSG00000072571	0.00674837
ENSMUSG00000022024	ENSMUSG00000024360	0.0334932			ENSMUSG00000031609	ENSMUSG00000078498	0.115094			ENSMUSG00000032796	ENSMUSG00000053897	0.187091			ENSMUSG00000076435	ENSMUSG00000109325	0.102958			ENSMUSG00000031441	ENSMUSG00000041729	0.00674793
ENSMUSG00000033769	ENSMUSG00000049422	0.0334882			ENSMUSG00000025980	ENSMUSG00000029430	0.115089			ENSMUSG00000005973	ENSMUSG00000025902	0.186972			ENSMUSG00000000594	ENSMUSG00000061877	0.102924			ENSMUSG00000028070	ENSMUSG00000031441	0.00673896
ENSMUSG00000024038	ENSMUSG00000071708	0.0334718			ENSMUSG00000006398	ENSMUSG00000063229	0.115083			ENSMUSG00000004846	ENSMUSG00000032492	0.186885			ENSMUSG00000022641	ENSMUSG00000046974	0.102924			ENSMUSG00000038346	ENSMUSG00000061533	0.00673499
ENSMUSG00000029249	ENSMUSG00000038116	0.0334674			ENSMUSG00000021322	ENSMUSG00000078498	0.115063			ENSMUSG00000021278	ENSMUSG00000041362	0.186882			ENSMUSG00000042737	ENSMUSG00000046974	0.102922			ENSMUSG00000037643	ENSMUSG00000044807	0.00673316
ENSMUSG00000012396	ENSMUSG00000031337	0.0334637			ENSMUSG00000022012	ENSMUSG00000062518	0.115031			ENSMUSG00000021278	ENSMUSG00000038415	0.186834			ENSMUSG00000031059	ENSMUSG00000046974	0.102909			ENSMUSG00000038346	ENSMUSG00000063108	0.00673125
ENSMUSG00000026893	ENSMUSG00000051257	0.0334602			ENSMUSG00000062309	ENSMUSG00000099370	0.115014			ENSMUSG00000042510	ENSMUSG00000062991	0.186834			ENSMUSG00000005125	ENSMUSG00000026246	0.102901			ENSMUSG00000029587	ENSMUSG00000037643	0.00672987
ENSMUSG00000040652	ENSMUSG00000063856	0.0334592			ENSMUSG00000014226	ENSMUSG00000028156	0.11501			ENSMUSG00000016256	ENSMUSG00000032796	0.186828			ENSMUSG00000024935	ENSMUSG00000025351	0.102899			ENSMUSG00000006273	ENSMUSG00000029587	0.00672343
ENSMUSG00000062382	ENSMUSG00000091498	0.0334567			ENSMUSG00000022652	ENSMUSG00000066000	0.114991			ENSMUSG00000018906	ENSMUSG00000031502	0.186774			ENSMUSG00000000594	ENSMUSG00000030655	0.102899			ENSMUSG00000023966	ENSMUSG00000025766	0.0067179
ENSMUSG00000031490	ENSMUSG00000045104	0.033421			ENSMUSG00000021196	ENSMUSG00000039323	0.114961			ENSMUSG00000024738	ENSMUSG00000032265	0.186759			ENSMUSG00000000594	ENSMUSG00000019872	0.102836			ENSMUSG00000021866	ENSMUSG00000025766	0.00671018
ENSMUSG00000051257	ENSMUSG00000062797	0.0334031			ENSMUSG00000030117	ENSMUSG00000062518	0.114955			ENSMUSG00000010830	ENSMUSG00000032492	0.186753			ENSMUSG00000021054	ENSMUSG00000025351	0.102825			ENSMUSG00000038485	ENSMUSG00000066829	0.00670798
ENSMUSG00000040652	ENSMUSG00000049422	0.0333928			ENSMUSG00000021196	ENSMUSG00000024376	0.114934			ENSMUSG00000025902	ENSMUSG00000054252	0.186716			ENSMUSG00000030342	ENSMUSG00000056366	0.102817			ENSMUSG00000006273	ENSMUSG00000019894	0.00670289
ENSMUSG00000023861	ENSMUSG00000029249	0.0333832			ENSMUSG00000026193	ENSMUSG00000031609	0.114909			ENSMUSG00000020098	ENSMUSG00000032492	0.186679			ENSMUSG00000004207	ENSMUSG00000025838	0.102816			ENSMUSG00000029587	ENSMUSG00000066829	0.00670197
ENSMUSG00000004359	ENSMUSG00000012396	0.033358			ENSMUSG00000039676	ENSMUSG00000046711	0.114889			ENSMUSG00000028545	ENSMUSG00000030934	0.186659			ENSMUSG00000037772	ENSMUSG00000046974	0.102794			ENSMUSG00000044807	ENSMUSG00000062901	0.00668918
ENSMUSG00000022474	ENSMUSG00000049775	0.0333457			ENSMUSG00000000486	ENSMUSG00000004948	0.114855			ENSMUSG00000002900	ENSMUSG00000070436	0.186631			ENSMUSG00000025351	ENSMUSG00000091412	0.102791			ENSMUSG00000031441	ENSMUSG00000066829	0.00668907
ENSMUSG00000021456	ENSMUSG00000027751	0.0333316			ENSMUSG00000027804	ENSMUSG00000029430	0.114812			ENSMUSG00000029553	ENSMUSG00000062991	0.186598			ENSMUSG00000027997	ENSMUSG00000109325	0.102787			ENSMUSG00000042436	ENSMUSG00000062901	0.00668842
ENSMUSG00000022683	ENSMUSG00000042099	0.033324			ENSMUSG00000014226	ENSMUSG00000023004	0.114771			ENSMUSG00000019539	ENSMUSG00000024738	0.186545			ENSMUSG00000025351	ENSMUSG00000039770	0.102784			ENSMUSG00000019813	ENSMUSG00000050332	0.00666617
ENSMUSG00000051257	ENSMUSG00000059534	0.0333212			ENSMUSG00000000486	ENSMUSG00000054766	0.114763			ENSMUSG00000018906	ENSMUSG00000031503	0.186481			ENSMUSG00000025838	ENSMUSG00000031812	0.102767			ENSMUSG00000018677	ENSMUSG00000087598	0.00665172
ENSMUSG00000002768	ENSMUSG00000027506	0.0333159			ENSMUSG00000004151	ENSMUSG00000078498	0.114758			ENSMUSG00000005360	ENSMUSG00000024738	0.186481			ENSMUSG00000021998	ENSMUSG00000049382	0.102748			ENSMUSG00000044807	ENSMUSG00000063108	0.0066429
ENSMUSG00000017723	ENSMUSG00000025856	0.0333148			ENSMUSG00000005892	ENSMUSG00000059552	0.114738			ENSMUSG00000009646	ENSMUSG00000031990	0.186462			ENSMUSG00000021998	ENSMUSG00000035491	0.102729			ENSMUSG00000044807	ENSMUSG00000050910	0.0066414
ENSMUSG00000032827	ENSMUSG00000049422	0.0332996			ENSMUSG00000028156	ENSMUSG00000036752	0.114725			ENSMUSG00000031963	ENSMUSG00000032492	0.186407			ENSMUSG00000035183	ENSMUSG00000072572	0.102726			ENSMUSG00000038485	ENSMUSG00000054808	0.006639
ENSMUSG00000002768	ENSMUSG00000063856	0.0332961			ENSMUSG00000026193	ENSMUSG00000032494	0.114713			ENSMUSG00000028039	ENSMUSG00000034738	0.186405			ENSMUSG00000031357	ENSMUSG00000046974	0.102712			ENSMUSG00000044807	ENSMUSG00000066829	0.00663133
ENSMUSG00000024446	ENSMUSG00000051234	0.0332952			ENSMUSG00000005892	ENSMUSG00000060519	0.114681			ENSMUSG00000020098	ENSMUSG00000034738	0.186382			ENSMUSG00000027533	ENSMUSG00000035183	0.102692			ENSMUSG00000021996	ENSMUSG00000034226	0.00663019
ENSMUSG00000024446	ENSMUSG00000041718	0.0332909			ENSMUSG00000005481	ENSMUSG00000063229	0.11466			ENSMUSG00000005360	ENSMUSG00000032796	0.186341			ENSMUSG00000038331	ENSMUSG00000046974	0.102673			ENSMUSG00000061533	ENSMUSG00000066829	0.00662853
ENSMUSG00000030825	ENSMUSG00000032827	0.033289			ENSMUSG00000036202	ENSMUSG00000062518	0.114629			ENSMUSG00000025196	ENSMUSG00000048376	0.186327			ENSMUSG00000026246	ENSMUSG00000072572	0.102611			ENSMUSG00000019813	ENSMUSG00000042436	0.00662467
ENSMUSG00000027506	ENSMUSG00000074656	0.0332761			ENSMUSG00000022652	ENSMUSG00000040650	0.114616			ENSMUSG00000009646	ENSMUSG00000025130	0.186293			ENSMUSG00000024935	ENSMUSG00000038763	0.102611			ENSMUSG00000029171	ENSMUSG00000087598	0.00662378
ENSMUSG00000021591	ENSMUSG00000032348	0.033258			ENSMUSG00000030268	ENSMUSG00000102252	0.114601			ENSMUSG00000001240	ENSMUSG00000063060	0.186281			ENSMUSG00000055884	ENSMUSG00000096647	0.102589			ENSMUSG00000006273	ENSMUSG00000050332	0.00662273
ENSMUSG00000002768	ENSMUSG00000071708	0.0332548			ENSMUSG00000005892	ENSMUSG00000024026	0.114595			ENSMUSG00000025075	ENSMUSG00000051379	0.186257			ENSMUSG00000025838	ENSMUSG00000033200	0.102583			ENSMUSG00000026980	ENSMUSG00000029171	0.00661851
ENSMUSG00000023861	ENSMUSG00000059534	0.0332491			ENSMUSG00000022652	ENSMUSG00000043251	0.114595			ENSMUSG00000031904	ENSMUSG00000032796	0.186207			ENSMUSG00000027356	ENSMUSG00000046974	0.102573			ENSMUSG00000028249	ENSMUSG00000087598	0.00660285
ENSMUSG00000031146	ENSMUSG00000031490	0.0332356			ENSMUSG00000005892	ENSMUSG00000031160	0.11451			ENSMUSG00000024738	ENSMUSG00000029616	0.18617			ENSMUSG00000025650	ENSMUSG00000046974	0.102568			ENSMUSG00000006273	ENSMUSG00000061533	0.00660247
ENSMUSG00000040428	ENSMUSG00000063856	0.0331792			ENSMUSG00000007872	ENSMUSG00000046711	0.114489			ENSMUSG00000018593	ENSMUSG00000031502	0.186158			ENSMUSG00000025351	ENSMUSG00000078924	0.102552			ENSMUSG00000029587	ENSMUSG00000061533	0.00660161
ENSMUSG00000051257	ENSMUSG00000079197	0.0331731			ENSMUSG00000034520	ENSMUSG00000046711	0.114488			ENSMUSG00000031633	ENSMUSG00000062991	0.186132			ENSMUSG00000028536	ENSMUSG00000109325	0.102526			ENSMUSG00000086158	ENSMUSG00000087598	0.00660151
ENSMUSG00000024725	ENSMUSG00000032348	0.033156			ENSMUSG00000000486	ENSMUSG00000030672	0.114479			ENSMUSG00000020077	ENSMUSG00000031990	0.186097			ENSMUSG00000024030	ENSMUSG00000046974	0.102494			ENSMUSG00000006273	ENSMUSG00000072571	0.00660087
ENSMUSG00000027506	ENSMUSG00000036438	0.0331383			ENSMUSG00000005892	ENSMUSG00000073402	0.114456			ENSMUSG00000025007	ENSMUSG00000025196	0.186086			ENSMUSG00000025351	ENSMUSG00000042357	0.102484			ENSMUSG00000028249	ENSMUSG00000041729	0.00659934
ENSMUSG00000024446	ENSMUSG00000079197	0.0331335			ENSMUSG00000047751	ENSMUSG00000054766	0.114448			ENSMUSG00000005973	ENSMUSG00000021278	0.186049			ENSMUSG00000022564	ENSMUSG00000025351	0.102484			ENSMUSG00000038346	ENSMUSG00000062901	0.00659669
ENSMUSG00000022474	ENSMUSG00000079197	0.0331325			ENSMUSG00000004151	ENSMUSG00000062518	0.114446			ENSMUSG00000020077	ENSMUSG00000022136	0.186042			ENSMUSG00000021998	ENSMUSG00000047554	0.102471			ENSMUSG00000029171	ENSMUSG00000029587	0.00658892
ENSMUSG00000024360	ENSMUSG00000071708	0.0331214			ENSMUSG00000047250	ENSMUSG00000099370	0.114442			ENSMUSG00000025196	ENSMUSG00000035314	0.186032			ENSMUSG00000046974	ENSMUSG00000079658	0.102446			ENSMUSG00000025766	ENSMUSG00000045659	0.0065824
ENSMUSG00000034880	ENSMUSG00000062382	0.0331137			ENSMUSG00000005892	ENSMUSG00000025955	0.114441			ENSMUSG00000020053	ENSMUSG00000032796	0.185965			ENSMUSG00000025838	ENSMUSG00000038763	0.102401			ENSMUSG00000037643	ENSMUSG00000063108	0.00656853
ENSMUSG00000031490	ENSMUSG00000074656	0.0331043			ENSMUSG00000026193	ENSMUSG00000043629	0.114407			ENSMUSG00000002900	ENSMUSG00000028480	0.185924			ENSMUSG00000037440	ENSMUSG00000049382	0.10238			ENSMUSG00000044807	ENSMUSG00000087598	0.00656827
ENSMUSG00000022024	ENSMUSG00000050471	0.033069			ENSMUSG00000029430	ENSMUSG00000036752	0.114397			ENSMUSG00000028545	ENSMUSG00000030761	0.185924			ENSMUSG00000020325	ENSMUSG00000024935	0.102365			ENSMUSG00000038346	ENSMUSG00000072571	0.00656347
ENSMUSG00000042099	ENSMUSG00000063856	0.033053			ENSMUSG00000037894	ENSMUSG00000062518	0.114397			ENSMUSG00000002900	ENSMUSG00000005836	0.185913			ENSMUSG00000028527	ENSMUSG00000109325	0.102359			ENSMUSG00000006273	ENSMUSG00000084919	0.00656332
ENSMUSG00000022474	ENSMUSG00000062797	0.0330302			ENSMUSG00000022652	ENSMUSG00000067916	0.114386			ENSMUSG00000059325	ENSMUSG00000063060	0.185907			ENSMUSG00000035183	ENSMUSG00000061877	0.102354			ENSMUSG00000006273	ENSMUSG00000031441	0.00655284
ENSMUSG00000028179	ENSMUSG00000079197	0.0330263			ENSMUSG00000031297	ENSMUSG00000066000	0.11438			ENSMUSG00000032265	ENSMUSG00000051379	0.185879			ENSMUSG00000046974	ENSMUSG00000089804	0.102337			ENSMUSG00000006273	ENSMUSG00000066829	0.00654836
ENSMUSG00000022683	ENSMUSG00000030246	0.0330223			ENSMUSG00000001604	ENSMUSG00000030413	0.114349			ENSMUSG00000001240	ENSMUSG00000025902	0.18585			ENSMUSG00000026246	ENSMUSG00000097248	0.102304			ENSMUSG00000038485	ENSMUSG00000044149	0.00654132
ENSMUSG00000022683	ENSMUSG00000024360	0.0330178			ENSMUSG00000030603	ENSMUSG00000036752	0.114334			ENSMUSG00000002900	ENSMUSG00000035314	0.185849			ENSMUSG00000031304	ENSMUSG00000046974	0.102301			ENSMUSG00000037643	ENSMUSG00000066829	0.00654011
ENSMUSG00000041287	ENSMUSG00000063856	0.0330129			ENSMUSG00000030672	ENSMUSG00000053062	0.114313			ENSMUSG00000021278	ENSMUSG00000025130	0.185811			ENSMUSG00000035183	ENSMUSG00000074272	0.102218			ENSMUSG00000034226	ENSMUSG00000072571	0.00653613
ENSMUSG00000040428	ENSMUSG00000049422	0.0329973			ENSMUSG00000030117	ENSMUSG00000030268	0.114309			ENSMUSG00000031451	ENSMUSG00000062991	0.185786			ENSMUSG00000026246	ENSMUSG00000095136	0.102204			ENSMUSG00000028070	ENSMUSG00000084919	0.0065322
ENSMUSG00000022024	ENSMUSG00000059498	0.0329474			ENSMUSG00000028953	ENSMUSG00000029430	0.114304			ENSMUSG00000020679	ENSMUSG00000024503	0.185763			ENSMUSG00000035183	ENSMUSG00000040836	0.102197			ENSMUSG00000031441	ENSMUSG00000034226	0.00652914
ENSMUSG00000017548	ENSMUSG00000062797	0.0329441			ENSMUSG00000045699	ENSMUSG00000099370	0.114294			ENSMUSG00000031502	ENSMUSG00000061082	0.185759			ENSMUSG00000021998	ENSMUSG00000038763	0.102188			ENSMUSG00000028249	ENSMUSG00000029587	0.00651717
ENSMUSG00000032348	ENSMUSG00000051234	0.0329438			ENSMUSG00000022652	ENSMUSG00000026496	0.114258			ENSMUSG00000027784	ENSMUSG00000028545	0.185745			ENSMUSG00000000594	ENSMUSG00000037580	0.102168			ENSMUSG00000006273	ENSMUSG00000045659	0.00651045
ENSMUSG00000022683	ENSMUSG00000045394	0.0329228			ENSMUSG00000008206	ENSMUSG00000046711	0.114242			ENSMUSG00000028545	ENSMUSG00000031963	0.185737			ENSMUSG00000000594	ENSMUSG00000027533	0.102145			ENSMUSG00000019813	ENSMUSG00000038346	0.00650517
ENSMUSG00000032348	ENSMUSG00000032827	0.032882			ENSMUSG00000029430	ENSMUSG00000029657	0.114227			ENSMUSG00000029195	ENSMUSG00000051379	0.185689			ENSMUSG00000026246	ENSMUSG00000091412	0.10213			ENSMUSG00000038346	ENSMUSG00000048355	0.00650139
ENSMUSG00000017723	ENSMUSG00000024446	0.032879			ENSMUSG00000021759	ENSMUSG00000078498	0.114224			ENSMUSG00000002900	ENSMUSG00000004846	0.185671			ENSMUSG00000046974	ENSMUSG00000073094	0.102095			ENSMUSG00000019894	ENSMUSG00000037643	0.0064998
ENSMUSG00000030825	ENSMUSG00000097113	0.0328739			ENSMUSG00000031160	ENSMUSG00000031297	0.114208			ENSMUSG00000005360	ENSMUSG00000026726	0.185616			ENSMUSG00000018900	ENSMUSG00000049382	0.102068			ENSMUSG00000018677	ENSMUSG00000019894	0.00649365
ENSMUSG00000022051	ENSMUSG00000023861	0.032852			ENSMUSG00000023004	ENSMUSG00000027562	0.114155			ENSMUSG00000019302	ENSMUSG00000020077	0.18561			ENSMUSG00000026246	ENSMUSG00000066705	0.102066			ENSMUSG00000025766	ENSMUSG00000028278	0.00647248
ENSMUSG00000022683	ENSMUSG00000027751	0.0328139			ENSMUSG00000063229	ENSMUSG00000107092	0.114153			ENSMUSG00000025902	ENSMUSG00000051022	0.185609			ENSMUSG00000024935	ENSMUSG00000070473	0.102049			ENSMUSG00000006273	ENSMUSG00000063108	0.00646029
ENSMUSG00000017723	ENSMUSG00000062797	0.0328002			ENSMUSG00000026193	ENSMUSG00000054766	0.11414			ENSMUSG00000031503	ENSMUSG00000032374	0.185608			ENSMUSG00000023224	ENSMUSG00000025351	0.102034			ENSMUSG00000006273	ENSMUSG00000044149	0.00645838
ENSMUSG00000012396	ENSMUSG00000040428	0.0327854			ENSMUSG00000031297	ENSMUSG00000042988	0.114117			ENSMUSG00000018593	ENSMUSG00000031503	0.185585			ENSMUSG00000001420	ENSMUSG00000109325	0.102018			ENSMUSG00000044807	ENSMUSG00000061533	0.00645826
ENSMUSG00000012396	ENSMUSG00000073538	0.0327752			ENSMUSG00000021131	ENSMUSG00000054405	0.114047			ENSMUSG00000021278	ENSMUSG00000031451	0.18557			ENSMUSG00000081355	ENSMUSG00000109325	0.101974			ENSMUSG00000063108	ENSMUSG00000072571	0.00644304
ENSMUSG00000004359	ENSMUSG00000022683	0.0327299			ENSMUSG00000005892	ENSMUSG00000078503	0.114039			ENSMUSG00000026478	ENSMUSG00000061082	0.185547			ENSMUSG00000035183	ENSMUSG00000060675	0.101897			ENSMUSG00000028249	ENSMUSG00000066829	0.00644262
ENSMUSG00000049775	ENSMUSG00000091498	0.0327253			ENSMUSG00000021196	ENSMUSG00000030672	0.114015			ENSMUSG00000025196	ENSMUSG00000027784	0.185529			ENSMUSG00000026246	ENSMUSG00000040836	0.101895			ENSMUSG00000034226	ENSMUSG00000066829	0.00643249
ENSMUSG00000024360	ENSMUSG00000049422	0.0327192			ENSMUSG00000005892	ENSMUSG00000031819	0.114008			ENSMUSG00000021944	ENSMUSG00000025885	0.185521			ENSMUSG00000021998	ENSMUSG00000074272	0.101894			ENSMUSG00000038485	ENSMUSG00000072571	0.00643223
ENSMUSG00000028179	ENSMUSG00000050471	0.0327162			ENSMUSG00000031297	ENSMUSG00000040649	0.114004			ENSMUSG00000025196	ENSMUSG00000028480	0.185488			ENSMUSG00000024935	ENSMUSG00000028699	0.101877			ENSMUSG00000029587	ENSMUSG00000086158	0.00642897
ENSMUSG00000022024	ENSMUSG00000062797	0.0327018			ENSMUSG00000078503	ENSMUSG00000099370	0.113996			ENSMUSG00000005836	ENSMUSG00000032492	0.185444			ENSMUSG00000038600	ENSMUSG00000064010	0.10185			ENSMUSG00000018677	ENSMUSG00000066829	0.0064278
ENSMUSG00000022474	ENSMUSG00000041548	0.0326827			ENSMUSG00000004948	ENSMUSG00000021196	0.113949			ENSMUSG00000026688	ENSMUSG00000051379	0.185444			ENSMUSG00000035183	ENSMUSG00000039529	0.101839			ENSMUSG00000037643	ENSMUSG00000038346	0.0064213
ENSMUSG00000004359	ENSMUSG00000021456	0.0326566			ENSMUSG00000021835	ENSMUSG00000032494	0.113948			ENSMUSG00000051022	ENSMUSG00000062991	0.185431			ENSMUSG00000042367	ENSMUSG00000046974	0.101826			ENSMUSG00000050910	ENSMUSG00000054808	0.00641794
ENSMUSG00000051234	ENSMUSG00000071708	0.032655			ENSMUSG00000063229	ENSMUSG00000066979	0.113938			ENSMUSG00000034738	ENSMUSG00000042215	0.185412			ENSMUSG00000000594	ENSMUSG00000022464	0.101793			ENSMUSG00000033917	ENSMUSG00000034226	0.00641741
ENSMUSG00000047888	ENSMUSG00000071708	0.0326301			ENSMUSG00000005732	ENSMUSG00000063524	0.113918			ENSMUSG00000009646	ENSMUSG00000051022	0.185378			ENSMUSG00000000594	ENSMUSG00000019851	0.101791			ENSMUSG00000029171	ENSMUSG00000050910	0.00641364
ENSMUSG00000032348	ENSMUSG00000042099	0.0326238			ENSMUSG00000022652	ENSMUSG00000043687	0.113912			ENSMUSG00000024738	ENSMUSG00000042429	0.185325			ENSMUSG00000002015	ENSMUSG00000096647	0.101765			ENSMUSG00000050910	ENSMUSG00000072571	0.00641072
ENSMUSG00000032348	ENSMUSG00000033769	0.0326143			ENSMUSG00000024067	ENSMUSG00000099370	0.113905			ENSMUSG00000002900	ENSMUSG00000020098	0.185287			ENSMUSG00000025838	ENSMUSG00000074501	0.101758			ENSMUSG00000018677	ENSMUSG00000038485	0.00640849
ENSMUSG00000024446	ENSMUSG00000049775	0.032612			ENSMUSG00000086147	ENSMUSG00000099370	0.113892			ENSMUSG00000059325	ENSMUSG00000062991	0.18528			ENSMUSG00000026270	ENSMUSG00000046974	0.101709			ENSMUSG00000028249	ENSMUSG00000038346	0.00638641
ENSMUSG00000017548	ENSMUSG00000017723	0.0325792			ENSMUSG00000021322	ENSMUSG00000062518	0.113866			ENSMUSG00000021944	ENSMUSG00000046841	0.185252			ENSMUSG00000036835	ENSMUSG00000046974	0.101706			ENSMUSG00000028070	ENSMUSG00000063108	0.00637498
ENSMUSG00000027751	ENSMUSG00000032348	0.0324798			ENSMUSG00000078498	ENSMUSG00000082082	0.113861			ENSMUSG00000026726	ENSMUSG00000029195	0.185249			ENSMUSG00000000594	ENSMUSG00000032462	0.101706			ENSMUSG00000042436	ENSMUSG00000070604	0.00636606
ENSMUSG00000028179	ENSMUSG00000074656	0.0324724			ENSMUSG00000029430	ENSMUSG00000033307	0.113849			ENSMUSG00000020077	ENSMUSG00000041362	0.185227			ENSMUSG00000028673	ENSMUSG00000046974	0.101695			ENSMUSG00000050910	ENSMUSG00000066829	0.00636312
ENSMUSG00000017723	ENSMUSG00000022024	0.0324697			ENSMUSG00000004951	ENSMUSG00000023004	0.113848			ENSMUSG00000028545	ENSMUSG00000035314	0.185201			ENSMUSG00000036782	ENSMUSG00000109325	0.101681			ENSMUSG00000028070	ENSMUSG00000038346	0.00635971
ENSMUSG00000022683	ENSMUSG00000040652	0.0324682			ENSMUSG00000020361	ENSMUSG00000036752	0.113836			ENSMUSG00000024663	ENSMUSG00000032796	0.185126			ENSMUSG00000000594	ENSMUSG00000039529	0.101655			ENSMUSG00000018774	ENSMUSG00000031918	0.00635497
ENSMUSG00000022024	ENSMUSG00000049775	0.0324428			ENSMUSG00000034154	ENSMUSG00000046711	0.113831			ENSMUSG00000024738	ENSMUSG00000090863	0.185105			ENSMUSG00000035183	ENSMUSG00000074207	0.101646			ENSMUSG00000006273	ENSMUSG00000026980	0.00634346
ENSMUSG00000035505	ENSMUSG00000071708	0.0324094			ENSMUSG00000020358	ENSMUSG00000063229	0.113814			ENSMUSG00000026478	ENSMUSG00000034738	0.185102			ENSMUSG00000017707	ENSMUSG00000109325	0.101597			ENSMUSG00000027315	ENSMUSG00000087598	0.00633732
ENSMUSG00000032249	ENSMUSG00000051257	0.032398			ENSMUSG00000022652	ENSMUSG00000027702	0.113741			ENSMUSG00000025902	ENSMUSG00000031451	0.185035			ENSMUSG00000020846	ENSMUSG00000026246	0.101596			ENSMUSG00000072571	ENSMUSG00000086158	0.0063347
ENSMUSG00000036438	ENSMUSG00000050471	0.0323931			ENSMUSG00000011752	ENSMUSG00000036752	0.113731			ENSMUSG00000021944	ENSMUSG00000022150	0.185029			ENSMUSG00000046974	ENSMUSG00000071506	0.101593			ENSMUSG00000034226	ENSMUSG00000038346	0.00633178
ENSMUSG00000024446	ENSMUSG00000062797	0.0323704			ENSMUSG00000004948	ENSMUSG00000099370	0.113695			ENSMUSG00000020806	ENSMUSG00000026726	0.185022			ENSMUSG00000030342	ENSMUSG00000049382	0.10159			ENSMUSG00000044149	ENSMUSG00000050910	0.00632769
ENSMUSG00000031490	ENSMUSG00000059498	0.0323572			ENSMUSG00000016319	ENSMUSG00000063229	0.113685			ENSMUSG00000025196	ENSMUSG00000031990	0.185016			ENSMUSG00000043831	ENSMUSG00000046974	0.10154			ENSMUSG00000021866	ENSMUSG00000072571	0.00632248
ENSMUSG00000017723	ENSMUSG00000049775	0.0323329			ENSMUSG00000043091	ENSMUSG00000063229	0.113672			ENSMUSG00000031503	ENSMUSG00000034738	0.184983			ENSMUSG00000032261	ENSMUSG00000046974	0.101505			ENSMUSG00000028278	ENSMUSG00000042436	0.00631741
ENSMUSG00000021456	ENSMUSG00000045394	0.0323184			ENSMUSG00000021131	ENSMUSG00000043681	0.113646			ENSMUSG00000031502	ENSMUSG00000063060	0.184974			ENSMUSG00000029053	ENSMUSG00000046974	0.101495			ENSMUSG00000031441	ENSMUSG00000086158	0.00631051
ENSMUSG00000017548	ENSMUSG00000091498	0.0323072			ENSMUSG00000025934	ENSMUSG00000030268	0.11363			ENSMUSG00000020679	ENSMUSG00000059325	0.184946			ENSMUSG00000021054	ENSMUSG00000035183	0.101475			ENSMUSG00000038346	ENSMUSG00000044149	0.00631049
ENSMUSG00000022051	ENSMUSG00000031490	0.0322735			ENSMUSG00000005892	ENSMUSG00000059900	0.11361			ENSMUSG00000019916	ENSMUSG00000062991	0.184893			ENSMUSG00000000594	ENSMUSG00000049382	0.101428			ENSMUSG00000028249	ENSMUSG00000084919	0.00630855
ENSMUSG00000012396	ENSMUSG00000033769	0.0322575			ENSMUSG00000029430	ENSMUSG00000029447	0.113588			ENSMUSG00000024868	ENSMUSG00000061082	0.184878			ENSMUSG00000025076	ENSMUSG00000046974	0.101412			ENSMUSG00000035578	ENSMUSG00000063108	0.00630603
ENSMUSG00000023861	ENSMUSG00000079197	0.0322063			ENSMUSG00000030268	ENSMUSG00000078249	0.113562			ENSMUSG00000025196	ENSMUSG00000030761	0.184868			ENSMUSG00000022415	ENSMUSG00000024935	0.101391			ENSMUSG00000006273	ENSMUSG00000044807	0.00630585
ENSMUSG00000022024	ENSMUSG00000079197	0.0322026			ENSMUSG00000063229	ENSMUSG00000071172	0.113545			ENSMUSG00000034738	ENSMUSG00000039385	0.184864			ENSMUSG00000025351	ENSMUSG00000035491	0.101351			ENSMUSG00000025766	ENSMUSG00000062901	0.00630211
ENSMUSG00000022474	ENSMUSG00000059498	0.0321849			ENSMUSG00000046711	ENSMUSG00000078500	0.113507			ENSMUSG00000020679	ENSMUSG00000058070	0.184858			ENSMUSG00000033200	ENSMUSG00000109325	0.101335			ENSMUSG00000028249	ENSMUSG00000044807	0.0063017
ENSMUSG00000022474	ENSMUSG00000041718	0.0321794			ENSMUSG00000030619	ENSMUSG00000031297	0.113494			ENSMUSG00000021944	ENSMUSG00000026688	0.184802			ENSMUSG00000034573	ENSMUSG00000046974	0.101321			ENSMUSG00000044149	ENSMUSG00000061533	0.00629939
ENSMUSG00000021591	ENSMUSG00000022024	0.0321793			ENSMUSG00000016319	ENSMUSG00000030603	0.113474			ENSMUSG00000024738	ENSMUSG00000037025	0.184738			ENSMUSG00000040557	ENSMUSG00000046974	0.101311			ENSMUSG00000038485	ENSMUSG00000087598	0.00628539
ENSMUSG00000030825	ENSMUSG00000040652	0.0321571			ENSMUSG00000031297	ENSMUSG00000043251	0.113441			ENSMUSG00000028480	ENSMUSG00000032492	0.18471			ENSMUSG00000022636	ENSMUSG00000024935	0.101308			ENSMUSG00000034226	ENSMUSG00000050332	0.00628189
ENSMUSG00000003420	ENSMUSG00000031490	0.0321261			ENSMUSG00000036036	ENSMUSG00000053062	0.113436			ENSMUSG00000026478	ENSMUSG00000031503	0.184704			ENSMUSG00000021403	ENSMUSG00000046974	0.101277			ENSMUSG00000025766	ENSMUSG00000079350	0.00627714
ENSMUSG00000004359	ENSMUSG00000063856	0.0321188			ENSMUSG00000000544	ENSMUSG00000031297	0.11342			ENSMUSG00000054252	ENSMUSG00000063060	0.184698			ENSMUSG00000015702	ENSMUSG00000025351	0.10123			ENSMUSG00000066829	ENSMUSG00000072571	0.00625204
ENSMUSG00000030825	ENSMUSG00000041287	0.0321029			ENSMUSG00000024026	ENSMUSG00000046711	0.113415			ENSMUSG00000020080	ENSMUSG00000026726	0.184697			ENSMUSG00000021998	ENSMUSG00000072572	0.101179			ENSMUSG00000019813	ENSMUSG00000084919	0.00624914
ENSMUSG00000026664	ENSMUSG00000027506	0.0320994			ENSMUSG00000021322	ENSMUSG00000028164	0.11341			ENSMUSG00000022136	ENSMUSG00000025196	0.184696			ENSMUSG00000000594	ENSMUSG00000050737	0.101146			ENSMUSG00000029587	ENSMUSG00000034226	0.00624433
ENSMUSG00000020949	ENSMUSG00000022051	0.0320914			ENSMUSG00000022652	ENSMUSG00000031160	0.1134			ENSMUSG00000028039	ENSMUSG00000061082	0.184695			ENSMUSG00000025351	ENSMUSG00000037580	0.101145			ENSMUSG00000038346	ENSMUSG00000041729	0.00624195
ENSMUSG00000020949	ENSMUSG00000031490	0.0320724			ENSMUSG00000021794	ENSMUSG00000063229	0.113397			ENSMUSG00000020077	ENSMUSG00000031633	0.184684			ENSMUSG00000046974	ENSMUSG00000054008	0.101109			ENSMUSG00000029171	ENSMUSG00000038485	0.00624062
ENSMUSG00000026664	ENSMUSG00000036438	0.0320512			ENSMUSG00000000751	ENSMUSG00000014226	0.113395			ENSMUSG00000031451	ENSMUSG00000063060	0.184672			ENSMUSG00000035183	ENSMUSG00000037580	0.101045			ENSMUSG00000028249	ENSMUSG00000048355	0.00623497
ENSMUSG00000017723	ENSMUSG00000032249	0.032039			ENSMUSG00000000486	ENSMUSG00000026817	0.113393			ENSMUSG00000018906	ENSMUSG00000028545	0.184631			ENSMUSG00000046974	ENSMUSG00000047412	0.101027			ENSMUSG00000027315	ENSMUSG00000063108	0.0062212
ENSMUSG00000017548	ENSMUSG00000034880	0.031987			ENSMUSG00000003038	ENSMUSG00000063694	0.113359			ENSMUSG00000031502	ENSMUSG00000062991	0.184552			ENSMUSG00000000594	ENSMUSG00000027875	0.101022			ENSMUSG00000021996	ENSMUSG00000050910	0.00621511
ENSMUSG00000038116	ENSMUSG00000062382	0.0318869			ENSMUSG00000043535	ENSMUSG00000062518	0.113354			ENSMUSG00000020806	ENSMUSG00000021944	0.184541			ENSMUSG00000000594	ENSMUSG00000031488	0.101017			ENSMUSG00000054808	ENSMUSG00000061533	0.00621184
ENSMUSG00000034880	ENSMUSG00000038116	0.0318598			ENSMUSG00000026193	ENSMUSG00000102252	0.113345			ENSMUSG00000029195	ENSMUSG00000032796	0.184514			ENSMUSG00000024935	ENSMUSG00000037031	0.100958			ENSMUSG00000031441	ENSMUSG00000072571	0.00618979
ENSMUSG00000021456	ENSMUSG00000055401	0.0318569			ENSMUSG00000030268	ENSMUSG00000030413	0.113321			ENSMUSG00000025130	ENSMUSG00000025196	0.184429			ENSMUSG00000028776	ENSMUSG00000109325	0.100953			ENSMUSG00000037643	ENSMUSG00000084919	0.00618197
ENSMUSG00000012396	ENSMUSG00000034160	0.031851			ENSMUSG00000023004	ENSMUSG00000063694	0.113319			ENSMUSG00000032796	ENSMUSG00000041842	0.184404			ENSMUSG00000025351	ENSMUSG00000060675	0.100941			ENSMUSG00000006273	ENSMUSG00000028278	0.00618191
ENSMUSG00000049422	ENSMUSG00000051234	0.0318472			ENSMUSG00000031297	ENSMUSG00000040650	0.113304			ENSMUSG00000020679	ENSMUSG00000021365	0.184402			ENSMUSG00000028024	ENSMUSG00000049382	0.100935			ENSMUSG00000037643	ENSMUSG00000048355	0.00616611
ENSMUSG00000020949	ENSMUSG00000046323	0.031822			ENSMUSG00000021131	ENSMUSG00000063524	0.113255			ENSMUSG00000018339	ENSMUSG00000032796	0.184395			ENSMUSG00000028583	ENSMUSG00000109325	0.100928			ENSMUSG00000021996	ENSMUSG00000044149	0.00615613
ENSMUSG00000024360	ENSMUSG00000024446	0.0318219			ENSMUSG00000005892	ENSMUSG00000028807	0.113248			ENSMUSG00000020077	ENSMUSG00000041688	0.18433			ENSMUSG00000000594	ENSMUSG00000001864	0.100921			ENSMUSG00000029171	ENSMUSG00000042436	0.00615603
ENSMUSG00000012396	ENSMUSG00000047888	0.0318157			ENSMUSG00000029752	ENSMUSG00000063229	0.113227			ENSMUSG00000029616	ENSMUSG00000051379	0.184309			ENSMUSG00000021054	ENSMUSG00000025838	0.100919			ENSMUSG00000031821	ENSMUSG00000066829	0.00615231
ENSMUSG00000036438	ENSMUSG00000049775	0.0318075			ENSMUSG00000000544	ENSMUSG00000046711	0.113215			ENSMUSG00000058070	ENSMUSG00000062991	0.184263			ENSMUSG00000048916	ENSMUSG00000109325	0.100917			ENSMUSG00000019894	ENSMUSG00000028249	0.00611786
ENSMUSG00000027506	ENSMUSG00000051257	0.0318025			ENSMUSG00000021131	ENSMUSG00000061330	0.113215			ENSMUSG00000002900	ENSMUSG00000031963	0.184219			ENSMUSG00000021638	ENSMUSG00000035183	0.100915			ENSMUSG00000018774	ENSMUSG00000029587	0.00611749
ENSMUSG00000027751	ENSMUSG00000071708	0.03179			ENSMUSG00000030268	ENSMUSG00000078497	0.113208			ENSMUSG00000009646	ENSMUSG00000038415	0.184186			ENSMUSG00000026398	ENSMUSG00000096647	0.100877			ENSMUSG00000072571	ENSMUSG00000074071	0.00611694
ENSMUSG00000028179	ENSMUSG00000078816	0.0317859			ENSMUSG00000005892	ENSMUSG00000029304	0.113197			ENSMUSG00000020679	ENSMUSG00000051022	0.184181			ENSMUSG00000027253	ENSMUSG00000049382	0.100876			ENSMUSG00000035578	ENSMUSG00000044807	0.00611071
ENSMUSG00000017723	ENSMUSG00000031146	0.0317824			ENSMUSG00000046434	ENSMUSG00000046711	0.113187			ENSMUSG00000020077	ENSMUSG00000038415	0.184156			ENSMUSG00000021998	ENSMUSG00000092109	0.100874			ENSMUSG00000031918	ENSMUSG00000034226	0.00610531
ENSMUSG00000022024	ENSMUSG00000026664	0.0317638			ENSMUSG00000022652	ENSMUSG00000073402	0.113178			ENSMUSG00000020679	ENSMUSG00000026604	0.184149			ENSMUSG00000035183	ENSMUSG00000035491	0.100867			ENSMUSG00000021996	ENSMUSG00000026980	0.00608877
ENSMUSG00000022474	ENSMUSG00000028868	0.0317534			ENSMUSG00000021196	ENSMUSG00000066652	0.113173			ENSMUSG00000019916	ENSMUSG00000020679	0.184137			ENSMUSG00000025838	ENSMUSG00000038600	0.100862			ENSMUSG00000028070	ENSMUSG00000044149	0.00608579
ENSMUSG00000031490	ENSMUSG00000078816	0.0317343			ENSMUSG00000020089	ENSMUSG00000029430	0.113168			ENSMUSG00000034738	ENSMUSG00000070436	0.184108			ENSMUSG00000021998	ENSMUSG00000070737	0.100853			ENSMUSG00000018774	ENSMUSG00000072571	0.00608261
ENSMUSG00000064373	ENSMUSG00000071708	0.0317319			ENSMUSG00000027562	ENSMUSG00000036752	0.113133			ENSMUSG00000042429	ENSMUSG00000051379	0.184009			ENSMUSG00000026246	ENSMUSG00000032204	0.100801			ENSMUSG00000021996	ENSMUSG00000048355	0.00607659
ENSMUSG00000038116	ENSMUSG00000049775	0.0317307			ENSMUSG00000020173	ENSMUSG00000030268	0.113105			ENSMUSG00000010830	ENSMUSG00000025196	0.18397			ENSMUSG00000025351	ENSMUSG00000032462	0.100796			ENSMUSG00000021396	ENSMUSG00000042436	0.00606931
ENSMUSG00000023072	ENSMUSG00000063856	0.0317304			ENSMUSG00000040669	ENSMUSG00000095834	0.113078			ENSMUSG00000020806	ENSMUSG00000051379	0.1839			ENSMUSG00000000594	ENSMUSG00000069833	0.100758			ENSMUSG00000042436	ENSMUSG00000074397	0.00606693
ENSMUSG00000022051	ENSMUSG00000074656	0.031705			ENSMUSG00000003038	ENSMUSG00000005732	0.113069			ENSMUSG00000021944	ENSMUSG00000031074	0.183896			ENSMUSG00000043415	ENSMUSG00000109325	0.100717			ENSMUSG00000006273	ENSMUSG00000048355	0.00605903
ENSMUSG00000021591	ENSMUSG00000030825	0.0316866			ENSMUSG00000030268	ENSMUSG00000036202	0.113069			ENSMUSG00000030761	ENSMUSG00000032492	0.183857			ENSMUSG00000023048	ENSMUSG00000046974	0.100711			ENSMUSG00000026980	ENSMUSG00000028249	0.00604887
ENSMUSG00000036438	ENSMUSG00000046323	0.0316859			ENSMUSG00000028156	ENSMUSG00000029430	0.113043			ENSMUSG00000026726	ENSMUSG00000042429	0.183851			ENSMUSG00000038587	ENSMUSG00000046974	0.100707			ENSMUSG00000019813	ENSMUSG00000038485	0.00604801
ENSMUSG00000022051	ENSMUSG00000091498	0.0316813			ENSMUSG00000053062	ENSMUSG00000085101	0.113037			ENSMUSG00000009646	ENSMUSG00000022136	0.183745			ENSMUSG00000026246	ENSMUSG00000030655	0.100671			ENSMUSG00000034226	ENSMUSG00000038485	0.00604004
ENSMUSG00000022051	ENSMUSG00000028179	0.0316551			ENSMUSG00000029430	ENSMUSG00000062353	0.113018			ENSMUSG00000032492	ENSMUSG00000038400	0.183743			ENSMUSG00000000594	ENSMUSG00000027954	0.100667			ENSMUSG00000021866	ENSMUSG00000050332	0.00603564
ENSMUSG00000022051	ENSMUSG00000051257	0.0316546			ENSMUSG00000027671	ENSMUSG00000028851	0.113009			ENSMUSG00000020679	ENSMUSG00000038648	0.18372			ENSMUSG00000047554	ENSMUSG00000064010	0.100663			ENSMUSG00000021996	ENSMUSG00000029587	0.00602358
ENSMUSG00000022051	ENSMUSG00000038116	0.0316479			ENSMUSG00000046434	ENSMUSG00000054766	0.112983			ENSMUSG00000009646	ENSMUSG00000022580	0.183714			ENSMUSG00000026246	ENSMUSG00000039770	0.100656			ENSMUSG00000026980	ENSMUSG00000027315	0.0060232
ENSMUSG00000022683	ENSMUSG00000047888	0.0316309			ENSMUSG00000022652	ENSMUSG00000042988	0.112978			ENSMUSG00000025196	ENSMUSG00000031502	0.183708			ENSMUSG00000024935	ENSMUSG00000030917	0.100639			ENSMUSG00000018774	ENSMUSG00000061533	0.00601882
ENSMUSG00000031337	ENSMUSG00000049422	0.0315821			ENSMUSG00000005732	ENSMUSG00000026234	0.112945			ENSMUSG00000031633	ENSMUSG00000063060	0.1837			ENSMUSG00000025283	ENSMUSG00000035183	0.100629			ENSMUSG00000031821	ENSMUSG00000050332	0.00600981
ENSMUSG00000026664	ENSMUSG00000026893	0.0315738			ENSMUSG00000022040	ENSMUSG00000030268	0.11293			ENSMUSG00000026604	ENSMUSG00000063060	0.183671			ENSMUSG00000015619	ENSMUSG00000022636	0.100613			ENSMUSG00000023966	ENSMUSG00000042436	0.00600486
ENSMUSG00000017548	ENSMUSG00000079197	0.0315692			ENSMUSG00000015176	ENSMUSG00000029430	0.112929			ENSMUSG00000021278	ENSMUSG00000059325	0.183658			ENSMUSG00000025351	ENSMUSG00000028793	0.100605			ENSMUSG00000074071	ENSMUSG00000084919	0.00600245
ENSMUSG00000022683	ENSMUSG00000051234	0.031552			ENSMUSG00000026193	ENSMUSG00000078497	0.112925			ENSMUSG00000025885	ENSMUSG00000032796	0.183615			ENSMUSG00000000594	ENSMUSG00000039770	0.100603			ENSMUSG00000029171	ENSMUSG00000084919	0.00599865
ENSMUSG00000002768	ENSMUSG00000017548	0.0314894			ENSMUSG00000022012	ENSMUSG00000040296	0.112915			ENSMUSG00000021944	ENSMUSG00000032327	0.183587			ENSMUSG00000022433	ENSMUSG00000025351	0.100602			ENSMUSG00000038346	ENSMUSG00000050910	0.00599755
ENSMUSG00000023861	ENSMUSG00000027506	0.0314793			ENSMUSG00000004951	ENSMUSG00000036752	0.112905			ENSMUSG00000002900	ENSMUSG00000010830	0.183564			ENSMUSG00000005054	ENSMUSG00000096647	0.100571			ENSMUSG00000035578	ENSMUSG00000038346	0.00598857
ENSMUSG00000045394	ENSMUSG00000063856	0.0314705			ENSMUSG00000029304	ENSMUSG00000031297	0.112832			ENSMUSG00000020679	ENSMUSG00000031633	0.183557			ENSMUSG00000025351	ENSMUSG00000027611	0.10055			ENSMUSG00000029587	ENSMUSG00000035578	0.00598725
ENSMUSG00000027506	ENSMUSG00000029249	0.0314672			ENSMUSG00000030619	ENSMUSG00000046711	0.11282			ENSMUSG00000026726	ENSMUSG00000032327	0.183555			ENSMUSG00000064010	ENSMUSG00000092109	0.100548			ENSMUSG00000027315	ENSMUSG00000044149	0.00598147
ENSMUSG00000032348	ENSMUSG00000040428	0.0314627			ENSMUSG00000001604	ENSMUSG00000078498	0.112801			ENSMUSG00000020080	ENSMUSG00000021944	0.183554			ENSMUSG00000031812	ENSMUSG00000074365	0.100542			ENSMUSG00000028249	ENSMUSG00000050332	0.00598142
ENSMUSG00000027506	ENSMUSG00000062382	0.0314189			ENSMUSG00000000486	ENSMUSG00000066652	0.112799			ENSMUSG00000019916	ENSMUSG00000063060	0.183501			ENSMUSG00000024935	ENSMUSG00000038600	0.100464			ENSMUSG00000031441	ENSMUSG00000079350	0.00597437
ENSMUSG00000032827	ENSMUSG00000071708	0.0314075			ENSMUSG00000062518	ENSMUSG00000082082	0.112768			ENSMUSG00000024738	ENSMUSG00000029195	0.183495			ENSMUSG00000017707	ENSMUSG00000026246	0.100461			ENSMUSG00000038346	ENSMUSG00000074397	0.00596352
ENSMUSG00000024446	ENSMUSG00000026664	0.0313991			ENSMUSG00000008206	ENSMUSG00000099370	0.112761			ENSMUSG00000024738	ENSMUSG00000055912	0.183493			ENSMUSG00000005054	ENSMUSG00000026246	0.10046			ENSMUSG00000023966	ENSMUSG00000050910	0.00595017
ENSMUSG00000049422	ENSMUSG00000073538	0.0313934			ENSMUSG00000005892	ENSMUSG00000025265	0.112751			ENSMUSG00000026688	ENSMUSG00000032796	0.183423			ENSMUSG00000025351	ENSMUSG00000050737	0.100439			ENSMUSG00000021996	ENSMUSG00000084919	0.00594956
ENSMUSG00000004359	ENSMUSG00000071708	0.0313703			ENSMUSG00000026020	ENSMUSG00000029430	0.112739			ENSMUSG00000009646	ENSMUSG00000031502	0.183393			ENSMUSG00000046974	ENSMUSG00000089889	0.100428			ENSMUSG00000031441	ENSMUSG00000061533	0.00593655
ENSMUSG00000031490	ENSMUSG00000034880	0.03137			ENSMUSG00000048373	ENSMUSG00000053062	0.112694			ENSMUSG00000028763	ENSMUSG00000063060	0.183379			ENSMUSG00000004207	ENSMUSG00000027253	0.100422			ENSMUSG00000027315	ENSMUSG00000084919	0.00593426
ENSMUSG00000017548	ENSMUSG00000059498	0.031362			ENSMUSG00000032171	ENSMUSG00000037894	0.112651			ENSMUSG00000005836	ENSMUSG00000020077	0.183378			ENSMUSG00000004207	ENSMUSG00000022636	0.100381			ENSMUSG00000063108	ENSMUSG00000066829	0.00592807
ENSMUSG00000021456	ENSMUSG00000033769	0.0313532			ENSMUSG00000027671	ENSMUSG00000028964	0.112647			ENSMUSG00000024503	ENSMUSG00000063060	0.183374			ENSMUSG00000046974	ENSMUSG00000052934	0.100377			ENSMUSG00000018677	ENSMUSG00000048355	0.00591762
ENSMUSG00000002768	ENSMUSG00000049422	0.031342			ENSMUSG00000029430	ENSMUSG00000078695	0.112645			ENSMUSG00000026249	ENSMUSG00000034738	0.183277			ENSMUSG00000049382	ENSMUSG00000096647	0.100363			ENSMUSG00000029171	ENSMUSG00000066829	0.00591731
ENSMUSG00000022018	ENSMUSG00000071708	0.031319			ENSMUSG00000027985	ENSMUSG00000046711	0.112628			ENSMUSG00000021384	ENSMUSG00000026726	0.183267			ENSMUSG00000027954	ENSMUSG00000064010	0.10036			ENSMUSG00000021866	ENSMUSG00000084919	0.00590685
ENSMUSG00000022314	ENSMUSG00000028179	0.031314			ENSMUSG00000028164	ENSMUSG00000043629	0.112627			ENSMUSG00000004846	ENSMUSG00000028545	0.183236			ENSMUSG00000032679	ENSMUSG00000046974	0.100331			ENSMUSG00000038346	ENSMUSG00000066829	0.00589289
ENSMUSG00000031146	ENSMUSG00000036438	0.0312936			ENSMUSG00000007872	ENSMUSG00000022652	0.112615			ENSMUSG00000005836	ENSMUSG00000062991	0.183181			ENSMUSG00000026278	ENSMUSG00000046974	0.10033			ENSMUSG00000037643	ENSMUSG00000050910	0.00589032
ENSMUSG00000030246	ENSMUSG00000051257	0.0312811			ENSMUSG00000037894	ENSMUSG00000047751	0.112606			ENSMUSG00000020077	ENSMUSG00000022580	0.183153			ENSMUSG00000029166	ENSMUSG00000046974	0.100317			ENSMUSG00000026980	ENSMUSG00000028070	0.00588465
ENSMUSG00000024038	ENSMUSG00000063856	0.031279			ENSMUSG00000028691	ENSMUSG00000062518	0.112591			ENSMUSG00000020679	ENSMUSG00000037025	0.183101			ENSMUSG00000026246	ENSMUSG00000084034	0.100316			ENSMUSG00000019894	ENSMUSG00000021996	0.00587933
ENSMUSG00000012396	ENSMUSG00000024725	0.0312523			ENSMUSG00000032218	ENSMUSG00000063229	0.112584			ENSMUSG00000002900	ENSMUSG00000051022	0.18308			ENSMUSG00000025351	ENSMUSG00000033213	0.100281			ENSMUSG00000041729	ENSMUSG00000074397	0.00587752
ENSMUSG00000024446	ENSMUSG00000050471	0.0312474			ENSMUSG00000026193	ENSMUSG00000036202	0.112581			ENSMUSG00000022150	ENSMUSG00000051379	0.18304			ENSMUSG00000021998	ENSMUSG00000030792	0.100276			ENSMUSG00000050332	ENSMUSG00000086158	0.00587621
ENSMUSG00000024725	ENSMUSG00000071708	0.0312343			ENSMUSG00000046711	ENSMUSG00000047751	0.11258			ENSMUSG00000026227	ENSMUSG00000026726	0.183037			ENSMUSG00000025579	ENSMUSG00000046974	0.100271			ENSMUSG00000063108	ENSMUSG00000079350	0.00587394
ENSMUSG00000012396	ENSMUSG00000045394	0.0312243			ENSMUSG00000000486	ENSMUSG00000028691	0.112569			ENSMUSG00000019302	ENSMUSG00000028545	0.183022			ENSMUSG00000038600	ENSMUSG00000049382	0.100265			ENSMUSG00000028070	ENSMUSG00000038485	0.00586791
ENSMUSG00000027506	ENSMUSG00000059534	0.031223			ENSMUSG00000021322	ENSMUSG00000032494	0.112546			ENSMUSG00000061082	ENSMUSG00000070436	0.182993			ENSMUSG00000035183	ENSMUSG00000055884	0.100256			ENSMUSG00000028070	ENSMUSG00000087598	0.00586028
ENSMUSG00000031337	ENSMUSG00000032348	0.0312204			ENSMUSG00000005892	ENSMUSG00000097398	0.112543			ENSMUSG00000020679	ENSMUSG00000042510	0.182943			ENSMUSG00000030849	ENSMUSG00000049382	0.100247			ENSMUSG00000019813	ENSMUSG00000063108	0.00585773
ENSMUSG00000030825	ENSMUSG00000042099	0.0312149			ENSMUSG00000054766	ENSMUSG00000061330	0.112533			ENSMUSG00000005360	ENSMUSG00000020679	0.182941			ENSMUSG00000026246	ENSMUSG00000074207	0.100238			ENSMUSG00000038346	ENSMUSG00000044807	0.00585409
ENSMUSG00000063856	ENSMUSG00000078816	0.0312124			ENSMUSG00000029304	ENSMUSG00000099370	0.112531			ENSMUSG00000021278	ENSMUSG00000024503	0.182916			ENSMUSG00000078566	ENSMUSG00000109325	0.100225			ENSMUSG00000021866	ENSMUSG00000038346	0.0058505
ENSMUSG00000041718	ENSMUSG00000049775	0.0312058			ENSMUSG00000008206	ENSMUSG00000021196	0.112512			ENSMUSG00000025902	ENSMUSG00000026604	0.182892			ENSMUSG00000021998	ENSMUSG00000028793	0.100219			ENSMUSG00000034226	ENSMUSG00000048355	0.00584328
ENSMUSG00000020949	ENSMUSG00000028179	0.0311803			ENSMUSG00000039323	ENSMUSG00000046711	0.11248			ENSMUSG00000028545	ENSMUSG00000031503	0.182881			ENSMUSG00000022636	ENSMUSG00000025838	0.100218			ENSMUSG00000028070	ENSMUSG00000048355	0.00584327
ENSMUSG00000022474	ENSMUSG00000041287	0.0311663			ENSMUSG00000066009	ENSMUSG00000078498	0.112475			ENSMUSG00000025196	ENSMUSG00000041362	0.18285			ENSMUSG00000005125	ENSMUSG00000096647	0.10021			ENSMUSG00000019894	ENSMUSG00000034226	0.0058371
ENSMUSG00000022314	ENSMUSG00000051257	0.0311607			ENSMUSG00000043535	ENSMUSG00000078498	0.112474			ENSMUSG00000019916	ENSMUSG00000025902	0.182818			ENSMUSG00000022636	ENSMUSG00000049382	0.100188			ENSMUSG00000018677	ENSMUSG00000050910	0.00583244
ENSMUSG00000004359	ENSMUSG00000049422	0.0311536			ENSMUSG00000025934	ENSMUSG00000026193	0.11247			ENSMUSG00000028763	ENSMUSG00000062991	0.182815			ENSMUSG00000020911	ENSMUSG00000046974	0.100185			ENSMUSG00000021996	ENSMUSG00000072571	0.0058271
ENSMUSG00000027751	ENSMUSG00000049422	0.0311012			ENSMUSG00000026234	ENSMUSG00000063694	0.112466			ENSMUSG00000042215	ENSMUSG00000061082	0.182805			ENSMUSG00000025351	ENSMUSG00000090841	0.100163			ENSMUSG00000019813	ENSMUSG00000029587	0.00581645
ENSMUSG00000024843	ENSMUSG00000071708	0.0310941			ENSMUSG00000005892	ENSMUSG00000072235	0.11245			ENSMUSG00000021278	ENSMUSG00000054252	0.182776			ENSMUSG00000004207	ENSMUSG00000015619	0.100133			ENSMUSG00000006273	ENSMUSG00000034226	0.00581251
ENSMUSG00000035505	ENSMUSG00000049422	0.0310736			ENSMUSG00000021196	ENSMUSG00000039676	0.11244			ENSMUSG00000026726	ENSMUSG00000090863	0.18269			ENSMUSG00000037440	ENSMUSG00000064010	0.100119			ENSMUSG00000027315	ENSMUSG00000044807	0.0058098
ENSMUSG00000023861	ENSMUSG00000050471	0.0310549			ENSMUSG00000014226	ENSMUSG00000026234	0.112424			ENSMUSG00000002900	ENSMUSG00000030761	0.182681			ENSMUSG00000038756	ENSMUSG00000109325	0.100117			ENSMUSG00000028249	ENSMUSG00000063108	0.00580379
ENSMUSG00000012396	ENSMUSG00000064373	0.0310495			ENSMUSG00000062518	ENSMUSG00000095661	0.112413			ENSMUSG00000018593	ENSMUSG00000028545	0.182666			ENSMUSG00000025838	ENSMUSG00000064010	0.100107			ENSMUSG00000037643	ENSMUSG00000044149	0.0058033
ENSMUSG00000047888	ENSMUSG00000063856	0.0310396			ENSMUSG00000011752	ENSMUSG00000023004	0.112363			ENSMUSG00000020679	ENSMUSG00000028763	0.182658			ENSMUSG00000030792	ENSMUSG00000085939	0.100101			ENSMUSG00000018774	ENSMUSG00000025766	0.00580247
ENSMUSG00000017548	ENSMUSG00000026893	0.0310349			ENSMUSG00000013089	ENSMUSG00000062518	0.112361			ENSMUSG00000024738	ENSMUSG00000053897	0.182637			ENSMUSG00000025351	ENSMUSG00000048583	0.100095			ENSMUSG00000048355	ENSMUSG00000074397	0.00580149
ENSMUSG00000028179	ENSMUSG00000041287	0.0310177			ENSMUSG00000040296	ENSMUSG00000043629	0.112351			ENSMUSG00000025007	ENSMUSG00000028545	0.182631			ENSMUSG00000020709	ENSMUSG00000046974	0.100092			ENSMUSG00000031821	ENSMUSG00000084919	0.00578121
ENSMUSG00000045394	ENSMUSG00000051257	0.0310146			ENSMUSG00000030268	ENSMUSG00000092349	0.112329			ENSMUSG00000004633	ENSMUSG00000062991	0.182619			ENSMUSG00000025838	ENSMUSG00000028793	0.100088			ENSMUSG00000025260	ENSMUSG00000044149	0.00577559
ENSMUSG00000021456	ENSMUSG00000031337	0.0310132			ENSMUSG00000062518	ENSMUSG00000064264	0.112318			ENSMUSG00000021278	ENSMUSG00000022580	0.182575			ENSMUSG00000024014	ENSMUSG00000035183	0.100075			ENSMUSG00000063108	ENSMUSG00000086158	0.00576706
ENSMUSG00000024446	ENSMUSG00000059498	0.0310086			ENSMUSG00000027562	ENSMUSG00000029430	0.112309			ENSMUSG00000020661	ENSMUSG00000051379	0.182498			ENSMUSG00000036899	ENSMUSG00000046974	0.100066			ENSMUSG00000038346	ENSMUSG00000038485	0.00575759
ENSMUSG00000051257	ENSMUSG00000068220	0.0309883			ENSMUSG00000027715	ENSMUSG00000063229	0.1123			ENSMUSG00000026227	ENSMUSG00000051379	0.182488			ENSMUSG00000025351	ENSMUSG00000040405	0.100045			ENSMUSG00000019894	ENSMUSG00000028070	0.00575069
ENSMUSG00000032249	ENSMUSG00000097113	0.0309817			ENSMUSG00000014226	ENSMUSG00000063524	0.112286			ENSMUSG00000028545	ENSMUSG00000031990	0.182451			ENSMUSG00000035183	ENSMUSG00000049382	0.1			ENSMUSG00000028249	ENSMUSG00000031441	0.00574871
ENSMUSG00000031490	ENSMUSG00000079197	0.0309793			ENSMUSG00000022040	ENSMUSG00000026193	0.112279			ENSMUSG00000001240	ENSMUSG00000020077	0.182437			ENSMUSG00000025838	ENSMUSG00000030792	0.0999983			ENSMUSG00000021396	ENSMUSG00000072571	0.00574689
ENSMUSG00000036438	ENSMUSG00000097113	0.0309753			ENSMUSG00000005892	ENSMUSG00000044986	0.112272			ENSMUSG00000020679	ENSMUSG00000038168	0.182429			ENSMUSG00000025351	ENSMUSG00000058022	0.0999473			ENSMUSG00000031441	ENSMUSG00000085218	0.00574624
ENSMUSG00000021456	ENSMUSG00000047888	0.0309686			ENSMUSG00000052776	ENSMUSG00000053062	0.112236			ENSMUSG00000010830	ENSMUSG00000028545	0.18241			ENSMUSG00000026280	ENSMUSG00000035183	0.0999395			ENSMUSG00000021996	ENSMUSG00000031441	0.00574443
ENSMUSG00000029249	ENSMUSG00000032249	0.0309681			ENSMUSG00000000486	ENSMUSG00000027985	0.112236			ENSMUSG00000001240	ENSMUSG00000021278	0.182382			ENSMUSG00000026246	ENSMUSG00000098098	0.0999369			ENSMUSG00000025260	ENSMUSG00000061533	0.00574031
ENSMUSG00000045394	ENSMUSG00000049422	0.0309664			ENSMUSG00000026193	ENSMUSG00000078249	0.112225			ENSMUSG00000028128	ENSMUSG00000061082	0.182373			ENSMUSG00000010080	ENSMUSG00000109325	0.099899			ENSMUSG00000023966	ENSMUSG00000072571	0.00573823
ENSMUSG00000022024	ENSMUSG00000032249	0.0309618			ENSMUSG00000014226	ENSMUSG00000057113	0.112178			ENSMUSG00000030930	ENSMUSG00000032796	0.182352			ENSMUSG00000025838	ENSMUSG00000025839	0.0998899			ENSMUSG00000031821	ENSMUSG00000038346	0.00573709
ENSMUSG00000020949	ENSMUSG00000028868	0.0309495			ENSMUSG00000028164	ENSMUSG00000040669	0.112177			ENSMUSG00000006731	ENSMUSG00000021944	0.18235			ENSMUSG00000046974	ENSMUSG00000055692	0.0998803			ENSMUSG00000031821	ENSMUSG00000044807	0.00573195
ENSMUSG00000002768	ENSMUSG00000022474	0.03094			ENSMUSG00000014226	ENSMUSG00000040681	0.112168			ENSMUSG00000026604	ENSMUSG00000062991	0.182309			ENSMUSG00000046974	ENSMUSG00000067750	0.0998729			ENSMUSG00000018774	ENSMUSG00000044807	0.00572766
ENSMUSG00000041718	ENSMUSG00000059534	0.0309366			ENSMUSG00000003038	ENSMUSG00000014226	0.112158			ENSMUSG00000032492	ENSMUSG00000048376	0.182279			ENSMUSG00000026246	ENSMUSG00000072594	0.0998469			ENSMUSG00000027315	ENSMUSG00000031441	0.00572699
ENSMUSG00000049775	ENSMUSG00000062382	0.0309345			ENSMUSG00000005892	ENSMUSG00000027702	0.112144			ENSMUSG00000025196	ENSMUSG00000038400	0.182271			ENSMUSG00000004270	ENSMUSG00000025351	0.0998105			ENSMUSG00000019813	ENSMUSG00000072571	0.00572019
ENSMUSG00000030825	ENSMUSG00000045104	0.0309052			ENSMUSG00000022652	ENSMUSG00000071658	0.112138			ENSMUSG00000024503	ENSMUSG00000025902	0.182269			ENSMUSG00000064010	ENSMUSG00000085939	0.0998076			ENSMUSG00000018677	ENSMUSG00000061533	0.00571746
ENSMUSG00000023861	ENSMUSG00000026893	0.0308686			ENSMUSG00000030268	ENSMUSG00000097173	0.112128			ENSMUSG00000031502	ENSMUSG00000032374	0.182251			ENSMUSG00000035183	ENSMUSG00000043415	0.0998038			ENSMUSG00000079350	ENSMUSG00000084919	0.00570311
ENSMUSG00000038116	ENSMUSG00000050471	0.0308583			ENSMUSG00000004151	ENSMUSG00000040296	0.112111			ENSMUSG00000019539	ENSMUSG00000063060	0.182212			ENSMUSG00000021226	ENSMUSG00000064010	0.0997934			ENSMUSG00000031441	ENSMUSG00000031821	0.00570228
ENSMUSG00000012396	ENSMUSG00000027581	0.0308388			ENSMUSG00000043629	ENSMUSG00000095834	0.112108			ENSMUSG00000031502	ENSMUSG00000034738	0.18221			ENSMUSG00000004207	ENSMUSG00000037031	0.0997888			ENSMUSG00000021396	ENSMUSG00000061533	0.00570053
ENSMUSG00000023861	ENSMUSG00000034880	0.0308378			ENSMUSG00000021131	ENSMUSG00000074476	0.112107			ENSMUSG00000021278	ENSMUSG00000026604	0.182115			ENSMUSG00000079162	ENSMUSG00000096647	0.0997508			ENSMUSG00000019813	ENSMUSG00000044149	0.00569981
ENSMUSG00000027506	ENSMUSG00000034880	0.030828			ENSMUSG00000024376	ENSMUSG00000053062	0.112102			ENSMUSG00000019302	ENSMUSG00000025196	0.182107			ENSMUSG00000025351	ENSMUSG00000092109	0.0997432			ENSMUSG00000050332	ENSMUSG00000062901	0.00568662
ENSMUSG00000002768	ENSMUSG00000022683	0.0308063			ENSMUSG00000022234	ENSMUSG00000046711	0.11207			ENSMUSG00000037025	ENSMUSG00000062991	0.182103			ENSMUSG00000052485	ENSMUSG00000109325	0.0997315			ENSMUSG00000021866	ENSMUSG00000044807	0.00566914
ENSMUSG00000028179	ENSMUSG00000049775	0.0308012			ENSMUSG00000020361	ENSMUSG00000023004	0.112055			ENSMUSG00000002900	ENSMUSG00000025007	0.1821			ENSMUSG00000026198	ENSMUSG00000109325	0.0996984			ENSMUSG00000019894	ENSMUSG00000086158	0.00566485
ENSMUSG00000026664	ENSMUSG00000051257	0.0307921			ENSMUSG00000005892	ENSMUSG00000030619	0.112048			ENSMUSG00000026249	ENSMUSG00000061082	0.182099			ENSMUSG00000024935	ENSMUSG00000028793	0.0996877			ENSMUSG00000018774	ENSMUSG00000044149	0.0056601
ENSMUSG00000051257	ENSMUSG00000059498	0.0307919			ENSMUSG00000004951	ENSMUSG00000014226	0.112035			ENSMUSG00000009646	ENSMUSG00000031451	0.182093			ENSMUSG00000023224	ENSMUSG00000109325	0.099687			ENSMUSG00000019894	ENSMUSG00000029171	0.00565608
ENSMUSG00000028179	ENSMUSG00000040652	0.0307784			ENSMUSG00000036202	ENSMUSG00000053062	0.112028			ENSMUSG00000027784	ENSMUSG00000032492	0.182091			ENSMUSG00000004207	ENSMUSG00000037440	0.0996858			ENSMUSG00000021996	ENSMUSG00000042436	0.00565364
ENSMUSG00000012396	ENSMUSG00000023072	0.0307782			ENSMUSG00000027671	ENSMUSG00000046711	0.11199			ENSMUSG00000026478	ENSMUSG00000031502	0.182033			ENSMUSG00000024975	ENSMUSG00000026246	0.0996791			ENSMUSG00000028249	ENSMUSG00000044149	0.00564873
ENSMUSG00000024843	ENSMUSG00000032348	0.0307587			ENSMUSG00000032575	ENSMUSG00000063229	0.111987			ENSMUSG00000025885	ENSMUSG00000051379	0.182028			ENSMUSG00000020325	ENSMUSG00000021998	0.0996654			ENSMUSG00000084919	ENSMUSG00000086158	0.00564513
ENSMUSG00000026893	ENSMUSG00000027506	0.0307446			ENSMUSG00000062518	ENSMUSG00000102252	0.111969			ENSMUSG00000020077	ENSMUSG00000051022	0.182022			ENSMUSG00000017760	ENSMUSG00000049382	0.0996418			ENSMUSG00000029171	ENSMUSG00000063108	0.00563611
ENSMUSG00000032249	ENSMUSG00000036438	0.0307343			ENSMUSG00000029304	ENSMUSG00000029430	0.111967			ENSMUSG00000002900	ENSMUSG00000048376	0.18202			ENSMUSG00000034957	ENSMUSG00000064010	0.0996405			ENSMUSG00000042436	ENSMUSG00000060657	0.00563552
ENSMUSG00000026664	ENSMUSG00000029249	0.0307326			ENSMUSG00000054766	ENSMUSG00000066009	0.111965			ENSMUSG00000024738	ENSMUSG00000025885	0.181992			ENSMUSG00000000594	ENSMUSG00000034258	0.0996358			ENSMUSG00000027315	ENSMUSG00000029587	0.00563176
ENSMUSG00000002768	ENSMUSG00000022051	0.0307314			ENSMUSG00000047250	ENSMUSG00000053062	0.111934			ENSMUSG00000022136	ENSMUSG00000028545	0.18192			ENSMUSG00000035491	ENSMUSG00000064010	0.0996343			ENSMUSG00000031441	ENSMUSG00000074397	0.00562903
ENSMUSG00000024038	ENSMUSG00000049422	0.0307275			ENSMUSG00000030672	ENSMUSG00000032494	0.111915			ENSMUSG00000005836	ENSMUSG00000031502	0.18185			ENSMUSG00000074272	ENSMUSG00000096647	0.0996194			ENSMUSG00000037643	ENSMUSG00000041729	0.00562486
ENSMUSG00000022024	ENSMUSG00000091498	0.0306665			ENSMUSG00000040430	ENSMUSG00000053062	0.111912			ENSMUSG00000018906	ENSMUSG00000061082	0.181842			ENSMUSG00000027253	ENSMUSG00000037031	0.0995569			ENSMUSG00000018677	ENSMUSG00000041729	0.00561935
ENSMUSG00000030825	ENSMUSG00000040428	0.0306302			ENSMUSG00000000486	ENSMUSG00000024209	0.111903			ENSMUSG00000028545	ENSMUSG00000048376	0.181767			ENSMUSG00000035183	ENSMUSG00000072594	0.0995411			ENSMUSG00000021996	ENSMUSG00000050332	0.00561744
ENSMUSG00000049775	ENSMUSG00000079197	0.0306088			ENSMUSG00000001604	ENSMUSG00000062518	0.111872			ENSMUSG00000004633	ENSMUSG00000063060	0.181738			ENSMUSG00000004207	ENSMUSG00000038763	0.0995359			ENSMUSG00000027315	ENSMUSG00000050332	0.00560361
ENSMUSG00000020949	ENSMUSG00000059534	0.030584			ENSMUSG00000054766	ENSMUSG00000078498	0.111863			ENSMUSG00000020077	ENSMUSG00000054252	0.181737			ENSMUSG00000026246	ENSMUSG00000062081	0.0995107			ENSMUSG00000028249	ENSMUSG00000050910	0.00560302
ENSMUSG00000023072	ENSMUSG00000071708	0.0305813			ENSMUSG00000024026	ENSMUSG00000031297	0.111849			ENSMUSG00000025885	ENSMUSG00000026726	0.181691			ENSMUSG00000046974	ENSMUSG00000067336	0.0995075			ENSMUSG00000025260	ENSMUSG00000042436	0.00559879
ENSMUSG00000049422	ENSMUSG00000064373	0.0305688			ENSMUSG00000005892	ENSMUSG00000027203	0.111833			ENSMUSG00000032796	ENSMUSG00000056214	0.18163			ENSMUSG00000025351	ENSMUSG00000078626	0.0995014			ENSMUSG00000035578	ENSMUSG00000072571	0.00559146
ENSMUSG00000022051	ENSMUSG00000041718	0.0305674			ENSMUSG00000022652	ENSMUSG00000078503	0.111822			ENSMUSG00000041688	ENSMUSG00000062991	0.181611			ENSMUSG00000035491	ENSMUSG00000070473	0.0994921			ENSMUSG00000021396	ENSMUSG00000038346	0.00558428
ENSMUSG00000020949	ENSMUSG00000051234	0.0305558			ENSMUSG00000013089	ENSMUSG00000095834	0.111821			ENSMUSG00000020077	ENSMUSG00000024503	0.181556			ENSMUSG00000021998	ENSMUSG00000025838	0.0994793			ENSMUSG00000028249	ENSMUSG00000072571	0.00557678
ENSMUSG00000041718	ENSMUSG00000059498	0.0305327			ENSMUSG00000027671	ENSMUSG00000036752	0.111819			ENSMUSG00000028128	ENSMUSG00000034738	0.181549			ENSMUSG00000046814	ENSMUSG00000046974	0.0994608			ENSMUSG00000018774	ENSMUSG00000050332	0.00556887
ENSMUSG00000017548	ENSMUSG00000041718	0.0305219			ENSMUSG00000032494	ENSMUSG00000040296	0.111773			ENSMUSG00000020679	ENSMUSG00000041688	0.181533			ENSMUSG00000025217	ENSMUSG00000026246	0.0994483			ENSMUSG00000028249	ENSMUSG00000061533	0.00555055
ENSMUSG00000029249	ENSMUSG00000041718	0.0305028			ENSMUSG00000019848	ENSMUSG00000022652	0.11173			ENSMUSG00000028545	ENSMUSG00000038400	0.181529			ENSMUSG00000000056	ENSMUSG00000046974	0.099448			ENSMUSG00000018774	ENSMUSG00000066829	0.00554026
ENSMUSG00000022024	ENSMUSG00000025856	0.0304611			ENSMUSG00000021322	ENSMUSG00000095834	0.111678			ENSMUSG00000026726	ENSMUSG00000056214	0.181492			ENSMUSG00000025351	ENSMUSG00000072572	0.0994478			ENSMUSG00000021866	ENSMUSG00000063108	0.00553962
ENSMUSG00000023861	ENSMUSG00000031146	0.0304513			ENSMUSG00000021131	ENSMUSG00000047751	0.111673			ENSMUSG00000030934	ENSMUSG00000034738	0.181491			ENSMUSG00000042784	ENSMUSG00000046974	0.0994207			ENSMUSG00000025260	ENSMUSG00000038346	0.00553201
ENSMUSG00000032249	ENSMUSG00000046323	0.03045			ENSMUSG00000020361	ENSMUSG00000021131	0.11167			ENSMUSG00000021365	ENSMUSG00000062991	0.181435			ENSMUSG00000004207	ENSMUSG00000018900	0.0994176			ENSMUSG00000028070	ENSMUSG00000050332	0.00553056
ENSMUSG00000027510	ENSMUSG00000097113	0.0304313			ENSMUSG00000021196	ENSMUSG00000055560	0.111659			ENSMUSG00000020679	ENSMUSG00000031502	0.181416			ENSMUSG00000000594	ENSMUSG00000062081	0.0993938			ENSMUSG00000066829	ENSMUSG00000079350	0.00552764
ENSMUSG00000031146	ENSMUSG00000049775	0.0304054			ENSMUSG00000005892	ENSMUSG00000019848	0.111651			ENSMUSG00000032492	ENSMUSG00000051022	0.181407			ENSMUSG00000046974	ENSMUSG00000057534	0.0993663			ENSMUSG00000034226	ENSMUSG00000061533	0.0055252
ENSMUSG00000002768	ENSMUSG00000022024	0.0304003			ENSMUSG00000044835	ENSMUSG00000046711	0.11165			ENSMUSG00000038648	ENSMUSG00000062991	0.181357			ENSMUSG00000015702	ENSMUSG00000024935	0.0993656			ENSMUSG00000029587	ENSMUSG00000074397	0.00552151
ENSMUSG00000017548	ENSMUSG00000025856	0.0303837			ENSMUSG00000000486	ENSMUSG00000024376	0.111647			ENSMUSG00000005973	ENSMUSG00000025196	0.181354			ENSMUSG00000021665	ENSMUSG00000046974	0.0993512			ENSMUSG00000025260	ENSMUSG00000031441	0.005517
ENSMUSG00000032249	ENSMUSG00000074656	0.0303513			ENSMUSG00000000544	ENSMUSG00000099370	0.111633			ENSMUSG00000016256	ENSMUSG00000026726	0.181354			ENSMUSG00000027253	ENSMUSG00000072572	0.0993491			ENSMUSG00000028070	ENSMUSG00000041729	0.00550586
ENSMUSG00000012396	ENSMUSG00000055401	0.0303429			ENSMUSG00000028519	ENSMUSG00000031297	0.111625			ENSMUSG00000005360	ENSMUSG00000025902	0.181327			ENSMUSG00000021998	ENSMUSG00000037440	0.0993487			ENSMUSG00000029171	ENSMUSG00000044807	0.00550023
ENSMUSG00000026893	ENSMUSG00000036438	0.0303264			ENSMUSG00000020407	ENSMUSG00000029430	0.11162			ENSMUSG00000042510	ENSMUSG00000063060	0.181305			ENSMUSG00000000594	ENSMUSG00000030214	0.0993463			ENSMUSG00000034226	ENSMUSG00000041729	0.00549886
ENSMUSG00000027506	ENSMUSG00000028868	0.0303184			ENSMUSG00000021131	ENSMUSG00000036752	0.111614			ENSMUSG00000024738	ENSMUSG00000025075	0.181286			ENSMUSG00000025612	ENSMUSG00000026246	0.0993453			ENSMUSG00000018774	ENSMUSG00000038346	0.00549289
ENSMUSG00000034160	ENSMUSG00000063856	0.0302996			ENSMUSG00000031609	ENSMUSG00000062518	0.11161			ENSMUSG00000025902	ENSMUSG00000031633	0.181271			ENSMUSG00000026246	ENSMUSG00000027997	0.0993186			ENSMUSG00000025260	ENSMUSG00000063108	0.00549032
ENSMUSG00000041718	ENSMUSG00000079197	0.0302848			ENSMUSG00000022652	ENSMUSG00000067702	0.111596			ENSMUSG00000002900	ENSMUSG00000029103	0.18124			ENSMUSG00000032318	ENSMUSG00000109325	0.0993133			ENSMUSG00000025766	ENSMUSG00000050910	0.00549017
ENSMUSG00000028868	ENSMUSG00000030825	0.0302812			ENSMUSG00000030672	ENSMUSG00000046711	0.111593			ENSMUSG00000024868	ENSMUSG00000031502	0.181195			ENSMUSG00000037440	ENSMUSG00000085939	0.0993016			ENSMUSG00000027315	ENSMUSG00000061533	0.00547834
ENSMUSG00000026664	ENSMUSG00000046323	0.0302795			ENSMUSG00000062518	ENSMUSG00000066000	0.111592			ENSMUSG00000026688	ENSMUSG00000026726	0.181113			ENSMUSG00000026246	ENSMUSG00000074272	0.0992892			ENSMUSG00000031441	ENSMUSG00000062901	0.0054764
ENSMUSG00000017548	ENSMUSG00000028868	0.0302779			ENSMUSG00000032494	ENSMUSG00000043629	0.111591			ENSMUSG00000031963	ENSMUSG00000034738	0.181024			ENSMUSG00000025351	ENSMUSG00000028773	0.0992649			ENSMUSG00000025260	ENSMUSG00000044807	0.00547077
ENSMUSG00000024446	ENSMUSG00000032249	0.0302604			ENSMUSG00000005732	ENSMUSG00000036752	0.111587			ENSMUSG00000024738	ENSMUSG00000026688	0.181006			ENSMUSG00000018569	ENSMUSG00000046974	0.0992609			ENSMUSG00000050332	ENSMUSG00000074397	0.00546873
ENSMUSG00000027506	ENSMUSG00000032249	0.0302545			ENSMUSG00000052997	ENSMUSG00000063229	0.111565			ENSMUSG00000021944	ENSMUSG00000026227	0.180986			ENSMUSG00000035491	ENSMUSG00000037031	0.0992535			ENSMUSG00000025260	ENSMUSG00000072571	0.00546845
ENSMUSG00000030825	ENSMUSG00000073538	0.0302404			ENSMUSG00000027671	ENSMUSG00000063229	0.111559			ENSMUSG00000004633	ENSMUSG00000020679	0.180946			ENSMUSG00000039770	ENSMUSG00000096647	0.0992221			ENSMUSG00000031821	ENSMUSG00000072571	0.00545624
ENSMUSG00000029249	ENSMUSG00000062382	0.0302265			ENSMUSG00000017453	ENSMUSG00000053062	0.111527			ENSMUSG00000025902	ENSMUSG00000059325	0.180945			ENSMUSG00000021054	ENSMUSG00000024935	0.0991834			ENSMUSG00000031821	ENSMUSG00000063108	0.00545576
ENSMUSG00000034880	ENSMUSG00000036438	0.030218			ENSMUSG00000021131	ENSMUSG00000027714	0.111516			ENSMUSG00000025007	ENSMUSG00000032492	0.180931			ENSMUSG00000019851	ENSMUSG00000026246	0.099172			ENSMUSG00000025766	ENSMUSG00000038485	0.00545333
ENSMUSG00000022683	ENSMUSG00000078816	0.0301677			ENSMUSG00000031297	ENSMUSG00000071658	0.111513			ENSMUSG00000026726	ENSMUSG00000041842	0.180913			ENSMUSG00000005125	ENSMUSG00000049382	0.0991522			ENSMUSG00000025808	ENSMUSG00000048355	0.00545285
ENSMUSG00000017548	ENSMUSG00000030246	0.0301668			ENSMUSG00000001525	ENSMUSG00000023004	0.111485			ENSMUSG00000001240	ENSMUSG00000009646	0.180899			ENSMUSG00000028843	ENSMUSG00000046974	0.0991452			ENSMUSG00000037643	ENSMUSG00000072571	0.00545264
ENSMUSG00000032348	ENSMUSG00000045394	0.030165			ENSMUSG00000005892	ENSMUSG00000020265	0.111468			ENSMUSG00000002900	ENSMUSG00000038400	0.180866			ENSMUSG00000019851	ENSMUSG00000025351	0.0991433			ENSMUSG00000044149	ENSMUSG00000086158	0.00544737
ENSMUSG00000021591	ENSMUSG00000024446	0.0301169			ENSMUSG00000021196	ENSMUSG00000025001	0.111465			ENSMUSG00000021944	ENSMUSG00000056888	0.180793			ENSMUSG00000021998	ENSMUSG00000031812	0.0991302			ENSMUSG00000038346	ENSMUSG00000085218	0.00544675
ENSMUSG00000026664	ENSMUSG00000097113	0.0301161			ENSMUSG00000032494	ENSMUSG00000078498	0.111463			ENSMUSG00000021944	ENSMUSG00000023959	0.180788			ENSMUSG00000033227	ENSMUSG00000109325	0.0991105			ENSMUSG00000037643	ENSMUSG00000042436	0.00544542
ENSMUSG00000022051	ENSMUSG00000028868	0.0301099			ENSMUSG00000023004	ENSMUSG00000033307	0.111461			ENSMUSG00000031074	ENSMUSG00000051379	0.180769			ENSMUSG00000037049	ENSMUSG00000109325	0.0991029			ENSMUSG00000018774	ENSMUSG00000026980	0.00543519
ENSMUSG00000051257	ENSMUSG00000074656	0.0300982			ENSMUSG00000061330	ENSMUSG00000063229	0.111461			ENSMUSG00000018593	ENSMUSG00000061082	0.180698			ENSMUSG00000000594	ENSMUSG00000092341	0.0990554			ENSMUSG00000019894	ENSMUSG00000027315	0.0054344
ENSMUSG00000027510	ENSMUSG00000029249	0.0300975			ENSMUSG00000031297	ENSMUSG00000033107	0.111441			ENSMUSG00000024868	ENSMUSG00000031503	0.180649			ENSMUSG00000004207	ENSMUSG00000030792	0.0990328			ENSMUSG00000023966	ENSMUSG00000038346	0.00542841
ENSMUSG00000029249	ENSMUSG00000097113	0.0300952			ENSMUSG00000004151	ENSMUSG00000021322	0.11144			ENSMUSG00000032327	ENSMUSG00000051379	0.180629			ENSMUSG00000005054	ENSMUSG00000035183	0.0990191			ENSMUSG00000062901	ENSMUSG00000063108	0.00542399
ENSMUSG00000021456	ENSMUSG00000073538	0.0300816			ENSMUSG00000000486	ENSMUSG00000008206	0.111439			ENSMUSG00000005836	ENSMUSG00000063060	0.180626			ENSMUSG00000024014	ENSMUSG00000096647	0.0990096			ENSMUSG00000006273	ENSMUSG00000050910	0.00541809
ENSMUSG00000022683	ENSMUSG00000086454	0.0300793			ENSMUSG00000040650	ENSMUSG00000046711	0.111415			ENSMUSG00000020098	ENSMUSG00000061082	0.180594			ENSMUSG00000028494	ENSMUSG00000109325	0.0990042			ENSMUSG00000042436	ENSMUSG00000079350	0.00541794
ENSMUSG00000031490	ENSMUSG00000049775	0.030076			ENSMUSG00000020737	ENSMUSG00000063229	0.111405			ENSMUSG00000027248	ENSMUSG00000051379	0.180554			ENSMUSG00000021998	ENSMUSG00000027611	0.0989862			ENSMUSG00000050332	ENSMUSG00000070604	0.00541365
ENSMUSG00000022474	ENSMUSG00000040652	0.0300643			ENSMUSG00000042988	ENSMUSG00000099370	0.111384			ENSMUSG00000002900	ENSMUSG00000022150	0.180536			ENSMUSG00000025351	ENSMUSG00000028699	0.0989845			ENSMUSG00000021866	ENSMUSG00000026980	0.00541263
ENSMUSG00000021456	ENSMUSG00000024038	0.0300456			ENSMUSG00000016319	ENSMUSG00000027671	0.111378			ENSMUSG00000038168	ENSMUSG00000062991	0.180468			ENSMUSG00000072572	ENSMUSG00000096647	0.0989838			ENSMUSG00000021996	ENSMUSG00000038485	0.0054089
ENSMUSG00000022051	ENSMUSG00000079197	0.0300402			ENSMUSG00000026193	ENSMUSG00000030413	0.111366			ENSMUSG00000028480	ENSMUSG00000028545	0.180465			ENSMUSG00000024935	ENSMUSG00000027533	0.0989355			ENSMUSG00000021996	ENSMUSG00000063108	0.00540863
ENSMUSG00000029249	ENSMUSG00000030246	0.0300316			ENSMUSG00000024459	ENSMUSG00000030268	0.111347			ENSMUSG00000032796	ENSMUSG00000090863	0.180408			ENSMUSG00000030214	ENSMUSG00000049382	0.0989265			ENSMUSG00000028070	ENSMUSG00000066829	0.0054077
ENSMUSG00000017723	ENSMUSG00000023861	0.0300242			ENSMUSG00000005892	ENSMUSG00000028602	0.111337			ENSMUSG00000022580	ENSMUSG00000032492	0.180384			ENSMUSG00000032462	ENSMUSG00000096647	0.09892			ENSMUSG00000021866	ENSMUSG00000048355	0.00540629
ENSMUSG00000017548	ENSMUSG00000049775	0.0300147			ENSMUSG00000005732	ENSMUSG00000066551	0.11133			ENSMUSG00000002900	ENSMUSG00000031633	0.180315			ENSMUSG00000021998	ENSMUSG00000022464	0.0989045			ENSMUSG00000029587	ENSMUSG00000085218	0.0053971
ENSMUSG00000022314	ENSMUSG00000022474	0.0300117			ENSMUSG00000036202	ENSMUSG00000078498	0.111319			ENSMUSG00000018906	ENSMUSG00000034738	0.18026			ENSMUSG00000031488	ENSMUSG00000096647	0.0988772			ENSMUSG00000033917	ENSMUSG00000042436	0.00538232
ENSMUSG00000017723	ENSMUSG00000026664	0.0300056			ENSMUSG00000029430	ENSMUSG00000078497	0.111304			ENSMUSG00000021944	ENSMUSG00000032265	0.180255			ENSMUSG00000025351	ENSMUSG00000039529	0.0988701			ENSMUSG00000031918	ENSMUSG00000072571	0.00536852
ENSMUSG00000028179	ENSMUSG00000059498	0.0299875			ENSMUSG00000054766	ENSMUSG00000056300	0.111297			ENSMUSG00000009646	ENSMUSG00000026604	0.180196			ENSMUSG00000021998	ENSMUSG00000040836	0.0988483			ENSMUSG00000031918	ENSMUSG00000038485	0.00536311
ENSMUSG00000020949	ENSMUSG00000062382	0.0299808			ENSMUSG00000022652	ENSMUSG00000033107	0.111296			ENSMUSG00000028207	ENSMUSG00000051379	0.180147			ENSMUSG00000021638	ENSMUSG00000021998	0.0988428			ENSMUSG00000021866	ENSMUSG00000066829	0.00536064
ENSMUSG00000020949	ENSMUSG00000024360	0.0299786			ENSMUSG00000002228	ENSMUSG00000005892	0.111275			ENSMUSG00000020053	ENSMUSG00000026726	0.180103			ENSMUSG00000026246	ENSMUSG00000107689	0.0988289			ENSMUSG00000044149	ENSMUSG00000074397	0.00535319
ENSMUSG00000026664	ENSMUSG00000032249	0.0299384			ENSMUSG00000021196	ENSMUSG00000044835	0.111264			ENSMUSG00000019539	ENSMUSG00000062991	0.18006			ENSMUSG00000091412	ENSMUSG00000096647	0.0988141			ENSMUSG00000026980	ENSMUSG00000070604	0.00535147
ENSMUSG00000022051	ENSMUSG00000046323	0.0299383			ENSMUSG00000028164	ENSMUSG00000043535	0.11125			ENSMUSG00000002900	ENSMUSG00000022580	0.180034			ENSMUSG00000021226	ENSMUSG00000035183	0.0988088			ENSMUSG00000018774	ENSMUSG00000050910	0.00533997
ENSMUSG00000017723	ENSMUSG00000068220	0.0299251			ENSMUSG00000000486	ENSMUSG00000024067	0.111232			ENSMUSG00000039385	ENSMUSG00000061082	0.180004			ENSMUSG00000028514	ENSMUSG00000046974	0.0987967			ENSMUSG00000034226	ENSMUSG00000050910	0.00533914
ENSMUSG00000027506	ENSMUSG00000091498	0.0299233			ENSMUSG00000055762	ENSMUSG00000063229	0.111229			ENSMUSG00000031963	ENSMUSG00000061082	0.179987			ENSMUSG00000020032	ENSMUSG00000046974	0.0987923			ENSMUSG00000026980	ENSMUSG00000031821	0.00533772
ENSMUSG00000022018	ENSMUSG00000049422	0.0299225			ENSMUSG00000014226	ENSMUSG00000060073	0.111225			ENSMUSG00000024738	ENSMUSG00000026227	0.179943			ENSMUSG00000024187	ENSMUSG00000046974	0.0987922			ENSMUSG00000048355	ENSMUSG00000060657	0.00533527
ENSMUSG00000022051	ENSMUSG00000049775	0.0299211			ENSMUSG00000044835	ENSMUSG00000099370	0.111206			ENSMUSG00000025130	ENSMUSG00000031503	0.179937			ENSMUSG00000030655	ENSMUSG00000096647	0.098783			ENSMUSG00000026980	ENSMUSG00000074397	0.00532979
ENSMUSG00000023072	ENSMUSG00000049422	0.0299133			ENSMUSG00000023004	ENSMUSG00000027671	0.111202			ENSMUSG00000021384	ENSMUSG00000051379	0.179931			ENSMUSG00000000594	ENSMUSG00000020846	0.0987764			ENSMUSG00000028070	ENSMUSG00000061533	0.0053272
ENSMUSG00000017723	ENSMUSG00000022051	0.0298813			ENSMUSG00000029430	ENSMUSG00000066009	0.111194			ENSMUSG00000005973	ENSMUSG00000009646	0.179908			ENSMUSG00000040434	ENSMUSG00000109325	0.0987733			ENSMUSG00000021996	ENSMUSG00000044807	0.00532702
ENSMUSG00000017723	ENSMUSG00000062382	0.0298776			ENSMUSG00000014226	ENSMUSG00000043681	0.111194			ENSMUSG00000019539	ENSMUSG00000020679	0.179856			ENSMUSG00000037031	ENSMUSG00000049382	0.098773			ENSMUSG00000033917	ENSMUSG00000038346	0.00532639
ENSMUSG00000027510	ENSMUSG00000036438	0.0298527			ENSMUSG00000022652	ENSMUSG00000111149	0.111178			ENSMUSG00000028039	ENSMUSG00000031503	0.179845			ENSMUSG00000046974	ENSMUSG00000074884	0.0987707			ENSMUSG00000045659	ENSMUSG00000050332	0.00531946
ENSMUSG00000003420	ENSMUSG00000022474	0.0298484			ENSMUSG00000026193	ENSMUSG00000092349	0.111175			ENSMUSG00000005360	ENSMUSG00000062991	0.179843			ENSMUSG00000035268	ENSMUSG00000046974	0.0987589			ENSMUSG00000021866	ENSMUSG00000087598	0.00531806
ENSMUSG00000017723	ENSMUSG00000079197	0.029847			ENSMUSG00000026564	ENSMUSG00000031297	0.111155			ENSMUSG00000027784	ENSMUSG00000034738	0.179843			ENSMUSG00000041132	ENSMUSG00000046974	0.0987271			ENSMUSG00000044149	ENSMUSG00000079350	0.00531372
ENSMUSG00000028179	ENSMUSG00000062382	0.0298368			ENSMUSG00000059552	ENSMUSG00000099370	0.111151			ENSMUSG00000021278	ENSMUSG00000029553	0.17983			ENSMUSG00000027875	ENSMUSG00000035183	0.0987148			ENSMUSG00000070604	ENSMUSG00000072571	0.00531212
ENSMUSG00000028179	ENSMUSG00000059534	0.0298321			ENSMUSG00000027203	ENSMUSG00000046711	0.111143			ENSMUSG00000023959	ENSMUSG00000051379	0.179728			ENSMUSG00000005125	ENSMUSG00000035183	0.0987145			ENSMUSG00000025766	ENSMUSG00000038346	0.00531001
ENSMUSG00000024446	ENSMUSG00000026893	0.0298263			ENSMUSG00000029430	ENSMUSG00000068039	0.111136			ENSMUSG00000005973	ENSMUSG00000028545	0.1797			ENSMUSG00000070473	ENSMUSG00000074207	0.0986918			ENSMUSG00000025808	ENSMUSG00000031441	0.00530923
ENSMUSG00000034160	ENSMUSG00000049422	0.0298235			ENSMUSG00000026193	ENSMUSG00000028691	0.111128			ENSMUSG00000005836	ENSMUSG00000020679	0.179687			ENSMUSG00000003363	ENSMUSG00000109325	0.0986666			ENSMUSG00000028249	ENSMUSG00000042436	0.00530295
ENSMUSG00000021456	ENSMUSG00000027581	0.0298221			ENSMUSG00000046711	ENSMUSG00000071658	0.111126			ENSMUSG00000020806	ENSMUSG00000024738	0.179681			ENSMUSG00000026956	ENSMUSG00000046974	0.0986659			ENSMUSG00000027315	ENSMUSG00000066829	0.00529904
ENSMUSG00000022474	ENSMUSG00000078816	0.0298134			ENSMUSG00000042079	ENSMUSG00000063229	0.111124			ENSMUSG00000025196	ENSMUSG00000038415	0.179643			ENSMUSG00000021553	ENSMUSG00000024935	0.0986655			ENSMUSG00000074071	ENSMUSG00000087598	0.00527785
ENSMUSG00000032348	ENSMUSG00000047888	0.0298021			ENSMUSG00000021196	ENSMUSG00000021835	0.1111			ENSMUSG00000023959	ENSMUSG00000026726	0.179636			ENSMUSG00000005054	ENSMUSG00000021998	0.0986593			ENSMUSG00000044807	ENSMUSG00000070604	0.00527197
ENSMUSG00000003420	ENSMUSG00000028179	0.0297982			ENSMUSG00000009863	ENSMUSG00000021131	0.111095			ENSMUSG00000025902	ENSMUSG00000031502	0.179627			ENSMUSG00000046974	ENSMUSG00000093989	0.0986586			ENSMUSG00000018774	ENSMUSG00000038485	0.00526979
ENSMUSG00000022683	ENSMUSG00000045104	0.0297946			ENSMUSG00000030117	ENSMUSG00000078498	0.111092			ENSMUSG00000021944	ENSMUSG00000056214	0.179594			ENSMUSG00000027346	ENSMUSG00000064010	0.0986488			ENSMUSG00000025260	ENSMUSG00000084919	0.00526871
ENSMUSG00000078816	ENSMUSG00000097113	0.0297795			ENSMUSG00000021322	ENSMUSG00000040296	0.111084			ENSMUSG00000002900	ENSMUSG00000027784	0.179566			ENSMUSG00000039529	ENSMUSG00000064010	0.098638			ENSMUSG00000061533	ENSMUSG00000074071	0.00525995
ENSMUSG00000026893	ENSMUSG00000097113	0.0297544			ENSMUSG00000054766	ENSMUSG00000058186	0.111061			ENSMUSG00000027070	ENSMUSG00000032796	0.179551			ENSMUSG00000021460	ENSMUSG00000046974	0.0986165			ENSMUSG00000029171	ENSMUSG00000048355	0.00525365
ENSMUSG00000022024	ENSMUSG00000022204	0.0297279			ENSMUSG00000014226	ENSMUSG00000027804	0.111059			ENSMUSG00000020679	ENSMUSG00000097928	0.179548			ENSMUSG00000078924	ENSMUSG00000092109	0.0986141			ENSMUSG00000066829	ENSMUSG00000086158	0.00524981
ENSMUSG00000047888	ENSMUSG00000049422	0.0297269			ENSMUSG00000004151	ENSMUSG00000043629	0.111057			ENSMUSG00000021278	ENSMUSG00000051022	0.179532			ENSMUSG00000004207	ENSMUSG00000047554	0.0985845			ENSMUSG00000038346	ENSMUSG00000045659	0.00524743
ENSMUSG00000017723	ENSMUSG00000029249	0.0296495			ENSMUSG00000021131	ENSMUSG00000028691	0.111042			ENSMUSG00000025902	ENSMUSG00000042510	0.179403			ENSMUSG00000021998	ENSMUSG00000078626	0.0985767			ENSMUSG00000019894	ENSMUSG00000085218	0.00523756
ENSMUSG00000022474	ENSMUSG00000086454	0.0296458			ENSMUSG00000005892	ENSMUSG00000067916	0.111036			ENSMUSG00000032359	ENSMUSG00000062991	0.179386			ENSMUSG00000024935	ENSMUSG00000078924	0.0985694			ENSMUSG00000031918	ENSMUSG00000050910	0.00523542
ENSMUSG00000020949	ENSMUSG00000038116	0.0296424			ENSMUSG00000040296	ENSMUSG00000058186	0.111034			ENSMUSG00000021728	ENSMUSG00000051379	0.179373			ENSMUSG00000040405	ENSMUSG00000109325	0.0985641			ENSMUSG00000029587	ENSMUSG00000033917	0.00521115
ENSMUSG00000026664	ENSMUSG00000038116	0.0296418			ENSMUSG00000031297	ENSMUSG00000045699	0.110978			ENSMUSG00000031633	ENSMUSG00000032492	0.179341			ENSMUSG00000015619	ENSMUSG00000074207	0.0985611			ENSMUSG00000063108	ENSMUSG00000070604	0.00520837
ENSMUSG00000027510	ENSMUSG00000051257	0.0296368			ENSMUSG00000020265	ENSMUSG00000031297	0.110977			ENSMUSG00000038168	ENSMUSG00000063060	0.17934			ENSMUSG00000026246	ENSMUSG00000032318	0.0985502			ENSMUSG00000028278	ENSMUSG00000031441	0.00520694
ENSMUSG00000017548	ENSMUSG00000086454	0.0296227			ENSMUSG00000027702	ENSMUSG00000031297	0.110976			ENSMUSG00000028039	ENSMUSG00000032374	0.179306			ENSMUSG00000035183	ENSMUSG00000091412	0.0985397			ENSMUSG00000031441	ENSMUSG00000035578	0.00519355
ENSMUSG00000029249	ENSMUSG00000059534	0.0296127			ENSMUSG00000005892	ENSMUSG00000030359	0.110966			ENSMUSG00000025902	ENSMUSG00000038648	0.179299			ENSMUSG00000025921	ENSMUSG00000026246	0.0985348			ENSMUSG00000062901	ENSMUSG00000072571	0.00519013
ENSMUSG00000041718	ENSMUSG00000062382	0.0296125			ENSMUSG00000054766	ENSMUSG00000066551	0.110957			ENSMUSG00000058070	ENSMUSG00000063060	0.179297			ENSMUSG00000008668	ENSMUSG00000025351	0.0985145			ENSMUSG00000062901	ENSMUSG00000084919	0.00518781
ENSMUSG00000041718	ENSMUSG00000074656	0.0296124			ENSMUSG00000000486	ENSMUSG00000066009	0.110911			ENSMUSG00000025196	ENSMUSG00000031451	0.179283			ENSMUSG00000046974	ENSMUSG00000057286	0.09851			ENSMUSG00000063108	ENSMUSG00000074397	0.00518328
ENSMUSG00000027506	ENSMUSG00000079197	0.0295989			ENSMUSG00000022234	ENSMUSG00000029430	0.110909			ENSMUSG00000005360	ENSMUSG00000063060	0.179277			ENSMUSG00000000594	ENSMUSG00000034957	0.0984672			ENSMUSG00000035578	ENSMUSG00000044149	0.00518284
ENSMUSG00000022314	ENSMUSG00000041718	0.0295785			ENSMUSG00000042988	ENSMUSG00000046711	0.110901			ENSMUSG00000024738	ENSMUSG00000031074	0.179254			ENSMUSG00000000594	ENSMUSG00000025006	0.0984636			ENSMUSG00000048355	ENSMUSG00000070604	0.00517626
ENSMUSG00000030825	ENSMUSG00000035505	0.0295267			ENSMUSG00000022652	ENSMUSG00000029304	0.1109			ENSMUSG00000020077	ENSMUSG00000029103	0.179216			ENSMUSG00000000594	ENSMUSG00000026398	0.0984632			ENSMUSG00000019813	ENSMUSG00000041729	0.00516932
ENSMUSG00000027510	ENSMUSG00000032249	0.0295227			ENSMUSG00000030268	ENSMUSG00000050435	0.110879			ENSMUSG00000024503	ENSMUSG00000028545	0.179205			ENSMUSG00000026246	ENSMUSG00000095074	0.0984603			ENSMUSG00000031441	ENSMUSG00000074071	0.00516615
ENSMUSG00000022683	ENSMUSG00000027581	0.0294989			ENSMUSG00000024209	ENSMUSG00000053062	0.110854			ENSMUSG00000030761	ENSMUSG00000034738	0.179197			ENSMUSG00000042500	ENSMUSG00000109325	0.0984002			ENSMUSG00000044807	ENSMUSG00000079350	0.005153
ENSMUSG00000017723	ENSMUSG00000027506	0.0294916			ENSMUSG00000044835	ENSMUSG00000053062	0.110837			ENSMUSG00000025902	ENSMUSG00000028763	0.179174			ENSMUSG00000021998	ENSMUSG00000047501	0.0983877			ENSMUSG00000026980	ENSMUSG00000086158	0.00515286
ENSMUSG00000017723	ENSMUSG00000026893	0.0294785			ENSMUSG00000040681	ENSMUSG00000063694	0.110835			ENSMUSG00000021365	ENSMUSG00000025902	0.179147			ENSMUSG00000019872	ENSMUSG00000035183	0.0983695			ENSMUSG00000034226	ENSMUSG00000087598	0.00515224
ENSMUSG00000022683	ENSMUSG00000055401	0.0294747			ENSMUSG00000000486	ENSMUSG00000055560	0.110799			ENSMUSG00000028545	ENSMUSG00000038415	0.179147			ENSMUSG00000006641	ENSMUSG00000046974	0.0983606			ENSMUSG00000028249	ENSMUSG00000038485	0.0051505
ENSMUSG00000024843	ENSMUSG00000049422	0.0294672			ENSMUSG00000023004	ENSMUSG00000030603	0.110796			ENSMUSG00000022136	ENSMUSG00000032492	0.179117			ENSMUSG00000028699	ENSMUSG00000064010	0.0983509			ENSMUSG00000019894	ENSMUSG00000045659	0.00514705
ENSMUSG00000022051	ENSMUSG00000062797	0.029441			ENSMUSG00000021131	ENSMUSG00000057113	0.110779			ENSMUSG00000002900	ENSMUSG00000041688	0.179082			ENSMUSG00000000594	ENSMUSG00000026389	0.0983478			ENSMUSG00000029171	ENSMUSG00000031441	0.00514686
ENSMUSG00000017548	ENSMUSG00000050471	0.0294398			ENSMUSG00000026234	ENSMUSG00000036752	0.110775			ENSMUSG00000028545	ENSMUSG00000041362	0.179057			ENSMUSG00000026814	ENSMUSG00000046974	0.0983451			ENSMUSG00000025766	ENSMUSG00000034226	0.00514452
ENSMUSG00000055401	ENSMUSG00000063856	0.0294277			ENSMUSG00000021196	ENSMUSG00000024989	0.110764			ENSMUSG00000029103	ENSMUSG00000032492	0.17904			ENSMUSG00000027111	ENSMUSG00000109325	0.0983412			ENSMUSG00000028070	ENSMUSG00000050910	0.00512046
ENSMUSG00000022474	ENSMUSG00000042099	0.0294197			ENSMUSG00000078498	ENSMUSG00000102252	0.110763			ENSMUSG00000004633	ENSMUSG00000025902	0.17903			ENSMUSG00000021998	ENSMUSG00000066705	0.0983381			ENSMUSG00000023966	ENSMUSG00000029587	0.00511745
ENSMUSG00000059534	ENSMUSG00000091498	0.0293727			ENSMUSG00000025823	ENSMUSG00000063229	0.110756			ENSMUSG00000022580	ENSMUSG00000025196	0.179007			ENSMUSG00000034127	ENSMUSG00000046974	0.0983181			ENSMUSG00000021866	ENSMUSG00000044149	0.00511626
ENSMUSG00000036438	ENSMUSG00000062797	0.0293705			ENSMUSG00000001440	ENSMUSG00000029430	0.110745			ENSMUSG00000001240	ENSMUSG00000025196	0.179			ENSMUSG00000008668	ENSMUSG00000026246	0.0982958			ENSMUSG00000045659	ENSMUSG00000066829	0.00510941
ENSMUSG00000030246	ENSMUSG00000036438	0.0293388			ENSMUSG00000013089	ENSMUSG00000028164	0.110742			ENSMUSG00000035314	ENSMUSG00000061082	0.17896			ENSMUSG00000026246	ENSMUSG00000043415	0.098294			ENSMUSG00000019813	ENSMUSG00000019894	0.00510582
ENSMUSG00000031337	ENSMUSG00000063856	0.0293371			ENSMUSG00000005892	ENSMUSG00000050917	0.110741			ENSMUSG00000063060	ENSMUSG00000097928	0.178955			ENSMUSG00000020646	ENSMUSG00000046974	0.0982926			ENSMUSG00000038346	ENSMUSG00000070604	0.00510556
ENSMUSG00000022051	ENSMUSG00000036438	0.029337			ENSMUSG00000031297	ENSMUSG00000078503	0.110722			ENSMUSG00000028128	ENSMUSG00000031503	0.178948			ENSMUSG00000026246	ENSMUSG00000039529	0.0982924			ENSMUSG00000021396	ENSMUSG00000050910	0.00510431
ENSMUSG00000028179	ENSMUSG00000041548	0.0293221			ENSMUSG00000022652	ENSMUSG00000026564	0.110719			ENSMUSG00000051379	ENSMUSG00000056214	0.178898			ENSMUSG00000004207	ENSMUSG00000092109	0.0982909			ENSMUSG00000021396	ENSMUSG00000031441	0.00510093
ENSMUSG00000024843	ENSMUSG00000030825	0.0293197			ENSMUSG00000029430	ENSMUSG00000032218	0.110716			ENSMUSG00000021384	ENSMUSG00000021944	0.178878			ENSMUSG00000050075	ENSMUSG00000109325	0.09829			ENSMUSG00000028278	ENSMUSG00000072571	0.00509528
ENSMUSG00000024038	ENSMUSG00000027506	0.0292852			ENSMUSG00000021131	ENSMUSG00000066551	0.110707			ENSMUSG00000026227	ENSMUSG00000032796	0.178873			ENSMUSG00000022464	ENSMUSG00000049382	0.0982816			ENSMUSG00000025260	ENSMUSG00000029587	0.00509388
ENSMUSG00000025856	ENSMUSG00000097113	0.029278			ENSMUSG00000021196	ENSMUSG00000024209	0.110699			ENSMUSG00000030934	ENSMUSG00000061082	0.178867			ENSMUSG00000037493	ENSMUSG00000109325	0.0982752			ENSMUSG00000031441	ENSMUSG00000033917	0.00509209
ENSMUSG00000034880	ENSMUSG00000051257	0.0292735			ENSMUSG00000022652	ENSMUSG00000045699	0.110691			ENSMUSG00000026249	ENSMUSG00000031503	0.178858			ENSMUSG00000002015	ENSMUSG00000035183	0.0982743			ENSMUSG00000025260	ENSMUSG00000050332	0.00508567
ENSMUSG00000022051	ENSMUSG00000059498	0.0292695			ENSMUSG00000005892	ENSMUSG00000019808	0.110687			ENSMUSG00000009646	ENSMUSG00000059325	0.178858			ENSMUSG00000026246	ENSMUSG00000049382	0.0982558			ENSMUSG00000031918	ENSMUSG00000038346	0.00508322
ENSMUSG00000017723	ENSMUSG00000046323	0.0292578			ENSMUSG00000021196	ENSMUSG00000054766	0.110668			ENSMUSG00000032492	ENSMUSG00000041362	0.178853			ENSMUSG00000021998	ENSMUSG00000027954	0.0982544			ENSMUSG00000031821	ENSMUSG00000048355	0.00507079
ENSMUSG00000055401	ENSMUSG00000071708	0.029251			ENSMUSG00000029430	ENSMUSG00000057497	0.110656			ENSMUSG00000005360	ENSMUSG00000021278	0.178848			ENSMUSG00000000594	ENSMUSG00000025217	0.0982416			ENSMUSG00000038485	ENSMUSG00000085218	0.00506942
ENSMUSG00000022683	ENSMUSG00000033769	0.0292436			ENSMUSG00000046711	ENSMUSG00000059288	0.110637			ENSMUSG00000019539	ENSMUSG00000021278	0.178799			ENSMUSG00000025838	ENSMUSG00000074365	0.09823			ENSMUSG00000025808	ENSMUSG00000084919	0.00506934
ENSMUSG00000034160	ENSMUSG00000071708	0.0292412			ENSMUSG00000026234	ENSMUSG00000063524	0.11063			ENSMUSG00000019916	ENSMUSG00000021278	0.178773			ENSMUSG00000031987	ENSMUSG00000109325	0.0982142			ENSMUSG00000021866	ENSMUSG00000038485	0.00506807
ENSMUSG00000024843	ENSMUSG00000051257	0.0292367			ENSMUSG00000031297	ENSMUSG00000031819	0.110624			ENSMUSG00000032796	ENSMUSG00000035104	0.178754			ENSMUSG00000025838	ENSMUSG00000027533	0.0982094			ENSMUSG00000021396	ENSMUSG00000044807	0.00506374
ENSMUSG00000027581	ENSMUSG00000071708	0.0292224			ENSMUSG00000045699	ENSMUSG00000062518	0.110598			ENSMUSG00000031990	ENSMUSG00000034738	0.178747			ENSMUSG00000015619	ENSMUSG00000035491	0.0982032			ENSMUSG00000060657	ENSMUSG00000063108	0.00506115
ENSMUSG00000045104	ENSMUSG00000051257	0.0292178			ENSMUSG00000030603	ENSMUSG00000063524	0.110593			ENSMUSG00000032374	ENSMUSG00000070436	0.178698			ENSMUSG00000004207	ENSMUSG00000021553	0.0981929			ENSMUSG00000031441	ENSMUSG00000045659	0.00506103
ENSMUSG00000017548	ENSMUSG00000027510	0.0292101			ENSMUSG00000034520	ENSMUSG00000099370	0.110586			ENSMUSG00000026478	ENSMUSG00000032374	0.178697			ENSMUSG00000004207	ENSMUSG00000038600	0.0981885			ENSMUSG00000029171	ENSMUSG00000044149	0.00505826
ENSMUSG00000041548	ENSMUSG00000051257	0.0291945			ENSMUSG00000014226	ENSMUSG00000027714	0.110579			ENSMUSG00000034738	ENSMUSG00000035314	0.178672			ENSMUSG00000046974	ENSMUSG00000054074	0.0981772			ENSMUSG00000018774	ENSMUSG00000087598	0.00505002
ENSMUSG00000028179	ENSMUSG00000031337	0.0291833			ENSMUSG00000039676	ENSMUSG00000053062	0.110575			ENSMUSG00000019539	ENSMUSG00000025902	0.178636			ENSMUSG00000025838	ENSMUSG00000078924	0.0981726			ENSMUSG00000018774	ENSMUSG00000084919	0.00504705
ENSMUSG00000025856	ENSMUSG00000049775	0.0291756			ENSMUSG00000029522	ENSMUSG00000046711	0.110566			ENSMUSG00000029553	ENSMUSG00000063060	0.178617			ENSMUSG00000025351	ENSMUSG00000037049	0.09817			ENSMUSG00000021866	ENSMUSG00000029587	0.00504553
ENSMUSG00000032249	ENSMUSG00000079197	0.0291537			ENSMUSG00000032494	ENSMUSG00000092349	0.110557			ENSMUSG00000020077	ENSMUSG00000029553	0.178598			ENSMUSG00000054889	ENSMUSG00000109325	0.0981557			ENSMUSG00000028278	ENSMUSG00000029587	0.00504159
ENSMUSG00000017723	ENSMUSG00000038116	0.0291451			ENSMUSG00000058186	ENSMUSG00000095834	0.110534			ENSMUSG00000009646	ENSMUSG00000019916	0.17859			ENSMUSG00000035183	ENSMUSG00000066705	0.0981388			ENSMUSG00000025808	ENSMUSG00000050332	0.00503518
ENSMUSG00000021456	ENSMUSG00000022204	0.0291366			ENSMUSG00000026356	ENSMUSG00000029430	0.110477			ENSMUSG00000021278	ENSMUSG00000028763	0.178558			ENSMUSG00000026246	ENSMUSG00000028527	0.0981371			ENSMUSG00000035578	ENSMUSG00000084919	0.00503465
ENSMUSG00000022024	ENSMUSG00000026893	0.0291185			ENSMUSG00000025580	ENSMUSG00000036752	0.110475			ENSMUSG00000032796	ENSMUSG00000051323	0.178556			ENSMUSG00000025351	ENSMUSG00000026280	0.0981351			ENSMUSG00000029171	ENSMUSG00000050332	0.00503346
ENSMUSG00000027506	ENSMUSG00000059498	0.0290991			ENSMUSG00000001604	ENSMUSG00000040296	0.11042			ENSMUSG00000025130	ENSMUSG00000031502	0.17853			ENSMUSG00000021638	ENSMUSG00000049382	0.0981317			ENSMUSG00000033917	ENSMUSG00000087598	0.00503074
ENSMUSG00000041718	ENSMUSG00000062797	0.0290805			ENSMUSG00000022652	ENSMUSG00000097398	0.110406			ENSMUSG00000005836	ENSMUSG00000025902	0.178526			ENSMUSG00000028412	ENSMUSG00000109325	0.0981313			ENSMUSG00000027315	ENSMUSG00000048355	0.0050295
ENSMUSG00000049775	ENSMUSG00000059534	0.0290561			ENSMUSG00000022652	ENSMUSG00000028519	0.110403			ENSMUSG00000018593	ENSMUSG00000034738	0.178519			ENSMUSG00000019872	ENSMUSG00000025351	0.0981259			ENSMUSG00000023966	ENSMUSG00000061533	0.00502214
ENSMUSG00000021456	ENSMUSG00000034160	0.0290517			ENSMUSG00000038936	ENSMUSG00000063229	0.110401			ENSMUSG00000034738	ENSMUSG00000041362	0.178493			ENSMUSG00000046974	ENSMUSG00000094595	0.0981174			ENSMUSG00000050332	ENSMUSG00000079350	0.00501813
ENSMUSG00000079197	ENSMUSG00000091498	0.0290473			ENSMUSG00000028164	ENSMUSG00000058186	0.110387			ENSMUSG00000027422	ENSMUSG00000051379	0.178492			ENSMUSG00000066705	ENSMUSG00000096647	0.0981109			ENSMUSG00000061533	ENSMUSG00000086158	0.00501538
ENSMUSG00000024446	ENSMUSG00000041548	0.0290244			ENSMUSG00000011752	ENSMUSG00000021131	0.110386			ENSMUSG00000021278	ENSMUSG00000031633	0.178481			ENSMUSG00000022415	ENSMUSG00000064010	0.0980962			ENSMUSG00000038485	ENSMUSG00000062901	0.00501372
ENSMUSG00000026893	ENSMUSG00000049775	0.0290101			ENSMUSG00000029430	ENSMUSG00000030357	0.110369			ENSMUSG00000026726	ENSMUSG00000031904	0.178459			ENSMUSG00000052852	ENSMUSG00000109325	0.0980702			ENSMUSG00000038485	ENSMUSG00000079350	0.00500784
ENSMUSG00000022683	ENSMUSG00000031207	0.0290071			ENSMUSG00000028093	ENSMUSG00000099370	0.110344			ENSMUSG00000009646	ENSMUSG00000021365	0.178444			ENSMUSG00000000594	ENSMUSG00000074501	0.0980457			ENSMUSG00000021866	ENSMUSG00000031441	0.00500686
ENSMUSG00000027510	ENSMUSG00000030246	0.0289964			ENSMUSG00000051176	ENSMUSG00000099370	0.110334			ENSMUSG00000010830	ENSMUSG00000034738	0.178436			ENSMUSG00000000594	ENSMUSG00000032220	0.0980452			ENSMUSG00000045659	ENSMUSG00000072571	0.00499258
ENSMUSG00000021456	ENSMUSG00000064373	0.0289556			ENSMUSG00000016319	ENSMUSG00000028851	0.110316			ENSMUSG00000025007	ENSMUSG00000034738	0.178394			ENSMUSG00000026879	ENSMUSG00000049382	0.09803			ENSMUSG00000060657	ENSMUSG00000072571	0.00499202
ENSMUSG00000017723	ENSMUSG00000027510	0.0289263			ENSMUSG00000029430	ENSMUSG00000059552	0.110289			ENSMUSG00000025902	ENSMUSG00000029553	0.178383			ENSMUSG00000031266	ENSMUSG00000046974	0.0980267			ENSMUSG00000021396	ENSMUSG00000038485	0.00498865
ENSMUSG00000002768	ENSMUSG00000020949	0.0289112			ENSMUSG00000053062	ENSMUSG00000078500	0.110273			ENSMUSG00000021278	ENSMUSG00000042510	0.178379			ENSMUSG00000006304	ENSMUSG00000109325	0.098024			ENSMUSG00000019894	ENSMUSG00000031918	0.00498815
ENSMUSG00000026893	ENSMUSG00000032249	0.028911			ENSMUSG00000021131	ENSMUSG00000068039	0.110271			ENSMUSG00000025075	ENSMUSG00000062991	0.178356			ENSMUSG00000024975	ENSMUSG00000049382	0.0980046			ENSMUSG00000028278	ENSMUSG00000066829	0.00498733
ENSMUSG00000036438	ENSMUSG00000041718	0.0289069			ENSMUSG00000023004	ENSMUSG00000029430	0.11025			ENSMUSG00000038648	ENSMUSG00000063060	0.178311			ENSMUSG00000000594	ENSMUSG00000026280	0.098002			ENSMUSG00000021396	ENSMUSG00000063108	0.00498494
ENSMUSG00000031490	ENSMUSG00000041287	0.0288959			ENSMUSG00000053062	ENSMUSG00000066652	0.110243			ENSMUSG00000026249	ENSMUSG00000031502	0.178306			ENSMUSG00000017760	ENSMUSG00000056366	0.0979996			ENSMUSG00000029587	ENSMUSG00000031821	0.00497687
ENSMUSG00000022018	ENSMUSG00000032348	0.0288941			ENSMUSG00000004885	ENSMUSG00000005892	0.110243			ENSMUSG00000025196	ENSMUSG00000051022	0.178303			ENSMUSG00000026246	ENSMUSG00000045319	0.0979897			ENSMUSG00000044149	ENSMUSG00000074071	0.00497654
ENSMUSG00000034880	ENSMUSG00000059534	0.0288927			ENSMUSG00000020265	ENSMUSG00000099370	0.110214			ENSMUSG00000026726	ENSMUSG00000030930	0.178281			ENSMUSG00000056366	ENSMUSG00000085939	0.0979737			ENSMUSG00000038485	ENSMUSG00000060657	0.00496952
ENSMUSG00000029249	ENSMUSG00000091498	0.028891			ENSMUSG00000037894	ENSMUSG00000078497	0.110206			ENSMUSG00000009646	ENSMUSG00000028763	0.178261			ENSMUSG00000046974	ENSMUSG00000101585	0.0979673			ENSMUSG00000006273	ENSMUSG00000042436	0.00496068
ENSMUSG00000022474	ENSMUSG00000068220	0.0288892			ENSMUSG00000030268	ENSMUSG00000054766	0.110205			ENSMUSG00000004846	ENSMUSG00000061082	0.178249			ENSMUSG00000025838	ENSMUSG00000079162	0.0979552			ENSMUSG00000025808	ENSMUSG00000042436	0.00495606
ENSMUSG00000017723	ENSMUSG00000097113	0.0288892			ENSMUSG00000004151	ENSMUSG00000043535	0.110197			ENSMUSG00000032374	ENSMUSG00000042215	0.178243			ENSMUSG00000035183	ENSMUSG00000074501	0.097949			ENSMUSG00000031918	ENSMUSG00000084919	0.00495176
ENSMUSG00000022024	ENSMUSG00000031146	0.0288726			ENSMUSG00000007872	ENSMUSG00000031297	0.110174			ENSMUSG00000024738	ENSMUSG00000046841	0.178141			ENSMUSG00000022235	ENSMUSG00000109325	0.0979456			ENSMUSG00000035578	ENSMUSG00000087598	0.00495118
ENSMUSG00000020949	ENSMUSG00000036438	0.0288588			ENSMUSG00000013089	ENSMUSG00000078498	0.110168			ENSMUSG00000004633	ENSMUSG00000009646	0.178137			ENSMUSG00000024935	ENSMUSG00000033213	0.0979057			ENSMUSG00000025766	ENSMUSG00000087598	0.00494842
ENSMUSG00000002768	ENSMUSG00000024446	0.0288503			ENSMUSG00000001525	ENSMUSG00000036752	0.110167			ENSMUSG00000026726	ENSMUSG00000028152	0.178131			ENSMUSG00000026246	ENSMUSG00000034258	0.0978971			ENSMUSG00000038485	ENSMUSG00000074397	0.00494773
ENSMUSG00000017548	ENSMUSG00000040652	0.0288194			ENSMUSG00000078498	ENSMUSG00000099474	0.110156			ENSMUSG00000030934	ENSMUSG00000031503	0.178126			ENSMUSG00000095136	ENSMUSG00000109325	0.0978893			ENSMUSG00000029587	ENSMUSG00000062901	0.00494079
ENSMUSG00000020949	ENSMUSG00000023861	0.0288137			ENSMUSG00000025934	ENSMUSG00000028164	0.110152			ENSMUSG00000028128	ENSMUSG00000032374	0.178118			ENSMUSG00000030103	ENSMUSG00000109325	0.0978808			ENSMUSG00000031918	ENSMUSG00000042436	0.00493809
ENSMUSG00000029249	ENSMUSG00000046323	0.0288084			ENSMUSG00000020173	ENSMUSG00000026193	0.110143			ENSMUSG00000032796	ENSMUSG00000056888	0.178052			ENSMUSG00000100183	ENSMUSG00000109325	0.0978772			ENSMUSG00000031918	ENSMUSG00000087598	0.00493326
ENSMUSG00000022683	ENSMUSG00000031337	0.0287938			ENSMUSG00000022652	ENSMUSG00000049295	0.110129			ENSMUSG00000020679	ENSMUSG00000090863	0.178043			ENSMUSG00000049382	ENSMUSG00000074207	0.0978772			ENSMUSG00000029171	ENSMUSG00000041729	0.00492659
ENSMUSG00000022051	ENSMUSG00000024360	0.0287926			ENSMUSG00000026193	ENSMUSG00000066009	0.11012			ENSMUSG00000025130	ENSMUSG00000028545	0.178024			ENSMUSG00000018900	ENSMUSG00000025838	0.0978708			ENSMUSG00000044149	ENSMUSG00000070604	0.00492024
ENSMUSG00000022018	ENSMUSG00000030825	0.0287833			ENSMUSG00000026193	ENSMUSG00000037894	0.110101			ENSMUSG00000021365	ENSMUSG00000063060	0.178014			ENSMUSG00000033102	ENSMUSG00000046974	0.0978335			ENSMUSG00000019813	ENSMUSG00000087598	0.00491972
ENSMUSG00000026664	ENSMUSG00000027510	0.0287798			ENSMUSG00000028164	ENSMUSG00000030413	0.110072			ENSMUSG00000020077	ENSMUSG00000038168	0.178006			ENSMUSG00000025351	ENSMUSG00000027954	0.0978167			ENSMUSG00000038346	ENSMUSG00000060657	0.00491796
ENSMUSG00000032249	ENSMUSG00000038116	0.0287357			ENSMUSG00000039323	ENSMUSG00000053062	0.110067			ENSMUSG00000021944	ENSMUSG00000041842	0.177977			ENSMUSG00000021553	ENSMUSG00000049382	0.0977949			ENSMUSG00000038485	ENSMUSG00000086158	0.00491735
ENSMUSG00000021456	ENSMUSG00000024725	0.0287123			ENSMUSG00000006442	ENSMUSG00000036752	0.110063			ENSMUSG00000026994	ENSMUSG00000032796	0.177975			ENSMUSG00000026246	ENSMUSG00000060550	0.0977765			ENSMUSG00000019813	ENSMUSG00000048355	0.00491082
ENSMUSG00000017723	ENSMUSG00000041548	0.0286852			ENSMUSG00000028851	ENSMUSG00000063694	0.110058			ENSMUSG00000020053	ENSMUSG00000021944	0.177917			ENSMUSG00000026246	ENSMUSG00000032220	0.0977593			ENSMUSG00000029587	ENSMUSG00000074071	0.00490876
ENSMUSG00000022204	ENSMUSG00000071708	0.028679			ENSMUSG00000039676	ENSMUSG00000099370	0.110043			ENSMUSG00000002900	ENSMUSG00000022136	0.177872			ENSMUSG00000024425	ENSMUSG00000109325	0.0977526			ENSMUSG00000050332	ENSMUSG00000060657	0.00489476
ENSMUSG00000030825	ENSMUSG00000045394	0.0286709			ENSMUSG00000024459	ENSMUSG00000026193	0.110041			ENSMUSG00000018906	ENSMUSG00000032374	0.177869			ENSMUSG00000018166	ENSMUSG00000025351	0.0977492			ENSMUSG00000021396	ENSMUSG00000087598	0.00488533
ENSMUSG00000023072	ENSMUSG00000032348	0.0286636			ENSMUSG00000027985	ENSMUSG00000099370	0.110034			ENSMUSG00000041688	ENSMUSG00000063060	0.177855			ENSMUSG00000004207	ENSMUSG00000022415	0.0977452			ENSMUSG00000021866	ENSMUSG00000061533	0.00487578
ENSMUSG00000023861	ENSMUSG00000041718	0.0286515			ENSMUSG00000021131	ENSMUSG00000023004	0.110029			ENSMUSG00000022150	ENSMUSG00000031502	0.177793			ENSMUSG00000005968	ENSMUSG00000025351	0.0977183			ENSMUSG00000072571	ENSMUSG00000074397	0.0048734
ENSMUSG00000020949	ENSMUSG00000051257	0.0286511			ENSMUSG00000053062	ENSMUSG00000078249	0.110025			ENSMUSG00000002900	ENSMUSG00000041362	0.177731			ENSMUSG00000045319	ENSMUSG00000109325	0.0977132			ENSMUSG00000044807	ENSMUSG00000060657	0.00486618
ENSMUSG00000024446	ENSMUSG00000025856	0.0286492			ENSMUSG00000043681	ENSMUSG00000063524	0.110019			ENSMUSG00000023959	ENSMUSG00000024738	0.177719			ENSMUSG00000022464	ENSMUSG00000026246	0.0976942			ENSMUSG00000035578	ENSMUSG00000038485	0.00486268
ENSMUSG00000022051	ENSMUSG00000034880	0.0286293			ENSMUSG00000006398	ENSMUSG00000029430	0.110016			ENSMUSG00000021278	ENSMUSG00000038168	0.177648			ENSMUSG00000024975	ENSMUSG00000096647	0.0976442			ENSMUSG00000019813	ENSMUSG00000026980	0.00486193
ENSMUSG00000017548	ENSMUSG00000021591	0.0286143			ENSMUSG00000031297	ENSMUSG00000067702	0.110015			ENSMUSG00000025902	ENSMUSG00000037025	0.177628			ENSMUSG00000020072	ENSMUSG00000096647	0.097637			ENSMUSG00000085218	ENSMUSG00000087598	0.00486125
ENSMUSG00000022474	ENSMUSG00000032827	0.028604			ENSMUSG00000026193	ENSMUSG00000066652	0.110003			ENSMUSG00000021944	ENSMUSG00000044433	0.177627			ENSMUSG00000026246	ENSMUSG00000048916	0.0976209			ENSMUSG00000070604	ENSMUSG00000084919	0.00486003
ENSMUSG00000012396	ENSMUSG00000031207	0.028587			ENSMUSG00000021835	ENSMUSG00000053062	0.110002			ENSMUSG00000021944	ENSMUSG00000028207	0.177626			ENSMUSG00000019732	ENSMUSG00000046974	0.0976016			ENSMUSG00000044807	ENSMUSG00000074397	0.00485579
ENSMUSG00000032249	ENSMUSG00000041718	0.0285762			ENSMUSG00000022652	ENSMUSG00000030619	0.110002			ENSMUSG00000025902	ENSMUSG00000058070	0.177625			ENSMUSG00000032068	ENSMUSG00000109325	0.0975882			ENSMUSG00000074397	ENSMUSG00000084919	0.0048503
ENSMUSG00000012396	ENSMUSG00000022204	0.0285604			ENSMUSG00000021196	ENSMUSG00000066009	0.109985			ENSMUSG00000020077	ENSMUSG00000022150	0.177599			ENSMUSG00000028672	ENSMUSG00000046974	0.0975774			ENSMUSG00000062901	ENSMUSG00000087598	0.00484304
ENSMUSG00000059534	ENSMUSG00000074656	0.0285584			ENSMUSG00000014226	ENSMUSG00000028691	0.109958			ENSMUSG00000021278	ENSMUSG00000058070	0.177589			ENSMUSG00000019872	ENSMUSG00000096647	0.0974896			ENSMUSG00000048355	ENSMUSG00000079350	0.00484033
ENSMUSG00000027510	ENSMUSG00000078816	0.0285504			ENSMUSG00000032494	ENSMUSG00000043535	0.109942			ENSMUSG00000009646	ENSMUSG00000031633	0.177588			ENSMUSG00000025839	ENSMUSG00000049382	0.0974804			ENSMUSG00000037643	ENSMUSG00000038485	0.00483964
ENSMUSG00000022051	ENSMUSG00000026664	0.0285401			ENSMUSG00000029430	ENSMUSG00000032397	0.109941			ENSMUSG00000021944	ENSMUSG00000026628	0.177533			ENSMUSG00000023043	ENSMUSG00000064010	0.0974713			ENSMUSG00000031821	ENSMUSG00000087598	0.00483931
ENSMUSG00000024446	ENSMUSG00000031146	0.0285227			ENSMUSG00000063229	ENSMUSG00000079067	0.109937			ENSMUSG00000001240	ENSMUSG00000028545	0.177504			ENSMUSG00000021226	ENSMUSG00000021998	0.0974524			ENSMUSG00000031918	ENSMUSG00000044807	0.00483927
ENSMUSG00000027581	ENSMUSG00000063856	0.0285215			ENSMUSG00000026234	ENSMUSG00000054766	0.109913			ENSMUSG00000028039	ENSMUSG00000031502	0.177491			ENSMUSG00000028998	ENSMUSG00000046974	0.0974385			ENSMUSG00000028278	ENSMUSG00000087598	0.00483549
ENSMUSG00000023861	ENSMUSG00000062797	0.0285148			ENSMUSG00000001604	ENSMUSG00000040669	0.109897			ENSMUSG00000062991	ENSMUSG00000090863	0.17747			ENSMUSG00000031812	ENSMUSG00000092109	0.0974377			ENSMUSG00000031441	ENSMUSG00000060657	0.00483424
ENSMUSG00000027510	ENSMUSG00000038116	0.0285024			ENSMUSG00000019808	ENSMUSG00000022652	0.109891			ENSMUSG00000004846	ENSMUSG00000034738	0.177412			ENSMUSG00000034209	ENSMUSG00000109325	0.0974194			ENSMUSG00000019894	ENSMUSG00000035578	0.0048326
ENSMUSG00000025856	ENSMUSG00000026664	0.0284933			ENSMUSG00000018583	ENSMUSG00000029430	0.109859			ENSMUSG00000020661	ENSMUSG00000021944	0.177402			ENSMUSG00000000594	ENSMUSG00000021371	0.0973891			ENSMUSG00000025260	ENSMUSG00000066829	0.00482655
ENSMUSG00000051257	ENSMUSG00000097113	0.0284779			ENSMUSG00000020415	ENSMUSG00000053062	0.109795			ENSMUSG00000021944	ENSMUSG00000031904	0.177318			ENSMUSG00000033788	ENSMUSG00000046974	0.0973861			ENSMUSG00000033917	ENSMUSG00000084919	0.00482512
ENSMUSG00000025856	ENSMUSG00000051257	0.0284751			ENSMUSG00000021196	ENSMUSG00000024067	0.109782			ENSMUSG00000026726	ENSMUSG00000046841	0.177276			ENSMUSG00000035491	ENSMUSG00000096647	0.0973686			ENSMUSG00000031821	ENSMUSG00000041729	0.00482504
ENSMUSG00000031146	ENSMUSG00000091498	0.0284747			ENSMUSG00000000486	ENSMUSG00000024989	0.109781			ENSMUSG00000006205	ENSMUSG00000032796	0.177255			ENSMUSG00000027997	ENSMUSG00000096647	0.0973642			ENSMUSG00000026980	ENSMUSG00000062901	0.00482249
ENSMUSG00000032348	ENSMUSG00000064373	0.0284745			ENSMUSG00000001440	ENSMUSG00000063229	0.109781			ENSMUSG00000032796	ENSMUSG00000051159	0.17725			ENSMUSG00000005054	ENSMUSG00000064010	0.0973587			ENSMUSG00000018774	ENSMUSG00000048355	0.00481946
ENSMUSG00000033769	ENSMUSG00000063856	0.028462			ENSMUSG00000036752	ENSMUSG00000043681	0.109752			ENSMUSG00000024663	ENSMUSG00000026726	0.177222			ENSMUSG00000018900	ENSMUSG00000027253	0.0973548			ENSMUSG00000038485	ENSMUSG00000070604	0.00480274
ENSMUSG00000062797	ENSMUSG00000079197	0.0284591			ENSMUSG00000014226	ENSMUSG00000047751	0.109751			ENSMUSG00000031503	ENSMUSG00000070436	0.177204			ENSMUSG00000046974	ENSMUSG00000106133	0.0973528			ENSMUSG00000031918	ENSMUSG00000063108	0.00479962
ENSMUSG00000022474	ENSMUSG00000051234	0.0284482			ENSMUSG00000037894	ENSMUSG00000078498	0.109738			ENSMUSG00000028152	ENSMUSG00000051379	0.177192			ENSMUSG00000035183	ENSMUSG00000047501	0.0973416			ENSMUSG00000060657	ENSMUSG00000084919	0.00479832
ENSMUSG00000036438	ENSMUSG00000074656	0.0284326			ENSMUSG00000062518	ENSMUSG00000078503	0.109701			ENSMUSG00000028480	ENSMUSG00000034738	0.177172			ENSMUSG00000024935	ENSMUSG00000026398	0.0973404			ENSMUSG00000021396	ENSMUSG00000029587	0.00479148
ENSMUSG00000027506	ENSMUSG00000027510	0.0283989			ENSMUSG00000039323	ENSMUSG00000099370	0.109688			ENSMUSG00000020679	ENSMUSG00000032359	0.177166			ENSMUSG00000019851	ENSMUSG00000025838	0.0973385			ENSMUSG00000041729	ENSMUSG00000086158	0.00478769
ENSMUSG00000032249	ENSMUSG00000049775	0.0283729			ENSMUSG00000078498	ENSMUSG00000097173	0.109683			ENSMUSG00000005973	ENSMUSG00000020077	0.177153			ENSMUSG00000027875	ENSMUSG00000109325	0.0973361			ENSMUSG00000029587	ENSMUSG00000045659	0.00478345
ENSMUSG00000025856	ENSMUSG00000036438	0.0283652			ENSMUSG00000014226	ENSMUSG00000061330	0.109682			ENSMUSG00000020077	ENSMUSG00000031451	0.177137			ENSMUSG00000025351	ENSMUSG00000034957	0.0973248			ENSMUSG00000026980	ENSMUSG00000031918	0.00477795
ENSMUSG00000063856	ENSMUSG00000064373	0.028354			ENSMUSG00000020173	ENSMUSG00000078498	0.109653			ENSMUSG00000021384	ENSMUSG00000024738	0.177101			ENSMUSG00000021998	ENSMUSG00000030917	0.097315			ENSMUSG00000025808	ENSMUSG00000038485	0.00476809
ENSMUSG00000023861	ENSMUSG00000059498	0.0283344			ENSMUSG00000028851	ENSMUSG00000063229	0.10964			ENSMUSG00000005836	ENSMUSG00000009646	0.177098			ENSMUSG00000023047	ENSMUSG00000046974	0.0973148			ENSMUSG00000061533	ENSMUSG00000074397	0.00476672
ENSMUSG00000030825	ENSMUSG00000086454	0.0283225			ENSMUSG00000005566	ENSMUSG00000005892	0.109626			ENSMUSG00000029103	ENSMUSG00000062991	0.177061			ENSMUSG00000000594	ENSMUSG00000074093	0.0972995			ENSMUSG00000029587	ENSMUSG00000031918	0.00476649
ENSMUSG00000025856	ENSMUSG00000027506	0.0283094			ENSMUSG00000030268	ENSMUSG00000066009	0.109624			ENSMUSG00000006731	ENSMUSG00000051379	0.177028			ENSMUSG00000005125	ENSMUSG00000064010	0.0972653			ENSMUSG00000035578	ENSMUSG00000050332	0.00476541
ENSMUSG00000022024	ENSMUSG00000022314	0.0282869			ENSMUSG00000046711	ENSMUSG00000059900	0.109616			ENSMUSG00000021384	ENSMUSG00000032796	0.177008			ENSMUSG00000070473	ENSMUSG00000074272	0.0972548			ENSMUSG00000026980	ENSMUSG00000035578	0.00476018
ENSMUSG00000049775	ENSMUSG00000050471	0.028284			ENSMUSG00000022652	ENSMUSG00000028807	0.109611			ENSMUSG00000032327	ENSMUSG00000063060	0.176974			ENSMUSG00000023039	ENSMUSG00000046974	0.0972438			ENSMUSG00000025808	ENSMUSG00000038346	0.00475778
ENSMUSG00000049775	ENSMUSG00000068220	0.0282805			ENSMUSG00000000486	ENSMUSG00000039676	0.10961			ENSMUSG00000027784	ENSMUSG00000061082	0.176971			ENSMUSG00000022464	ENSMUSG00000035183	0.0972344			ENSMUSG00000044807	ENSMUSG00000074071	0.00475035
ENSMUSG00000046323	ENSMUSG00000051257	0.0282596			ENSMUSG00000000486	ENSMUSG00000028964	0.109596			ENSMUSG00000021278	ENSMUSG00000031502	0.176935			ENSMUSG00000033200	ENSMUSG00000096647	0.0972291			ENSMUSG00000029587	ENSMUSG00000079350	0.00474894
ENSMUSG00000017548	ENSMUSG00000024360	0.0282585			ENSMUSG00000026193	ENSMUSG00000028964	0.109593			ENSMUSG00000025075	ENSMUSG00000063060	0.176895			ENSMUSG00000000594	ENSMUSG00000023043	0.0972264			ENSMUSG00000044149	ENSMUSG00000062901	0.00474529
ENSMUSG00000036438	ENSMUSG00000059498	0.0282478			ENSMUSG00000004948	ENSMUSG00000053062	0.109592			ENSMUSG00000031503	ENSMUSG00000042215	0.17689			ENSMUSG00000021998	ENSMUSG00000074365	0.0971967			ENSMUSG00000050332	ENSMUSG00000074071	0.0047431
ENSMUSG00000023861	ENSMUSG00000026664	0.0282357			ENSMUSG00000023004	ENSMUSG00000043681	0.109578			ENSMUSG00000051379	ENSMUSG00000056888	0.176883			ENSMUSG00000005054	ENSMUSG00000015619	0.0971655			ENSMUSG00000084919	ENSMUSG00000085218	0.00474027
ENSMUSG00000022314	ENSMUSG00000029249	0.0282275			ENSMUSG00000032369	ENSMUSG00000063229	0.109574			ENSMUSG00000044433	ENSMUSG00000051379	0.176883			ENSMUSG00000000594	ENSMUSG00000028583	0.0971624			ENSMUSG00000072571	ENSMUSG00000085218	0.0047315
ENSMUSG00000020949	ENSMUSG00000026664	0.0282246			ENSMUSG00000021196	ENSMUSG00000040488	0.109563			ENSMUSG00000019302	ENSMUSG00000032492	0.176877			ENSMUSG00000021998	ENSMUSG00000078924	0.097161			ENSMUSG00000019894	ENSMUSG00000062901	0.00472912
ENSMUSG00000041718	ENSMUSG00000046323	0.0282224			ENSMUSG00000030268	ENSMUSG00000085101	0.109545			ENSMUSG00000021278	ENSMUSG00000037025	0.17686			ENSMUSG00000025650	ENSMUSG00000109325	0.0971553			ENSMUSG00000062901	ENSMUSG00000066829	0.00472868
ENSMUSG00000002768	ENSMUSG00000079197	0.0282176			ENSMUSG00000021131	ENSMUSG00000060073	0.109539			ENSMUSG00000037025	ENSMUSG00000063060	0.176845			ENSMUSG00000006586	ENSMUSG00000046974	0.0971535			ENSMUSG00000031441	ENSMUSG00000070604	0.00472528
ENSMUSG00000027581	ENSMUSG00000032348	0.0282043			ENSMUSG00000030268	ENSMUSG00000036036	0.109533			ENSMUSG00000020077	ENSMUSG00000097928	0.176838			ENSMUSG00000035183	ENSMUSG00000062081	0.0971498			ENSMUSG00000025260	ENSMUSG00000087598	0.00472025
ENSMUSG00000026893	ENSMUSG00000038116	0.0282026			ENSMUSG00000021196	ENSMUSG00000027985	0.109532			ENSMUSG00000031503	ENSMUSG00000039385	0.176831			ENSMUSG00000005125	ENSMUSG00000021998	0.097136			ENSMUSG00000023966	ENSMUSG00000031441	0.00471836
ENSMUSG00000032827	ENSMUSG00000051257	0.028169			ENSMUSG00000000409	ENSMUSG00000022652	0.109526			ENSMUSG00000024738	ENSMUSG00000056214	0.176808			ENSMUSG00000024935	ENSMUSG00000079162	0.0971211			ENSMUSG00000031918	ENSMUSG00000050332	0.0047146
ENSMUSG00000025856	ENSMUSG00000041718	0.0281614			ENSMUSG00000025580	ENSMUSG00000063229	0.109493			ENSMUSG00000021944	ENSMUSG00000027313	0.176793			ENSMUSG00000026246	ENSMUSG00000074093	0.0971133			ENSMUSG00000060657	ENSMUSG00000061533	0.00471236
ENSMUSG00000042099	ENSMUSG00000051257	0.0281602			ENSMUSG00000021196	ENSMUSG00000028093	0.109475			ENSMUSG00000032796	ENSMUSG00000046841	0.176763			ENSMUSG00000021998	ENSMUSG00000091412	0.0971115			ENSMUSG00000026980	ENSMUSG00000074071	0.00471034
ENSMUSG00000025856	ENSMUSG00000032249	0.0281574			ENSMUSG00000005892	ENSMUSG00000066861	0.109455			ENSMUSG00000020077	ENSMUSG00000026604	0.176741			ENSMUSG00000018900	ENSMUSG00000070473	0.0971083			ENSMUSG00000035578	ENSMUSG00000048355	0.00471004
ENSMUSG00000022314	ENSMUSG00000024446	0.02814			ENSMUSG00000043687	ENSMUSG00000046711	0.109453			ENSMUSG00000018906	ENSMUSG00000026478	0.176696			ENSMUSG00000018166	ENSMUSG00000025838	0.097091			ENSMUSG00000019813	ENSMUSG00000050910	0.00470989
ENSMUSG00000027506	ENSMUSG00000035505	0.0281355			ENSMUSG00000028964	ENSMUSG00000062518	0.109453			ENSMUSG00000024868	ENSMUSG00000042215	0.176681			ENSMUSG00000021998	ENSMUSG00000039529	0.0970535			ENSMUSG00000037643	ENSMUSG00000061533	0.00470974
ENSMUSG00000022204	ENSMUSG00000063856	0.0281344			ENSMUSG00000000486	ENSMUSG00000026496	0.109448			ENSMUSG00000030934	ENSMUSG00000031502	0.17668			ENSMUSG00000035183	ENSMUSG00000050737	0.0970476			ENSMUSG00000028278	ENSMUSG00000084919	0.00470818
ENSMUSG00000030825	ENSMUSG00000031207	0.0281162			ENSMUSG00000026193	ENSMUSG00000036036	0.109431			ENSMUSG00000020080	ENSMUSG00000051379	0.176658			ENSMUSG00000021998	ENSMUSG00000085939	0.0970473			ENSMUSG00000048355	ENSMUSG00000086158	0.0047068
ENSMUSG00000023861	ENSMUSG00000027510	0.0281058			ENSMUSG00000027562	ENSMUSG00000063694	0.109417			ENSMUSG00000034738	ENSMUSG00000048376	0.176623			ENSMUSG00000020388	ENSMUSG00000109325	0.0969918			ENSMUSG00000031918	ENSMUSG00000061533	0.00470661
ENSMUSG00000049775	ENSMUSG00000062797	0.0281053			ENSMUSG00000028156	ENSMUSG00000063694	0.109414			ENSMUSG00000024503	ENSMUSG00000025196	0.176621			ENSMUSG00000025838	ENSMUSG00000055884	0.0969904			ENSMUSG00000035578	ENSMUSG00000061533	0.00470416
ENSMUSG00000022474	ENSMUSG00000024038	0.0280933			ENSMUSG00000021196	ENSMUSG00000042988	0.109409			ENSMUSG00000020077	ENSMUSG00000058070	0.176607			ENSMUSG00000003153	ENSMUSG00000056366	0.0969815			ENSMUSG00000021866	ENSMUSG00000041729	0.00470158
ENSMUSG00000031207	ENSMUSG00000049422	0.0280793			ENSMUSG00000000486	ENSMUSG00000044835	0.109406			ENSMUSG00000031990	ENSMUSG00000032492	0.176596			ENSMUSG00000000594	ENSMUSG00000058022	0.0969809			ENSMUSG00000041729	ENSMUSG00000060657	0.00469986
ENSMUSG00000022204	ENSMUSG00000022683	0.0280781			ENSMUSG00000032171	ENSMUSG00000047751	0.109402			ENSMUSG00000010830	ENSMUSG00000061082	0.176546			ENSMUSG00000046974	ENSMUSG00000052632	0.0969807			ENSMUSG00000063108	ENSMUSG00000074071	0.00468981
ENSMUSG00000022683	ENSMUSG00000073538	0.0280737			ENSMUSG00000032171	ENSMUSG00000063229	0.109387			ENSMUSG00000006731	ENSMUSG00000032796	0.176466			ENSMUSG00000025351	ENSMUSG00000027997	0.0969738			ENSMUSG00000029587	ENSMUSG00000070604	0.004685
ENSMUSG00000022474	ENSMUSG00000035505	0.0280673			ENSMUSG00000053062	ENSMUSG00000055560	0.109368			ENSMUSG00000022136	ENSMUSG00000034738	0.176466			ENSMUSG00000042797	ENSMUSG00000046974	0.0969721			ENSMUSG00000038346	ENSMUSG00000079350	0.00467596
ENSMUSG00000022683	ENSMUSG00000024038	0.0280562			ENSMUSG00000030413	ENSMUSG00000032494	0.109364			ENSMUSG00000026249	ENSMUSG00000032374	0.176456			ENSMUSG00000026246	ENSMUSG00000026389	0.0969711			ENSMUSG00000035578	ENSMUSG00000066829	0.00467527
ENSMUSG00000017723	ENSMUSG00000091498	0.0280537			ENSMUSG00000013089	ENSMUSG00000022012	0.109351			ENSMUSG00000041842	ENSMUSG00000051379	0.176447			ENSMUSG00000021226	ENSMUSG00000049382	0.0969688			ENSMUSG00000048355	ENSMUSG00000074071	0.004674
ENSMUSG00000022051	ENSMUSG00000035505	0.0280519			ENSMUSG00000021196	ENSMUSG00000043687	0.109346			ENSMUSG00000009646	ENSMUSG00000038168	0.176403			ENSMUSG00000025351	ENSMUSG00000032220	0.0969486			ENSMUSG00000038485	ENSMUSG00000045659	0.00467357
ENSMUSG00000031490	ENSMUSG00000068220	0.0280516			ENSMUSG00000024097	ENSMUSG00000029430	0.109342			ENSMUSG00000009646	ENSMUSG00000042510	0.176346			ENSMUSG00000004207	ENSMUSG00000085939	0.0969411			ENSMUSG00000028278	ENSMUSG00000044807	0.00466369
ENSMUSG00000023861	ENSMUSG00000041548	0.0280475			ENSMUSG00000031297	ENSMUSG00000073402	0.109327			ENSMUSG00000004846	ENSMUSG00000031503	0.176343			ENSMUSG00000026246	ENSMUSG00000028583	0.096931			ENSMUSG00000060657	ENSMUSG00000066829	0.00465571
ENSMUSG00000028179	ENSMUSG00000035505	0.028042			ENSMUSG00000003038	ENSMUSG00000054766	0.109325			ENSMUSG00000004633	ENSMUSG00000021278	0.176317			ENSMUSG00000046733	ENSMUSG00000046974	0.0969269			ENSMUSG00000035578	ENSMUSG00000050910	0.00465216
ENSMUSG00000030825	ENSMUSG00000078816	0.0280349			ENSMUSG00000020469	ENSMUSG00000022652	0.109316			ENSMUSG00000021676	ENSMUSG00000026726	0.176282			ENSMUSG00000028381	ENSMUSG00000046974	0.0969214			ENSMUSG00000025808	ENSMUSG00000044807	0.00465047
ENSMUSG00000050471	ENSMUSG00000091498	0.0280309			ENSMUSG00000024409	ENSMUSG00000046711	0.10931			ENSMUSG00000021278	ENSMUSG00000021365	0.176261			ENSMUSG00000025351	ENSMUSG00000090693	0.0969047			ENSMUSG00000050910	ENSMUSG00000060657	0.00464752
ENSMUSG00000021456	ENSMUSG00000031207	0.0280266			ENSMUSG00000000958	ENSMUSG00000005892	0.109307			ENSMUSG00000028152	ENSMUSG00000032796	0.176213			ENSMUSG00000072594	ENSMUSG00000096647	0.0968818			ENSMUSG00000023966	ENSMUSG00000087598	0.00464681
ENSMUSG00000028179	ENSMUSG00000034880	0.0280186			ENSMUSG00000005892	ENSMUSG00000067702	0.109306			ENSMUSG00000025196	ENSMUSG00000031633	0.17621			ENSMUSG00000031488	ENSMUSG00000035183	0.0968595			ENSMUSG00000031918	ENSMUSG00000066829	0.00463962
ENSMUSG00000017548	ENSMUSG00000022314	0.028015			ENSMUSG00000000486	ENSMUSG00000037894	0.1093			ENSMUSG00000019916	ENSMUSG00000025196	0.17618			ENSMUSG00000021226	ENSMUSG00000096647	0.0968539			ENSMUSG00000063108	ENSMUSG00000085218	0.00463143
ENSMUSG00000063856	ENSMUSG00000073538	0.0280085			ENSMUSG00000030268	ENSMUSG00000099474	0.109289			ENSMUSG00000021944	ENSMUSG00000030930	0.176172			ENSMUSG00000025351	ENSMUSG00000026305	0.0968459			ENSMUSG00000066829	ENSMUSG00000074397	0.00462967
ENSMUSG00000030825	ENSMUSG00000047888	0.0279922			ENSMUSG00000064264	ENSMUSG00000078498	0.109289			ENSMUSG00000020077	ENSMUSG00000042510	0.176148			ENSMUSG00000000594	ENSMUSG00000024975	0.0968308			ENSMUSG00000041729	ENSMUSG00000079350	0.0046283
ENSMUSG00000032249	ENSMUSG00000062797	0.0279704			ENSMUSG00000029430	ENSMUSG00000052997	0.109287			ENSMUSG00000020077	ENSMUSG00000032359	0.176143			ENSMUSG00000022415	ENSMUSG00000025838	0.096825			ENSMUSG00000021396	ENSMUSG00000044149	0.00462826
ENSMUSG00000029249	ENSMUSG00000074656	0.0279688			ENSMUSG00000029430	ENSMUSG00000030677	0.109275			ENSMUSG00000006205	ENSMUSG00000021944	0.176121			ENSMUSG00000026246	ENSMUSG00000031734	0.0968198			ENSMUSG00000027315	ENSMUSG00000050910	0.00462485
ENSMUSG00000030825	ENSMUSG00000033769	0.0279666			ENSMUSG00000037894	ENSMUSG00000061330	0.109251			ENSMUSG00000009646	ENSMUSG00000041688	0.176117			ENSMUSG00000030051	ENSMUSG00000046974	0.0968058			ENSMUSG00000027315	ENSMUSG00000041729	0.00462309
ENSMUSG00000002768	ENSMUSG00000049775	0.0279613			ENSMUSG00000000486	ENSMUSG00000040488	0.109246			ENSMUSG00000021278	ENSMUSG00000097928	0.176113			ENSMUSG00000021998	ENSMUSG00000072594	0.0967997			ENSMUSG00000066829	ENSMUSG00000085218	0.00461533
ENSMUSG00000022018	ENSMUSG00000022024	0.0279559			ENSMUSG00000030603	ENSMUSG00000068039	0.109234			ENSMUSG00000005836	ENSMUSG00000031503	0.176097			ENSMUSG00000026398	ENSMUSG00000035183	0.0967903			ENSMUSG00000045659	ENSMUSG00000063108	0.00461008
ENSMUSG00000031146	ENSMUSG00000097113	0.027951			ENSMUSG00000041859	ENSMUSG00000046711	0.10923			ENSMUSG00000032492	ENSMUSG00000041688	0.176068			ENSMUSG00000030116	ENSMUSG00000046974	0.0967824			ENSMUSG00000021396	ENSMUSG00000048355	0.00460896
ENSMUSG00000027751	ENSMUSG00000030825	0.0279448			ENSMUSG00000028851	ENSMUSG00000036752	0.10923			ENSMUSG00000030062	ENSMUSG00000032796	0.176051			ENSMUSG00000020388	ENSMUSG00000056366	0.0967799			ENSMUSG00000028278	ENSMUSG00000063108	0.00459715
ENSMUSG00000017723	ENSMUSG00000059534	0.0279422			ENSMUSG00000022652	ENSMUSG00000059288	0.109223			ENSMUSG00000025902	ENSMUSG00000038168	0.176035			ENSMUSG00000043088	ENSMUSG00000109325	0.0967744			ENSMUSG00000050910	ENSMUSG00000086158	0.00459568
ENSMUSG00000026893	ENSMUSG00000091498	0.0279246			ENSMUSG00000063229	ENSMUSG00000066551	0.10919			ENSMUSG00000038400	ENSMUSG00000061082	0.175999			ENSMUSG00000028024	ENSMUSG00000064010	0.096731			ENSMUSG00000072571	ENSMUSG00000079350	0.00458909
ENSMUSG00000036438	ENSMUSG00000041548	0.0278935			ENSMUSG00000030413	ENSMUSG00000078498	0.109185			ENSMUSG00000024738	ENSMUSG00000032327	0.17599			ENSMUSG00000032220	ENSMUSG00000035183	0.0967175			ENSMUSG00000074397	ENSMUSG00000087598	0.00457245
ENSMUSG00000003420	ENSMUSG00000036438	0.0278833			ENSMUSG00000000751	ENSMUSG00000005892	0.109177			ENSMUSG00000027422	ENSMUSG00000032796	0.175976			ENSMUSG00000025351	ENSMUSG00000027875	0.0967164			ENSMUSG00000018774	ENSMUSG00000041729	0.0045692
ENSMUSG00000024725	ENSMUSG00000049422	0.0278772			ENSMUSG00000001604	ENSMUSG00000022012	0.10916			ENSMUSG00000020077	ENSMUSG00000021365	0.175974			ENSMUSG00000025351	ENSMUSG00000066705	0.0966552			ENSMUSG00000050910	ENSMUSG00000074397	0.00456481
ENSMUSG00000024360	ENSMUSG00000041718	0.0278656			ENSMUSG00000026193	ENSMUSG00000097173	0.109139			ENSMUSG00000028545	ENSMUSG00000031502	0.175939			ENSMUSG00000073413	ENSMUSG00000109325	0.0966452			ENSMUSG00000033917	ENSMUSG00000063108	0.00456455
ENSMUSG00000022683	ENSMUSG00000034160	0.0278594			ENSMUSG00000029430	ENSMUSG00000032939	0.109137			ENSMUSG00000028545	ENSMUSG00000031451	0.175816			ENSMUSG00000022415	ENSMUSG00000025351	0.0966306			ENSMUSG00000021396	ENSMUSG00000026980	0.00456065
ENSMUSG00000062382	ENSMUSG00000079197	0.0278522			ENSMUSG00000027671	ENSMUSG00000074476	0.109136			ENSMUSG00000055912	ENSMUSG00000063060	0.175791			ENSMUSG00000015619	ENSMUSG00000091412	0.0966148			ENSMUSG00000028278	ENSMUSG00000038485	0.00455561
ENSMUSG00000017548	ENSMUSG00000051234	0.027846			ENSMUSG00000016319	ENSMUSG00000032171	0.109115			ENSMUSG00000025902	ENSMUSG00000041688	0.17579			ENSMUSG00000026246	ENSMUSG00000076435	0.0965949			ENSMUSG00000029171	ENSMUSG00000061533	0.00454833
ENSMUSG00000030246	ENSMUSG00000032249	0.0278325			ENSMUSG00000000486	ENSMUSG00000051176	0.109113			ENSMUSG00000002900	ENSMUSG00000031990	0.175779			ENSMUSG00000025217	ENSMUSG00000035183	0.0965948			ENSMUSG00000019894	ENSMUSG00000025260	0.00454225
ENSMUSG00000021591	ENSMUSG00000022474	0.0278306			ENSMUSG00000000486	ENSMUSG00000020415	0.109085			ENSMUSG00000025130	ENSMUSG00000061082	0.175699			ENSMUSG00000056366	ENSMUSG00000109325	0.096584			ENSMUSG00000021396	ENSMUSG00000084919	0.00454139
ENSMUSG00000028179	ENSMUSG00000033769	0.0278006			ENSMUSG00000023004	ENSMUSG00000024165	0.109082			ENSMUSG00000020679	ENSMUSG00000053897	0.175688			ENSMUSG00000027907	ENSMUSG00000046974	0.0965712			ENSMUSG00000033917	ENSMUSG00000050332	0.00453462
ENSMUSG00000031207	ENSMUSG00000049775	0.0277816			ENSMUSG00000037894	ENSMUSG00000066551	0.109074			ENSMUSG00000018593	ENSMUSG00000032374	0.175664			ENSMUSG00000000594	ENSMUSG00000032204	0.0965658			ENSMUSG00000019894	ENSMUSG00000031821	0.00452227
ENSMUSG00000026664	ENSMUSG00000062797	0.0277559			ENSMUSG00000036202	ENSMUSG00000054766	0.109069			ENSMUSG00000009646	ENSMUSG00000037025	0.175654			ENSMUSG00000049382	ENSMUSG00000069833	0.0965632			ENSMUSG00000044149	ENSMUSG00000085218	0.00452177
ENSMUSG00000029249	ENSMUSG00000050471	0.0277519			ENSMUSG00000006442	ENSMUSG00000029430	0.10904			ENSMUSG00000019916	ENSMUSG00000020077	0.175651			ENSMUSG00000046974	ENSMUSG00000078706	0.0965601			ENSMUSG00000025766	ENSMUSG00000066829	0.00452058
ENSMUSG00000017723	ENSMUSG00000020949	0.0277491			ENSMUSG00000005732	ENSMUSG00000047751	0.109036			ENSMUSG00000025007	ENSMUSG00000061082	0.175645			ENSMUSG00000024935	ENSMUSG00000027611	0.0965493			ENSMUSG00000019813	ENSMUSG00000066829	0.00451995
ENSMUSG00000017723	ENSMUSG00000030246	0.0277272			ENSMUSG00000009863	ENSMUSG00000027671	0.109034			ENSMUSG00000051323	ENSMUSG00000051379	0.175633			ENSMUSG00000025838	ENSMUSG00000066705	0.0965455			ENSMUSG00000041729	ENSMUSG00000070604	0.00451843
ENSMUSG00000022051	ENSMUSG00000032249	0.0277141			ENSMUSG00000021196	ENSMUSG00000086147	0.109009			ENSMUSG00000025196	ENSMUSG00000059325	0.175632			ENSMUSG00000025612	ENSMUSG00000096647	0.0965043			ENSMUSG00000019894	ENSMUSG00000079350	0.00451681
ENSMUSG00000028179	ENSMUSG00000068220	0.0277107			ENSMUSG00000034154	ENSMUSG00000099370	0.108998			ENSMUSG00000023959	ENSMUSG00000032796	0.17563			ENSMUSG00000024935	ENSMUSG00000027875	0.0964911			ENSMUSG00000027315	ENSMUSG00000038485	0.0045164
ENSMUSG00000030246	ENSMUSG00000097113	0.0277058			ENSMUSG00000021759	ENSMUSG00000028164	0.108995			ENSMUSG00000028545	ENSMUSG00000054252	0.175626			ENSMUSG00000035183	ENSMUSG00000039770	0.0964843			ENSMUSG00000029587	ENSMUSG00000060657	0.00451319
ENSMUSG00000022051	ENSMUSG00000029249	0.027703			ENSMUSG00000030603	ENSMUSG00000043681	0.108984			ENSMUSG00000021278	ENSMUSG00000038648	0.175607			ENSMUSG00000026246	ENSMUSG00000100183	0.0964793			ENSMUSG00000019813	ENSMUSG00000061533	0.00449445
ENSMUSG00000032348	ENSMUSG00000073538	0.0276979			ENSMUSG00000030413	ENSMUSG00000095834	0.10898			ENSMUSG00000031503	ENSMUSG00000035314	0.175564			ENSMUSG00000024935	ENSMUSG00000037440	0.0964569			ENSMUSG00000025260	ENSMUSG00000038485	0.00449071
ENSMUSG00000022204	ENSMUSG00000032348	0.0276726			ENSMUSG00000004151	ENSMUSG00000030413	0.108965			ENSMUSG00000055912	ENSMUSG00000062991	0.175558			ENSMUSG00000039050	ENSMUSG00000046974	0.096456			ENSMUSG00000044149	ENSMUSG00000060657	0.00448566
ENSMUSG00000017723	ENSMUSG00000050471	0.0276723			ENSMUSG00000013089	ENSMUSG00000021322	0.108954			ENSMUSG00000053897	ENSMUSG00000063060	0.175553			ENSMUSG00000000594	ENSMUSG00000079162	0.096451			ENSMUSG00000023966	ENSMUSG00000041729	0.00447848
ENSMUSG00000034880	ENSMUSG00000049775	0.0276662			ENSMUSG00000023004	ENSMUSG00000028953	0.108949			ENSMUSG00000032265	ENSMUSG00000062991	0.175547			ENSMUSG00000026246	ENSMUSG00000050737	0.0964502			ENSMUSG00000021866	ENSMUSG00000050910	0.00447624
ENSMUSG00000020949	ENSMUSG00000074656	0.0276658			ENSMUSG00000020469	ENSMUSG00000031297	0.108942			ENSMUSG00000022150	ENSMUSG00000032492	0.175544			ENSMUSG00000000594	ENSMUSG00000026073	0.0964418			ENSMUSG00000033917	ENSMUSG00000072571	0.00447051
ENSMUSG00000027581	ENSMUSG00000049422	0.0276489			ENSMUSG00000027714	ENSMUSG00000063229	0.108938			ENSMUSG00000048376	ENSMUSG00000061082	0.175543			ENSMUSG00000030342	ENSMUSG00000085939	0.0964319			ENSMUSG00000045659	ENSMUSG00000087598	0.00446788
ENSMUSG00000017548	ENSMUSG00000024038	0.0276451			ENSMUSG00000022652	ENSMUSG00000024026	0.108938			ENSMUSG00000009646	ENSMUSG00000024503	0.175531			ENSMUSG00000046974	ENSMUSG00000066800	0.0964301			ENSMUSG00000025766	ENSMUSG00000029587	0.00446728
ENSMUSG00000023072	ENSMUSG00000051257	0.0276079			ENSMUSG00000019808	ENSMUSG00000031297	0.108927			ENSMUSG00000020077	ENSMUSG00000028763	0.175514			ENSMUSG00000062081	ENSMUSG00000096647	0.0963999			ENSMUSG00000070604	ENSMUSG00000087598	0.00445816
ENSMUSG00000026664	ENSMUSG00000049775	0.0275988			ENSMUSG00000030677	ENSMUSG00000063229	0.108926			ENSMUSG00000020053	ENSMUSG00000051379	0.175464			ENSMUSG00000033983	ENSMUSG00000109325	0.0963974			ENSMUSG00000026980	ENSMUSG00000085218	0.00445598
ENSMUSG00000038116	ENSMUSG00000079197	0.0275488			ENSMUSG00000029522	ENSMUSG00000099370	0.108922			ENSMUSG00000024738	ENSMUSG00000031904	0.175438			ENSMUSG00000026246	ENSMUSG00000034957	0.0963958			ENSMUSG00000023966	ENSMUSG00000063108	0.00445241
ENSMUSG00000022474	ENSMUSG00000024725	0.0275409			ENSMUSG00000022652	ENSMUSG00000085773	0.108908			ENSMUSG00000021944	ENSMUSG00000023092	0.175417			ENSMUSG00000015053	ENSMUSG00000109325	0.0963832			ENSMUSG00000026980	ENSMUSG00000045659	0.00444942
ENSMUSG00000022018	ENSMUSG00000041718	0.0275312			ENSMUSG00000000486	ENSMUSG00000095661	0.108884			ENSMUSG00000021944	ENSMUSG00000028152	0.175416			ENSMUSG00000046974	ENSMUSG00000105201	0.0963791			ENSMUSG00000033917	ENSMUSG00000048355	0.00444816
ENSMUSG00000022314	ENSMUSG00000036438	0.0275134			ENSMUSG00000028164	ENSMUSG00000097173	0.108882			ENSMUSG00000021728	ENSMUSG00000021944	0.175397			ENSMUSG00000064010	ENSMUSG00000074272	0.0963733			ENSMUSG00000025808	ENSMUSG00000087598	0.00444812
ENSMUSG00000020949	ENSMUSG00000032249	0.0275119			ENSMUSG00000001774	ENSMUSG00000029430	0.10888			ENSMUSG00000020080	ENSMUSG00000024738	0.175334			ENSMUSG00000004207	ENSMUSG00000030917	0.0963617			ENSMUSG00000025766	ENSMUSG00000084919	0.00444646
ENSMUSG00000027506	ENSMUSG00000062797	0.027508			ENSMUSG00000031819	ENSMUSG00000099370	0.108868			ENSMUSG00000020679	ENSMUSG00000055912	0.175298			ENSMUSG00000024935	ENSMUSG00000047501	0.0963569			ENSMUSG00000019894	ENSMUSG00000033917	0.00442672
ENSMUSG00000046323	ENSMUSG00000059534	0.0275041			ENSMUSG00000050435	ENSMUSG00000078498	0.108841			ENSMUSG00000026227	ENSMUSG00000062991	0.175289			ENSMUSG00000022464	ENSMUSG00000096647	0.096356			ENSMUSG00000061533	ENSMUSG00000070604	0.0044139
ENSMUSG00000029249	ENSMUSG00000049775	0.0275021			ENSMUSG00000027671	ENSMUSG00000028691	0.108833			ENSMUSG00000004633	ENSMUSG00000020077	0.175272			ENSMUSG00000024935	ENSMUSG00000070737	0.0963516			ENSMUSG00000044149	ENSMUSG00000045659	0.00441268
ENSMUSG00000023861	ENSMUSG00000041287	0.0274937			ENSMUSG00000001604	ENSMUSG00000048373	0.108817			ENSMUSG00000031502	ENSMUSG00000042215	0.175257			ENSMUSG00000046974	ENSMUSG00000052512	0.0963394			ENSMUSG00000019894	ENSMUSG00000028278	0.00441156
ENSMUSG00000020949	ENSMUSG00000049775	0.0274931			ENSMUSG00000030268	ENSMUSG00000052776	0.108808			ENSMUSG00000019302	ENSMUSG00000034738	0.175225			ENSMUSG00000079162	ENSMUSG00000109325	0.0963391			ENSMUSG00000035578	ENSMUSG00000041729	0.00441076
ENSMUSG00000002768	ENSMUSG00000024038	0.0274674			ENSMUSG00000001131	ENSMUSG00000063229	0.108777			ENSMUSG00000020077	ENSMUSG00000029616	0.175213			ENSMUSG00000031950	ENSMUSG00000046974	0.0963278			ENSMUSG00000066829	ENSMUSG00000070604	0.00440852
ENSMUSG00000020949	ENSMUSG00000029249	0.0274364			ENSMUSG00000005892	ENSMUSG00000022234	0.108759			ENSMUSG00000020679	ENSMUSG00000029195	0.175169			ENSMUSG00000024935	ENSMUSG00000074272	0.096324			ENSMUSG00000018774	ENSMUSG00000019894	0.00440579
ENSMUSG00000017548	ENSMUSG00000035505	0.0274291			ENSMUSG00000033107	ENSMUSG00000046711	0.108735			ENSMUSG00000024868	ENSMUSG00000032374	0.175079			ENSMUSG00000049382	ENSMUSG00000050737	0.0963137			ENSMUSG00000066829	ENSMUSG00000074071	0.00439304
ENSMUSG00000002768	ENSMUSG00000030825	0.0274085			ENSMUSG00000005892	ENSMUSG00000045667	0.108729			ENSMUSG00000020077	ENSMUSG00000038648	0.175049			ENSMUSG00000025283	ENSMUSG00000025351	0.096313			ENSMUSG00000025766	ENSMUSG00000044149	0.00439008
ENSMUSG00000032348	ENSMUSG00000055401	0.0274061			ENSMUSG00000022652	ENSMUSG00000032387	0.10872			ENSMUSG00000025196	ENSMUSG00000054252	0.175047			ENSMUSG00000026246	ENSMUSG00000032462	0.0963087			ENSMUSG00000023966	ENSMUSG00000044149	0.00438865
ENSMUSG00000031207	ENSMUSG00000071708	0.0273996			ENSMUSG00000020415	ENSMUSG00000021196	0.108714			ENSMUSG00000018593	ENSMUSG00000018906	0.17502			ENSMUSG00000004207	ENSMUSG00000078626	0.096302			ENSMUSG00000023966	ENSMUSG00000044807	0.00438783
ENSMUSG00000022051	ENSMUSG00000032827	0.0273972			ENSMUSG00000026193	ENSMUSG00000085101	0.108705			ENSMUSG00000016256	ENSMUSG00000024738	0.175014			ENSMUSG00000024935	ENSMUSG00000026389	0.0962752			ENSMUSG00000021396	ENSMUSG00000050332	0.00438779
ENSMUSG00000024446	ENSMUSG00000086454	0.0273842			ENSMUSG00000023004	ENSMUSG00000025580	0.108696			ENSMUSG00000029616	ENSMUSG00000032492	0.174989			ENSMUSG00000020325	ENSMUSG00000025838	0.0962737			ENSMUSG00000061533	ENSMUSG00000062901	0.00438533
ENSMUSG00000026664	ENSMUSG00000059534	0.0273701			ENSMUSG00000022652	ENSMUSG00000029138	0.108696			ENSMUSG00000026726	ENSMUSG00000027070	0.174988			ENSMUSG00000021998	ENSMUSG00000050737	0.0962513			ENSMUSG00000025766	ENSMUSG00000048355	0.00437737
ENSMUSG00000017548	ENSMUSG00000045104	0.0273695			ENSMUSG00000026193	ENSMUSG00000050435	0.108661			ENSMUSG00000029103	ENSMUSG00000031502	0.174976			ENSMUSG00000018900	ENSMUSG00000024935	0.0962495			ENSMUSG00000026980	ENSMUSG00000033917	0.0043665
ENSMUSG00000022474	ENSMUSG00000033769	0.0273686			ENSMUSG00000030268	ENSMUSG00000040669	0.108659			ENSMUSG00000009646	ENSMUSG00000019539	0.174895			ENSMUSG00000038056	ENSMUSG00000046974	0.0962393			ENSMUSG00000025808	ENSMUSG00000072571	0.00436561
ENSMUSG00000022474	ENSMUSG00000024360	0.0273633			ENSMUSG00000030672	ENSMUSG00000099370	0.108653			ENSMUSG00000029616	ENSMUSG00000062991	0.174872			ENSMUSG00000025838	ENSMUSG00000031488	0.0962391			ENSMUSG00000028278	ENSMUSG00000044149	0.0043538
ENSMUSG00000027506	ENSMUSG00000030246	0.0273332			ENSMUSG00000062518	ENSMUSG00000078249	0.108643			ENSMUSG00000006731	ENSMUSG00000024738	0.174861			ENSMUSG00000005968	ENSMUSG00000026246	0.0961768			ENSMUSG00000025808	ENSMUSG00000050910	0.00434783
ENSMUSG00000027506	ENSMUSG00000050471	0.0272881			ENSMUSG00000016319	ENSMUSG00000036752	0.108638			ENSMUSG00000021278	ENSMUSG00000041688	0.174859			ENSMUSG00000039110	ENSMUSG00000064010	0.096174			ENSMUSG00000025766	ENSMUSG00000072571	0.004346
ENSMUSG00000026664	ENSMUSG00000079197	0.0272693			ENSMUSG00000001604	ENSMUSG00000013089	0.108605			ENSMUSG00000053897	ENSMUSG00000062991	0.174856			ENSMUSG00000034957	ENSMUSG00000035183	0.0961412			ENSMUSG00000038485	ENSMUSG00000074071	0.00434302
ENSMUSG00000024446	ENSMUSG00000068220	0.0272671			ENSMUSG00000021131	ENSMUSG00000097346	0.108592			ENSMUSG00000024663	ENSMUSG00000024738	0.17485			ENSMUSG00000021998	ENSMUSG00000034258	0.0961213			ENSMUSG00000025808	ENSMUSG00000029587	0.00434037
ENSMUSG00000024446	ENSMUSG00000030246	0.0272489			ENSMUSG00000018583	ENSMUSG00000036752	0.108577			ENSMUSG00000026726	ENSMUSG00000051323	0.174811			ENSMUSG00000038763	ENSMUSG00000064010	0.0961159			ENSMUSG00000061533	ENSMUSG00000079350	0.00433591
ENSMUSG00000062382	ENSMUSG00000062797	0.0272446			ENSMUSG00000023004	ENSMUSG00000028851	0.108575			ENSMUSG00000002900	ENSMUSG00000029616	0.174757			ENSMUSG00000033213	ENSMUSG00000064010	0.0960871			ENSMUSG00000045659	ENSMUSG00000061533	0.00433395
ENSMUSG00000026664	ENSMUSG00000031146	0.027232			ENSMUSG00000005892	ENSMUSG00000085773	0.108574			ENSMUSG00000021944	ENSMUSG00000048058	0.174718			ENSMUSG00000022636	ENSMUSG00000070473	0.0960732			ENSMUSG00000019894	ENSMUSG00000060657	0.00432899
ENSMUSG00000024360	ENSMUSG00000030825	0.027228			ENSMUSG00000002031	ENSMUSG00000005892	0.108547			ENSMUSG00000003814	ENSMUSG00000032796	0.17466			ENSMUSG00000021553	ENSMUSG00000027253	0.0960694			ENSMUSG00000028278	ENSMUSG00000050332	0.00432464
ENSMUSG00000031490	ENSMUSG00000033769	0.0272237			ENSMUSG00000001604	ENSMUSG00000043535	0.108537			ENSMUSG00000009646	ENSMUSG00000025075	0.174659			ENSMUSG00000018900	ENSMUSG00000021553	0.0960669			ENSMUSG00000025766	ENSMUSG00000026980	0.00432404
ENSMUSG00000027510	ENSMUSG00000045104	0.0272151			ENSMUSG00000031297	ENSMUSG00000059552	0.108517			ENSMUSG00000020077	ENSMUSG00000025075	0.174635			ENSMUSG00000042842	ENSMUSG00000046974	0.0960519			ENSMUSG00000031441	ENSMUSG00000031918	0.00432087
ENSMUSG00000017723	ENSMUSG00000074656	0.0272103			ENSMUSG00000028851	ENSMUSG00000032171	0.108504			ENSMUSG00000005360	ENSMUSG00000009646	0.174632			ENSMUSG00000049382	ENSMUSG00000070737	0.0960227			ENSMUSG00000048355	ENSMUSG00000085218	0.00432068
ENSMUSG00000059498	ENSMUSG00000074656	0.0272027			ENSMUSG00000000486	ENSMUSG00000028800	0.108493			ENSMUSG00000020098	ENSMUSG00000042215	0.174595			ENSMUSG00000026246	ENSMUSG00000030342	0.0960074			ENSMUSG00000019894	ENSMUSG00000021866	0.00430902
ENSMUSG00000045394	ENSMUSG00000049775	0.0272014			ENSMUSG00000031297	ENSMUSG00000097398	0.108456			ENSMUSG00000032492	ENSMUSG00000054252	0.174593			ENSMUSG00000025351	ENSMUSG00000034258	0.0960022			ENSMUSG00000050910	ENSMUSG00000085218	0.0043059
ENSMUSG00000017723	ENSMUSG00000024843	0.0271733			ENSMUSG00000026564	ENSMUSG00000046711	0.108428			ENSMUSG00000020679	ENSMUSG00000042429	0.174577			ENSMUSG00000027239	ENSMUSG00000109325	0.0959811			ENSMUSG00000025766	ENSMUSG00000041729	0.00428838
ENSMUSG00000027506	ENSMUSG00000049775	0.0271733			ENSMUSG00000031297	ENSMUSG00000059288	0.108427			ENSMUSG00000046841	ENSMUSG00000063060	0.174554			ENSMUSG00000031095	ENSMUSG00000109325	0.095973			ENSMUSG00000025766	ENSMUSG00000031441	0.004286
ENSMUSG00000003420	ENSMUSG00000022024	0.0271618			ENSMUSG00000036752	ENSMUSG00000068039	0.108422			ENSMUSG00000029103	ENSMUSG00000063060	0.174551			ENSMUSG00000004207	ENSMUSG00000028699	0.0959685			ENSMUSG00000021396	ENSMUSG00000066829	0.00427358
ENSMUSG00000022024	ENSMUSG00000086454	0.0271394			ENSMUSG00000022652	ENSMUSG00000025265	0.108402			ENSMUSG00000028480	ENSMUSG00000061082	0.174545			ENSMUSG00000024935	ENSMUSG00000074501	0.0959604			ENSMUSG00000021996	ENSMUSG00000061533	0.00426654
ENSMUSG00000022204	ENSMUSG00000049422	0.0271182			ENSMUSG00000030268	ENSMUSG00000048373	0.108402			ENSMUSG00000016256	ENSMUSG00000021944	0.174529			ENSMUSG00000025351	ENSMUSG00000040836	0.0959399			ENSMUSG00000033917	ENSMUSG00000066829	0.00426536
ENSMUSG00000022051	ENSMUSG00000026893	0.0271155			ENSMUSG00000031297	ENSMUSG00000050917	0.10838			ENSMUSG00000025902	ENSMUSG00000097928	0.174501			ENSMUSG00000024935	ENSMUSG00000040836	0.0959321			ENSMUSG00000026980	ENSMUSG00000060657	0.00424997
ENSMUSG00000027506	ENSMUSG00000051234	0.0271099			ENSMUSG00000040296	ENSMUSG00000043535	0.108374			ENSMUSG00000028545	ENSMUSG00000059325	0.174499			ENSMUSG00000004207	ENSMUSG00000020325	0.0959152			ENSMUSG00000061533	ENSMUSG00000085218	0.0042464
ENSMUSG00000038116	ENSMUSG00000074656	0.0270878			ENSMUSG00000000751	ENSMUSG00000021131	0.108368			ENSMUSG00000026726	ENSMUSG00000027422	0.174492			ENSMUSG00000025351	ENSMUSG00000031987	0.0959133			ENSMUSG00000025808	ENSMUSG00000063108	0.00424159
ENSMUSG00000031146	ENSMUSG00000038116	0.0270862			ENSMUSG00000082082	ENSMUSG00000095834	0.108367			ENSMUSG00000020679	ENSMUSG00000046841	0.174452			ENSMUSG00000024935	ENSMUSG00000062081	0.0958939			ENSMUSG00000041729	ENSMUSG00000085218	0.00423614
ENSMUSG00000024038	ENSMUSG00000030825	0.0270814			ENSMUSG00000007872	ENSMUSG00000099370	0.10836			ENSMUSG00000006731	ENSMUSG00000026726	0.174429			ENSMUSG00000031131	ENSMUSG00000046974	0.0958876			ENSMUSG00000079350	ENSMUSG00000087598	0.00423195
ENSMUSG00000026664	ENSMUSG00000062382	0.027072			ENSMUSG00000028164	ENSMUSG00000031609	0.108329			ENSMUSG00000021944	ENSMUSG00000027422	0.174428			ENSMUSG00000020325	ENSMUSG00000049382	0.095881			ENSMUSG00000031918	ENSMUSG00000041729	0.00422466
ENSMUSG00000022314	ENSMUSG00000023861	0.0270602			ENSMUSG00000020265	ENSMUSG00000022652	0.108327			ENSMUSG00000028545	ENSMUSG00000029553	0.174423			ENSMUSG00000026389	ENSMUSG00000035183	0.0958537			ENSMUSG00000006273	ENSMUSG00000038485	0.00422435
ENSMUSG00000049775	ENSMUSG00000074656	0.0270482			ENSMUSG00000005732	ENSMUSG00000023004	0.108304			ENSMUSG00000028128	ENSMUSG00000031502	0.174423			ENSMUSG00000025351	ENSMUSG00000028527	0.0958498			ENSMUSG00000031821	ENSMUSG00000050910	0.00421373
ENSMUSG00000022474	ENSMUSG00000031337	0.0270414			ENSMUSG00000028851	ENSMUSG00000030603	0.108278			ENSMUSG00000001175	ENSMUSG00000051379	0.174398			ENSMUSG00000018900	ENSMUSG00000072572	0.095842			ENSMUSG00000050910	ENSMUSG00000070604	0.00420969
ENSMUSG00000023861	ENSMUSG00000032249	0.0270401			ENSMUSG00000031297	ENSMUSG00000032387	0.108217			ENSMUSG00000021944	ENSMUSG00000051323	0.174389			ENSMUSG00000025838	ENSMUSG00000037031	0.0958415			ENSMUSG00000025766	ENSMUSG00000042436	0.00420578
ENSMUSG00000059498	ENSMUSG00000062382	0.0270315			ENSMUSG00000040650	ENSMUSG00000099370	0.108216			ENSMUSG00000024661	ENSMUSG00000032796	0.174374			ENSMUSG00000021998	ENSMUSG00000033213	0.0958294			ENSMUSG00000033917	ENSMUSG00000044807	0.00420436
ENSMUSG00000017548	ENSMUSG00000031146	0.0270251			ENSMUSG00000029430	ENSMUSG00000071172	0.108214			ENSMUSG00000025902	ENSMUSG00000032359	0.174353			ENSMUSG00000004207	ENSMUSG00000005125	0.0958062			ENSMUSG00000025766	ENSMUSG00000044807	0.00419543
ENSMUSG00000023072	ENSMUSG00000030825	0.0270234			ENSMUSG00000003038	ENSMUSG00000037894	0.108204			ENSMUSG00000026628	ENSMUSG00000051379	0.174308			ENSMUSG00000030792	ENSMUSG00000037440	0.0958019			ENSMUSG00000025808	ENSMUSG00000066829	0.00418848
ENSMUSG00000026664	ENSMUSG00000030246	0.0270025			ENSMUSG00000020361	ENSMUSG00000063694	0.108198			ENSMUSG00000010830	ENSMUSG00000031503	0.17427			ENSMUSG00000064010	ENSMUSG00000070737	0.0957717			ENSMUSG00000025766	ENSMUSG00000061533	0.00418678
ENSMUSG00000026664	ENSMUSG00000074656	0.0269903			ENSMUSG00000024026	ENSMUSG00000099370	0.108198			ENSMUSG00000028545	ENSMUSG00000031633	0.174244			ENSMUSG00000015575	ENSMUSG00000109325	0.0957679			ENSMUSG00000050910	ENSMUSG00000062901	0.00417701
ENSMUSG00000028179	ENSMUSG00000042099	0.0269874			ENSMUSG00000028164	ENSMUSG00000102252	0.108189			ENSMUSG00000009646	ENSMUSG00000038648	0.174225			ENSMUSG00000090841	ENSMUSG00000109325	0.0957643			ENSMUSG00000025260	ENSMUSG00000026980	0.004177
ENSMUSG00000034880	ENSMUSG00000091498	0.0269798			ENSMUSG00000023004	ENSMUSG00000026234	0.108185			ENSMUSG00000021676	ENSMUSG00000032796	0.174221			ENSMUSG00000047554	ENSMUSG00000092109	0.0957624			ENSMUSG00000033917	ENSMUSG00000061533	0.00417698
ENSMUSG00000030246	ENSMUSG00000038116	0.0269764			ENSMUSG00000014226	ENSMUSG00000046711	0.108185			ENSMUSG00000032327	ENSMUSG00000062991	0.174188			ENSMUSG00000002812	ENSMUSG00000046974	0.0957489			ENSMUSG00000045659	ENSMUSG00000084919	0.00416854
ENSMUSG00000022024	ENSMUSG00000035505	0.0269616			ENSMUSG00000000486	ENSMUSG00000025001	0.108183			ENSMUSG00000024738	ENSMUSG00000028207	0.174169			ENSMUSG00000021998	ENSMUSG00000027346	0.0957456			ENSMUSG00000031821	ENSMUSG00000038485	0.00416613
ENSMUSG00000059534	ENSMUSG00000079197	0.0269549			ENSMUSG00000022652	ENSMUSG00000031819	0.108182			ENSMUSG00000030761	ENSMUSG00000061082	0.17415			ENSMUSG00000021226	ENSMUSG00000026246	0.095725			ENSMUSG00000023966	ENSMUSG00000026980	0.00416
ENSMUSG00000024725	ENSMUSG00000063856	0.0269341			ENSMUSG00000000296	ENSMUSG00000005892	0.10818			ENSMUSG00000005836	ENSMUSG00000021278	0.174147			ENSMUSG00000030214	ENSMUSG00000064010	0.0957179			ENSMUSG00000026980	ENSMUSG00000028278	0.00413756
ENSMUSG00000038116	ENSMUSG00000046323	0.0269123			ENSMUSG00000027671	ENSMUSG00000043681	0.108179			ENSMUSG00000029195	ENSMUSG00000062991	0.174141			ENSMUSG00000022231	ENSMUSG00000109325	0.0957177			ENSMUSG00000033917	ENSMUSG00000044149	0.00411678
ENSMUSG00000031146	ENSMUSG00000032249	0.0269073			ENSMUSG00000022652	ENSMUSG00000062380	0.108173			ENSMUSG00000021944	ENSMUSG00000024663	0.174128			ENSMUSG00000020325	ENSMUSG00000064010	0.0957142			ENSMUSG00000028278	ENSMUSG00000061533	0.00410393
ENSMUSG00000038116	ENSMUSG00000086454	0.0269053			ENSMUSG00000026234	ENSMUSG00000027562	0.108171			ENSMUSG00000034738	ENSMUSG00000038400	0.174112			ENSMUSG00000000594	ENSMUSG00000033983	0.0957039			ENSMUSG00000050910	ENSMUSG00000079350	0.00410091
ENSMUSG00000023861	ENSMUSG00000045394	0.0268998			ENSMUSG00000011752	ENSMUSG00000027671	0.108163			ENSMUSG00000020806	ENSMUSG00000062991	0.174085			ENSMUSG00000000594	ENSMUSG00000033200	0.0956852			ENSMUSG00000026980	ENSMUSG00000079350	0.00409809
ENSMUSG00000041718	ENSMUSG00000091498	0.026897			ENSMUSG00000053062	ENSMUSG00000066009	0.108156			ENSMUSG00000032374	ENSMUSG00000039385	0.174078			ENSMUSG00000025838	ENSMUSG00000026280	0.0956756			ENSMUSG00000031918	ENSMUSG00000044149	0.00409733
ENSMUSG00000026893	ENSMUSG00000027510	0.0268662			ENSMUSG00000020361	ENSMUSG00000027671	0.108147			ENSMUSG00000029616	ENSMUSG00000063060	0.174065			ENSMUSG00000027233	ENSMUSG00000109325	0.0956548			ENSMUSG00000025808	ENSMUSG00000041729	0.00409064
ENSMUSG00000038116	ENSMUSG00000059498	0.0268661			ENSMUSG00000031609	ENSMUSG00000032494	0.108128			ENSMUSG00000020679	ENSMUSG00000029103	0.174061			ENSMUSG00000004207	ENSMUSG00000027346	0.0956509			ENSMUSG00000031918	ENSMUSG00000048355	0.0040789
ENSMUSG00000021591	ENSMUSG00000022051	0.0268623			ENSMUSG00000005892	ENSMUSG00000074830	0.108124			ENSMUSG00000004846	ENSMUSG00000032374	0.174039			ENSMUSG00000004207	ENSMUSG00000028793	0.0956473			ENSMUSG00000025766	ENSMUSG00000050332	0.00406555
ENSMUSG00000031490	ENSMUSG00000040428	0.0268609			ENSMUSG00000005892	ENSMUSG00000032946	0.108107			ENSMUSG00000025902	ENSMUSG00000042429	0.174031			ENSMUSG00000000594	ENSMUSG00000032702	0.0956436			ENSMUSG00000019894	ENSMUSG00000070604	0.00406048
ENSMUSG00000030246	ENSMUSG00000062382	0.0268457			ENSMUSG00000021196	ENSMUSG00000028691	0.108082			ENSMUSG00000006205	ENSMUSG00000051379	0.17403			ENSMUSG00000041571	ENSMUSG00000046974	0.0956415			ENSMUSG00000045659	ENSMUSG00000050910	0.00405922
ENSMUSG00000026893	ENSMUSG00000046323	0.0268423			ENSMUSG00000000958	ENSMUSG00000046711	0.108081			ENSMUSG00000002900	ENSMUSG00000019302	0.174018			ENSMUSG00000036478	ENSMUSG00000109325	0.0956409			ENSMUSG00000025808	ENSMUSG00000044149	0.00405745
ENSMUSG00000041287	ENSMUSG00000051257	0.0268364			ENSMUSG00000026234	ENSMUSG00000037894	0.108081			ENSMUSG00000001240	ENSMUSG00000032492	0.174011			ENSMUSG00000035491	ENSMUSG00000049382	0.0956388			ENSMUSG00000019894	ENSMUSG00000025766	0.00405299
ENSMUSG00000002768	ENSMUSG00000062382	0.0268164			ENSMUSG00000030268	ENSMUSG00000066652	0.108048			ENSMUSG00000031963	ENSMUSG00000032374	0.173991			ENSMUSG00000015619	ENSMUSG00000030792	0.0956338			ENSMUSG00000041729	ENSMUSG00000062901	0.00404065
ENSMUSG00000017548	ENSMUSG00000097113	0.0268087			ENSMUSG00000027671	ENSMUSG00000047751	0.108025			ENSMUSG00000020679	ENSMUSG00000020806	0.173978			ENSMUSG00000035183	ENSMUSG00000092341	0.0956129			ENSMUSG00000019894	ENSMUSG00000023966	0.00403862
ENSMUSG00000024446	ENSMUSG00000027510	0.0268007			ENSMUSG00000031297	ENSMUSG00000049295	0.108023			ENSMUSG00000020679	ENSMUSG00000026227	0.173959			ENSMUSG00000022912	ENSMUSG00000025351	0.0956093			ENSMUSG00000025260	ENSMUSG00000041729	0.00403535
ENSMUSG00000003420	ENSMUSG00000051257	0.0267954			ENSMUSG00000046711	ENSMUSG00000083534	0.108019			ENSMUSG00000020679	ENSMUSG00000025075	0.173957			ENSMUSG00000004270	ENSMUSG00000026246	0.0956082			ENSMUSG00000021396	ENSMUSG00000041729	0.00403385
ENSMUSG00000021591	ENSMUSG00000051257	0.0267565			ENSMUSG00000036752	ENSMUSG00000066979	0.107984			ENSMUSG00000022580	ENSMUSG00000028545	0.173939			ENSMUSG00000025283	ENSMUSG00000025838	0.0956054			ENSMUSG00000025808	ENSMUSG00000026980	0.00401053
ENSMUSG00000022474	ENSMUSG00000064373	0.026756			ENSMUSG00000024165	ENSMUSG00000063229	0.107978			ENSMUSG00000025902	ENSMUSG00000053897	0.173938			ENSMUSG00000002015	ENSMUSG00000021998	0.0956011			ENSMUSG00000025766	ENSMUSG00000063108	0.00400246
ENSMUSG00000031207	ENSMUSG00000051257	0.0267208			ENSMUSG00000040296	ENSMUSG00000056300	0.107975			ENSMUSG00000028207	ENSMUSG00000032796	0.1739			ENSMUSG00000000594	ENSMUSG00000026773	0.0955904			ENSMUSG00000048355	ENSMUSG00000062901	0.00400167
ENSMUSG00000022683	ENSMUSG00000064373	0.0267173			ENSMUSG00000032171	ENSMUSG00000036752	0.107969			ENSMUSG00000026726	ENSMUSG00000048058	0.173867			ENSMUSG00000001864	ENSMUSG00000025351	0.0955897			ENSMUSG00000045659	ENSMUSG00000048355	0.00399811
ENSMUSG00000027510	ENSMUSG00000031146	0.0266806			ENSMUSG00000029430	ENSMUSG00000032294	0.107961			ENSMUSG00000024738	ENSMUSG00000028152	0.173867			ENSMUSG00000027611	ENSMUSG00000064010	0.0955877			ENSMUSG00000019894	ENSMUSG00000021396	0.00399242
ENSMUSG00000027510	ENSMUSG00000049775	0.0266364			ENSMUSG00000020173	ENSMUSG00000032494	0.107953			ENSMUSG00000002900	ENSMUSG00000054252	0.173865			ENSMUSG00000074207	ENSMUSG00000096647	0.0955619			ENSMUSG00000031821	ENSMUSG00000061533	0.00397522
ENSMUSG00000026664	ENSMUSG00000059498	0.0266336			ENSMUSG00000063694	ENSMUSG00000068039	0.107952			ENSMUSG00000020077	ENSMUSG00000059325	0.173828			ENSMUSG00000047554	ENSMUSG00000049382	0.0955428			ENSMUSG00000023966	ENSMUSG00000084919	0.00396918
ENSMUSG00000022024	ENSMUSG00000030246	0.0266305			ENSMUSG00000026193	ENSMUSG00000028800	0.107936			ENSMUSG00000020661	ENSMUSG00000024738	0.173811			ENSMUSG00000029776	ENSMUSG00000046974	0.0955393			ENSMUSG00000060657	ENSMUSG00000087598	0.00396654
ENSMUSG00000022683	ENSMUSG00000024725	0.026629			ENSMUSG00000000486	ENSMUSG00000021835	0.107924			ENSMUSG00000032359	ENSMUSG00000063060	0.173796			ENSMUSG00000024935	ENSMUSG00000030792	0.0955315			ENSMUSG00000025260	ENSMUSG00000050910	0.00395459
ENSMUSG00000003420	ENSMUSG00000017548	0.0266227			ENSMUSG00000030413	ENSMUSG00000062518	0.107914			ENSMUSG00000056214	ENSMUSG00000062991	0.173796			ENSMUSG00000004207	ENSMUSG00000025839	0.0955252			ENSMUSG00000033917	ENSMUSG00000041729	0.00394783
ENSMUSG00000030825	ENSMUSG00000051234	0.0266138			ENSMUSG00000021953	ENSMUSG00000046711	0.107911			ENSMUSG00000034738	ENSMUSG00000038415	0.173733			ENSMUSG00000026246	ENSMUSG00000030214	0.0955183			ENSMUSG00000023966	ENSMUSG00000050332	0.00394482
ENSMUSG00000022051	ENSMUSG00000051234	0.0266114			ENSMUSG00000021759	ENSMUSG00000040296	0.107902			ENSMUSG00000031502	ENSMUSG00000039385	0.173724			ENSMUSG00000064010	ENSMUSG00000072594	0.0955179			ENSMUSG00000025808	ENSMUSG00000061533	0.00393704
ENSMUSG00000031207	ENSMUSG00000063856	0.0265895			ENSMUSG00000020358	ENSMUSG00000063694	0.107893			ENSMUSG00000031770	ENSMUSG00000051379	0.173721			ENSMUSG00000005125	ENSMUSG00000015619	0.0955059			ENSMUSG00000041729	ENSMUSG00000074071	0.00390635
ENSMUSG00000059534	ENSMUSG00000062797	0.0265643			ENSMUSG00000037894	ENSMUSG00000043681	0.107893			ENSMUSG00000021278	ENSMUSG00000025075	0.173661			ENSMUSG00000034258	ENSMUSG00000035183	0.0954945			ENSMUSG00000023966	ENSMUSG00000066829	0.00387397
ENSMUSG00000023861	ENSMUSG00000051234	0.0265533			ENSMUSG00000024791	ENSMUSG00000046711	0.107858			ENSMUSG00000021278	ENSMUSG00000032359	0.173621			ENSMUSG00000037031	ENSMUSG00000072572	0.0954867			ENSMUSG00000050910	ENSMUSG00000074071	0.00385692
ENSMUSG00000020949	ENSMUSG00000041718	0.0265466			ENSMUSG00000025934	ENSMUSG00000062518	0.107845			ENSMUSG00000020679	ENSMUSG00000025885	0.173599			ENSMUSG00000022565	ENSMUSG00000046974	0.0954828			ENSMUSG00000019894	ENSMUSG00000074071	0.00385642
ENSMUSG00000023861	ENSMUSG00000042099	0.0265464			ENSMUSG00000014226	ENSMUSG00000028953	0.107843			ENSMUSG00000031904	ENSMUSG00000051379	0.173576			ENSMUSG00000022443	ENSMUSG00000025351	0.095478			ENSMUSG00000041729	ENSMUSG00000045659	0.00385568
ENSMUSG00000004359	ENSMUSG00000032348	0.0265426			ENSMUSG00000004151	ENSMUSG00000099474	0.107802			ENSMUSG00000032796	ENSMUSG00000034205	0.17357			ENSMUSG00000079162	ENSMUSG00000090693	0.0954749			ENSMUSG00000019894	ENSMUSG00000074397	0.00384792
ENSMUSG00000027506	ENSMUSG00000041718	0.0265375			ENSMUSG00000022652	ENSMUSG00000059552	0.1078			ENSMUSG00000020661	ENSMUSG00000032796	0.173569			ENSMUSG00000004207	ENSMUSG00000070737	0.0954703			ENSMUSG00000025260	ENSMUSG00000048355	0.00383284
ENSMUSG00000022024	ENSMUSG00000041548	0.0265264			ENSMUSG00000037894	ENSMUSG00000063694	0.107781			ENSMUSG00000031074	ENSMUSG00000063060	0.173568			ENSMUSG00000021553	ENSMUSG00000072572	0.0954622			ENSMUSG00000028278	ENSMUSG00000050910	0.00380778
ENSMUSG00000038116	ENSMUSG00000041718	0.0265247			ENSMUSG00000031609	ENSMUSG00000095834	0.107776			ENSMUSG00000031990	ENSMUSG00000061082	0.173563			ENSMUSG00000035183	ENSMUSG00000069833	0.0954601			ENSMUSG00000033917	ENSMUSG00000050910	0.00378444
ENSMUSG00000023861	ENSMUSG00000030246	0.0265245			ENSMUSG00000022652	ENSMUSG00000050917	0.107774			ENSMUSG00000025196	ENSMUSG00000029553	0.173544			ENSMUSG00000017760	ENSMUSG00000026246	0.0954448			ENSMUSG00000028278	ENSMUSG00000041729	0.00378071
ENSMUSG00000002768	ENSMUSG00000074656	0.0265097			ENSMUSG00000022652	ENSMUSG00000059900	0.107766			ENSMUSG00000028480	ENSMUSG00000031503	0.173542			ENSMUSG00000024959	ENSMUSG00000046974	0.0954427			ENSMUSG00000028278	ENSMUSG00000048355	0.00374246
ENSMUSG00000034880	ENSMUSG00000041718	0.0265073			ENSMUSG00000002031	ENSMUSG00000046711	0.107765			ENSMUSG00000028545	ENSMUSG00000097928	0.173536			ENSMUSG00000025838	ENSMUSG00000070473	0.0954215			ENSMUSG00000033917	ENSMUSG00000038485	0.00361804
ENSMUSG00000032827	ENSMUSG00000049775	0.0264887			ENSMUSG00000000751	ENSMUSG00000099370	0.107762			ENSMUSG00000021278	ENSMUSG00000046841	0.17353			ENSMUSG00000000594	ENSMUSG00000043415	0.0954198			ENSMUSG00000023966	ENSMUSG00000048355	0.00357845
ENSMUSG00000032348	ENSMUSG00000034160	0.0264639			ENSMUSG00000001604	ENSMUSG00000021322	0.107749			ENSMUSG00000042429	ENSMUSG00000062991	0.173514			ENSMUSG00000002111	ENSMUSG00000046974	0.0954151			ENSMUSG00000019894	ENSMUSG00000025808	0.00356451
ENSMUSG00000021591	ENSMUSG00000074656	0.026462			ENSMUSG00000054766	ENSMUSG00000095661	0.107736			ENSMUSG00000003814	ENSMUSG00000021944	0.173501			ENSMUSG00000021998	ENSMUSG00000055884	0.0953906
ENSMUSG00000029249	ENSMUSG00000031146	0.0264441			ENSMUSG00000029304	ENSMUSG00000054766	0.107735			ENSMUSG00000031503	ENSMUSG00000038400	0.173405			ENSMUSG00000022415	ENSMUSG00000070473	0.0953434
ENSMUSG00000023861	ENSMUSG00000032827	0.0264435			ENSMUSG00000004151	ENSMUSG00000021759	0.107721			ENSMUSG00000028545	ENSMUSG00000058070	0.173375			ENSMUSG00000024935	ENSMUSG00000055884	0.0953421
ENSMUSG00000041718	ENSMUSG00000068220	0.0264423			ENSMUSG00000029430	ENSMUSG00000066000	0.107701			ENSMUSG00000020806	ENSMUSG00000063060	0.173326			ENSMUSG00000039382	ENSMUSG00000109325	0.0952944
ENSMUSG00000017723	ENSMUSG00000034880	0.0264379			ENSMUSG00000040649	ENSMUSG00000099370	0.1077			ENSMUSG00000009646	ENSMUSG00000053897	0.173258			ENSMUSG00000026246	ENSMUSG00000069835	0.0952913
ENSMUSG00000049422	ENSMUSG00000055401	0.0264272			ENSMUSG00000046711	ENSMUSG00000067916	0.107687			ENSMUSG00000022150	ENSMUSG00000062991	0.17323			ENSMUSG00000018900	ENSMUSG00000074207	0.0952879
ENSMUSG00000027510	ENSMUSG00000091498	0.0264153			ENSMUSG00000031297	ENSMUSG00000111149	0.107649			ENSMUSG00000030761	ENSMUSG00000031503	0.173216			ENSMUSG00000022636	ENSMUSG00000078924	0.095242
ENSMUSG00000027506	ENSMUSG00000097113	0.0263976			ENSMUSG00000000751	ENSMUSG00000031297	0.107639			ENSMUSG00000031503	ENSMUSG00000031963	0.173209			ENSMUSG00000046974	ENSMUSG00000067847	0.0952392
ENSMUSG00000062382	ENSMUSG00000068220	0.0263974			ENSMUSG00000032397	ENSMUSG00000063229	0.107638			ENSMUSG00000004846	ENSMUSG00000031502	0.173196			ENSMUSG00000024935	ENSMUSG00000072572	0.0952321
ENSMUSG00000026664	ENSMUSG00000050471	0.026394			ENSMUSG00000062518	ENSMUSG00000097173	0.107632			ENSMUSG00000030930	ENSMUSG00000051379	0.173194			ENSMUSG00000031432	ENSMUSG00000031812	0.0952209
ENSMUSG00000024446	ENSMUSG00000097113	0.0263762			ENSMUSG00000009863	ENSMUSG00000046711	0.107583			ENSMUSG00000020077	ENSMUSG00000037025	0.173182			ENSMUSG00000049382	ENSMUSG00000056366	0.095214
ENSMUSG00000026893	ENSMUSG00000029249	0.0263732			ENSMUSG00000078498	ENSMUSG00000095661	0.107553			ENSMUSG00000019916	ENSMUSG00000028545	0.173176			ENSMUSG00000002885	ENSMUSG00000109325	0.0952072
ENSMUSG00000017548	ENSMUSG00000041548	0.0263513			ENSMUSG00000021196	ENSMUSG00000029522	0.107542			ENSMUSG00000004633	ENSMUSG00000032492	0.173151			ENSMUSG00000021054	ENSMUSG00000021998	0.0951924
ENSMUSG00000046323	ENSMUSG00000097113	0.0263471			ENSMUSG00000025934	ENSMUSG00000040296	0.107511			ENSMUSG00000001240	ENSMUSG00000002900	0.173122			ENSMUSG00000027954	ENSMUSG00000049382	0.0951904
ENSMUSG00000022018	ENSMUSG00000024446	0.0263448			ENSMUSG00000032494	ENSMUSG00000058186	0.107508			ENSMUSG00000026726	ENSMUSG00000034205	0.173096			ENSMUSG00000096647	ENSMUSG00000100183	0.0951844
ENSMUSG00000059498	ENSMUSG00000059534	0.0263415			ENSMUSG00000024067	ENSMUSG00000026193	0.107498			ENSMUSG00000020679	ENSMUSG00000023959	0.173075			ENSMUSG00000026246	ENSMUSG00000047501	0.0951831
ENSMUSG00000002768	ENSMUSG00000028868	0.0263346			ENSMUSG00000026234	ENSMUSG00000027671	0.107489			ENSMUSG00000024738	ENSMUSG00000044433	0.172987			ENSMUSG00000023982	ENSMUSG00000046974	0.0951756
ENSMUSG00000028179	ENSMUSG00000086454	0.0263177			ENSMUSG00000001403	ENSMUSG00000063229	0.107477			ENSMUSG00000025130	ENSMUSG00000034738	0.172976			ENSMUSG00000025780	ENSMUSG00000046974	0.0951734
ENSMUSG00000038116	ENSMUSG00000097113	0.0263173			ENSMUSG00000020089	ENSMUSG00000023004	0.107461			ENSMUSG00000019302	ENSMUSG00000061082	0.172959			ENSMUSG00000022636	ENSMUSG00000072572	0.0951648
ENSMUSG00000025856	ENSMUSG00000027510	0.026311			ENSMUSG00000017453	ENSMUSG00000030268	0.10746			ENSMUSG00000025902	ENSMUSG00000046841	0.172942			ENSMUSG00000025838	ENSMUSG00000027346	0.0951619
ENSMUSG00000003420	ENSMUSG00000024446	0.0262824			ENSMUSG00000028964	ENSMUSG00000047751	0.107439			ENSMUSG00000006205	ENSMUSG00000026726	0.172938			ENSMUSG00000022636	ENSMUSG00000085939	0.0951487
ENSMUSG00000017723	ENSMUSG00000024360	0.0262775			ENSMUSG00000020415	ENSMUSG00000062518	0.107435			ENSMUSG00000001240	ENSMUSG00000034738	0.172923			ENSMUSG00000032366	ENSMUSG00000046974	0.0951232
ENSMUSG00000029249	ENSMUSG00000034880	0.026277			ENSMUSG00000021196	ENSMUSG00000078500	0.10742			ENSMUSG00000020053	ENSMUSG00000063060	0.172913			ENSMUSG00000026246	ENSMUSG00000052852	0.0951189
ENSMUSG00000036438	ENSMUSG00000045104	0.0262733			ENSMUSG00000062518	ENSMUSG00000066652	0.107403			ENSMUSG00000031502	ENSMUSG00000035314	0.172896			ENSMUSG00000025838	ENSMUSG00000028699	0.0951093
ENSMUSG00000002768	ENSMUSG00000024360	0.0262663			ENSMUSG00000008206	ENSMUSG00000053062	0.1074			ENSMUSG00000003814	ENSMUSG00000051379	0.172893			ENSMUSG00000018166	ENSMUSG00000064010	0.0950877
ENSMUSG00000024843	ENSMUSG00000049775	0.0262625			ENSMUSG00000004951	ENSMUSG00000043681	0.107399			ENSMUSG00000026726	ENSMUSG00000056888	0.17285			ENSMUSG00000021998	ENSMUSG00000032462	0.0950784
ENSMUSG00000046323	ENSMUSG00000062382	0.0262454			ENSMUSG00000000486	ENSMUSG00000034520	0.107384			ENSMUSG00000025196	ENSMUSG00000042510	0.172815			ENSMUSG00000034258	ENSMUSG00000096647	0.0950654
ENSMUSG00000022051	ENSMUSG00000025856	0.0262162			ENSMUSG00000011752	ENSMUSG00000063524	0.107379			ENSMUSG00000028480	ENSMUSG00000031502	0.172802			ENSMUSG00000021638	ENSMUSG00000064010	0.0950536
ENSMUSG00000027506	ENSMUSG00000031146	0.0262133			ENSMUSG00000027671	ENSMUSG00000027714	0.107366			ENSMUSG00000028545	ENSMUSG00000051022	0.172789			ENSMUSG00000037031	ENSMUSG00000074272	0.0950471
ENSMUSG00000026664	ENSMUSG00000091498	0.0262128			ENSMUSG00000023004	ENSMUSG00000028156	0.10736			ENSMUSG00000021944	ENSMUSG00000027248	0.172701			ENSMUSG00000011114	ENSMUSG00000046974	0.0950434
ENSMUSG00000030825	ENSMUSG00000055401	0.0262075			ENSMUSG00000046711	ENSMUSG00000060519	0.107355			ENSMUSG00000020679	ENSMUSG00000026688	0.172638			ENSMUSG00000032204	ENSMUSG00000035183	0.0950426
ENSMUSG00000032249	ENSMUSG00000050471	0.0262018			ENSMUSG00000004151	ENSMUSG00000025934	0.107334			ENSMUSG00000020661	ENSMUSG00000026726	0.172629			ENSMUSG00000003153	ENSMUSG00000025351	0.0950425
ENSMUSG00000022474	ENSMUSG00000027751	0.0261958			ENSMUSG00000022682	ENSMUSG00000029430	0.107331			ENSMUSG00000020098	ENSMUSG00000032374	0.172621			ENSMUSG00000030214	ENSMUSG00000035183	0.0950371
ENSMUSG00000022024	ENSMUSG00000024843	0.0261707			ENSMUSG00000028953	ENSMUSG00000036752	0.107319			ENSMUSG00000026478	ENSMUSG00000070436	0.172595			ENSMUSG00000053559	ENSMUSG00000109325	0.0950173
ENSMUSG00000022024	ENSMUSG00000068220	0.0261641			ENSMUSG00000004151	ENSMUSG00000048373	0.107301			ENSMUSG00000024738	ENSMUSG00000056888	0.172539			ENSMUSG00000015619	ENSMUSG00000027954	0.0950121
ENSMUSG00000041548	ENSMUSG00000049775	0.0261639			ENSMUSG00000028691	ENSMUSG00000078498	0.107299			ENSMUSG00000010830	ENSMUSG00000031502	0.172529			ENSMUSG00000035183	ENSMUSG00000079162	0.0950039
ENSMUSG00000023861	ENSMUSG00000097113	0.0261596			ENSMUSG00000006442	ENSMUSG00000063694	0.107295			ENSMUSG00000026604	ENSMUSG00000028545	0.172523			ENSMUSG00000026246	ENSMUSG00000092341	0.0949987
ENSMUSG00000003420	ENSMUSG00000032249	0.026155			ENSMUSG00000030619	ENSMUSG00000099370	0.10729			ENSMUSG00000020679	ENSMUSG00000021384	0.172516			ENSMUSG00000030214	ENSMUSG00000096647	0.0949647
ENSMUSG00000038116	ENSMUSG00000062797	0.0261135			ENSMUSG00000004151	ENSMUSG00000102252	0.107285			ENSMUSG00000023092	ENSMUSG00000051379	0.172512			ENSMUSG00000021998	ENSMUSG00000060675	0.0949519
ENSMUSG00000022051	ENSMUSG00000068220	0.0261126			ENSMUSG00000030603	ENSMUSG00000054766	0.107272			ENSMUSG00000022136	ENSMUSG00000061082	0.172484			ENSMUSG00000039529	ENSMUSG00000096647	0.0949368
ENSMUSG00000004359	ENSMUSG00000030825	0.026108			ENSMUSG00000032171	ENSMUSG00000046711	0.10726			ENSMUSG00000023092	ENSMUSG00000026726	0.17248			ENSMUSG00000008668	ENSMUSG00000035183	0.0949319
ENSMUSG00000022024	ENSMUSG00000027510	0.0260913			ENSMUSG00000022652	ENSMUSG00000045333	0.107257			ENSMUSG00000046841	ENSMUSG00000062991	0.172352			ENSMUSG00000025351	ENSMUSG00000031488	0.0949287
ENSMUSG00000024360	ENSMUSG00000027506	0.0260881			ENSMUSG00000029138	ENSMUSG00000031297	0.107255			ENSMUSG00000019539	ENSMUSG00000025196	0.172313			ENSMUSG00000020846	ENSMUSG00000035183	0.0949218
ENSMUSG00000022024	ENSMUSG00000040652	0.0260841			ENSMUSG00000028164	ENSMUSG00000082082	0.107253			ENSMUSG00000025902	ENSMUSG00000055912	0.172304			ENSMUSG00000033174	ENSMUSG00000109325	0.0949158
ENSMUSG00000027510	ENSMUSG00000041548	0.0260598			ENSMUSG00000046711	ENSMUSG00000097398	0.10724			ENSMUSG00000031074	ENSMUSG00000062991	0.172298			ENSMUSG00000056737	ENSMUSG00000109325	0.0949122
ENSMUSG00000041548	ENSMUSG00000062382	0.0260464			ENSMUSG00000022652	ENSMUSG00000025955	0.107231			ENSMUSG00000023092	ENSMUSG00000032796	0.172271			ENSMUSG00000021371	ENSMUSG00000026246	0.0949122
ENSMUSG00000021591	ENSMUSG00000041718	0.0260399			ENSMUSG00000078500	ENSMUSG00000099370	0.107227			ENSMUSG00000028039	ENSMUSG00000042215	0.172238			ENSMUSG00000028618	ENSMUSG00000046974	0.0948979
ENSMUSG00000045104	ENSMUSG00000097113	0.0260373			ENSMUSG00000004151	ENSMUSG00000058186	0.107226			ENSMUSG00000002900	ENSMUSG00000028763	0.172236			ENSMUSG00000040242	ENSMUSG00000046974	0.0948924
ENSMUSG00000042099	ENSMUSG00000049775	0.026033			ENSMUSG00000028519	ENSMUSG00000046711	0.107223			ENSMUSG00000028128	ENSMUSG00000070436	0.172235			ENSMUSG00000021998	ENSMUSG00000023043	0.0948847
ENSMUSG00000023861	ENSMUSG00000068220	0.0260071			ENSMUSG00000018583	ENSMUSG00000023004	0.107223			ENSMUSG00000025902	ENSMUSG00000029195	0.172199			ENSMUSG00000033213	ENSMUSG00000092109	0.0948818
ENSMUSG00000021591	ENSMUSG00000031490	0.0260059			ENSMUSG00000027671	ENSMUSG00000068039	0.107219			ENSMUSG00000025075	ENSMUSG00000025902	0.172182			ENSMUSG00000018900	ENSMUSG00000085939	0.0948818
ENSMUSG00000024725	ENSMUSG00000028179	0.025997			ENSMUSG00000037894	ENSMUSG00000066009	0.107207			ENSMUSG00000032796	ENSMUSG00000048058	0.172169			ENSMUSG00000025838	ENSMUSG00000085939	0.0948816
ENSMUSG00000049775	ENSMUSG00000059498	0.0259918			ENSMUSG00000028164	ENSMUSG00000092349	0.10718			ENSMUSG00000041842	ENSMUSG00000063060	0.172159			ENSMUSG00000020900	ENSMUSG00000109325	0.0948775
ENSMUSG00000002768	ENSMUSG00000035505	0.0259858			ENSMUSG00000020358	ENSMUSG00000036752	0.107157			ENSMUSG00000048058	ENSMUSG00000051379	0.172158			ENSMUSG00000021998	ENSMUSG00000025006	0.0948664
ENSMUSG00000024725	ENSMUSG00000049775	0.0259825			ENSMUSG00000043535	ENSMUSG00000095834	0.107156			ENSMUSG00000020679	ENSMUSG00000029616	0.172147			ENSMUSG00000000594	ENSMUSG00000027997	0.0948597
ENSMUSG00000028868	ENSMUSG00000031490	0.0259731			ENSMUSG00000029657	ENSMUSG00000036752	0.107148			ENSMUSG00000030934	ENSMUSG00000032374	0.172141			ENSMUSG00000024975	ENSMUSG00000035183	0.0948405
ENSMUSG00000040428	ENSMUSG00000097113	0.0259668			ENSMUSG00000005892	ENSMUSG00000079471	0.107133			ENSMUSG00000016256	ENSMUSG00000051379	0.172139			ENSMUSG00000030655	ENSMUSG00000035183	0.0948345
ENSMUSG00000059498	ENSMUSG00000079197	0.0259554			ENSMUSG00000031297	ENSMUSG00000083534	0.107131			ENSMUSG00000025196	ENSMUSG00000026604	0.172133			ENSMUSG00000032462	ENSMUSG00000035183	0.0948317
ENSMUSG00000062382	ENSMUSG00000074656	0.0259305			ENSMUSG00000056300	ENSMUSG00000095834	0.107114			ENSMUSG00000025902	ENSMUSG00000029103	0.172093			ENSMUSG00000017009	ENSMUSG00000056366	0.0947998
ENSMUSG00000022051	ENSMUSG00000024038	0.0259263			ENSMUSG00000027562	ENSMUSG00000063524	0.107111			ENSMUSG00000041362	ENSMUSG00000061082	0.172085			ENSMUSG00000030342	ENSMUSG00000096647	0.0947694
ENSMUSG00000032249	ENSMUSG00000045104	0.0259071			ENSMUSG00000029430	ENSMUSG00000034024	0.1071			ENSMUSG00000025196	ENSMUSG00000028763	0.172077			ENSMUSG00000072572	ENSMUSG00000078924	0.0947661
ENSMUSG00000017723	ENSMUSG00000059498	0.0259013			ENSMUSG00000005892	ENSMUSG00000025964	0.107082			ENSMUSG00000005836	ENSMUSG00000025196	0.172053			ENSMUSG00000026383	ENSMUSG00000109325	0.0947601
ENSMUSG00000022314	ENSMUSG00000038116	0.0258899			ENSMUSG00000028164	ENSMUSG00000056300	0.107061			ENSMUSG00000028763	ENSMUSG00000032492	0.172051			ENSMUSG00000041895	ENSMUSG00000109325	0.0947573
ENSMUSG00000036438	ENSMUSG00000079197	0.0258891			ENSMUSG00000029304	ENSMUSG00000062518	0.107059			ENSMUSG00000021676	ENSMUSG00000021944	0.172006			ENSMUSG00000046974	ENSMUSG00000062619	0.0947519
ENSMUSG00000035505	ENSMUSG00000051257	0.0258874			ENSMUSG00000034154	ENSMUSG00000053062	0.107057			ENSMUSG00000026688	ENSMUSG00000063060	0.171985			ENSMUSG00000004207	ENSMUSG00000018166	0.0947426
ENSMUSG00000041548	ENSMUSG00000097113	0.0258664			ENSMUSG00000022012	ENSMUSG00000043629	0.107056			ENSMUSG00000021278	ENSMUSG00000055912	0.17197			ENSMUSG00000025351	ENSMUSG00000025612	0.0947306
ENSMUSG00000050471	ENSMUSG00000062382	0.0258385			ENSMUSG00000025423	ENSMUSG00000046711	0.107055			ENSMUSG00000020077	ENSMUSG00000032265	0.171967			ENSMUSG00000046229	ENSMUSG00000046974	0.0947223
ENSMUSG00000002768	ENSMUSG00000051257	0.0258265			ENSMUSG00000000751	ENSMUSG00000027671	0.107049			ENSMUSG00000032374	ENSMUSG00000048376	0.171914			ENSMUSG00000058022	ENSMUSG00000064010	0.0947214
ENSMUSG00000030825	ENSMUSG00000034160	0.0258113			ENSMUSG00000032294	ENSMUSG00000046711	0.107038			ENSMUSG00000005973	ENSMUSG00000032492	0.171879			ENSMUSG00000025838	ENSMUSG00000032220	0.0947136
ENSMUSG00000021591	ENSMUSG00000023861	0.0258091			ENSMUSG00000032171	ENSMUSG00000043681	0.107019			ENSMUSG00000002900	ENSMUSG00000004633	0.171868			ENSMUSG00000046974	ENSMUSG00000075706	0.094712
ENSMUSG00000031337	ENSMUSG00000097113	0.0257972			ENSMUSG00000013089	ENSMUSG00000032494	0.107009			ENSMUSG00000026726	ENSMUSG00000030062	0.17179			ENSMUSG00000023932	ENSMUSG00000046974	0.0947073
ENSMUSG00000040652	ENSMUSG00000051257	0.0257876			ENSMUSG00000027562	ENSMUSG00000043681	0.106993			ENSMUSG00000018339	ENSMUSG00000026726	0.171788			ENSMUSG00000026073	ENSMUSG00000026246	0.0947004
ENSMUSG00000022024	ENSMUSG00000032827	0.0257488			ENSMUSG00000005892	ENSMUSG00000030491	0.106951			ENSMUSG00000020098	ENSMUSG00000031503	0.171787			ENSMUSG00000027346	ENSMUSG00000049382	0.0947002
ENSMUSG00000024843	ENSMUSG00000041718	0.0257464			ENSMUSG00000022040	ENSMUSG00000078498	0.106944			ENSMUSG00000031502	ENSMUSG00000041688	0.171785			ENSMUSG00000021998	ENSMUSG00000030214	0.0946916
ENSMUSG00000062797	ENSMUSG00000091498	0.0257344			ENSMUSG00000005892	ENSMUSG00000024222	0.106943			ENSMUSG00000026478	ENSMUSG00000042215	0.171774			ENSMUSG00000013766	ENSMUSG00000021998	0.0946791
ENSMUSG00000059498	ENSMUSG00000091498	0.0257343			ENSMUSG00000055560	ENSMUSG00000062518	0.106932			ENSMUSG00000024738	ENSMUSG00000027422	0.171764			ENSMUSG00000050737	ENSMUSG00000064010	0.094671
ENSMUSG00000031490	ENSMUSG00000086454	0.0257171			ENSMUSG00000032494	ENSMUSG00000097173	0.106928			ENSMUSG00000024503	ENSMUSG00000032492	0.171749			ENSMUSG00000021998	ENSMUSG00000025839	0.0946656
ENSMUSG00000022474	ENSMUSG00000040428	0.0256961			ENSMUSG00000021131	ENSMUSG00000046711	0.106919			ENSMUSG00000042429	ENSMUSG00000063060	0.171747			ENSMUSG00000030792	ENSMUSG00000038600	0.0946567
ENSMUSG00000022474	ENSMUSG00000047888	0.025671			ENSMUSG00000021196	ENSMUSG00000043251	0.106912			ENSMUSG00000027313	ENSMUSG00000051379	0.171723			ENSMUSG00000021998	ENSMUSG00000034957	0.0946547
ENSMUSG00000024725	ENSMUSG00000031146	0.0256631			ENSMUSG00000024067	ENSMUSG00000053062	0.106912			ENSMUSG00000026726	ENSMUSG00000026994	0.171713			ENSMUSG00000026246	ENSMUSG00000033227	0.0946524
ENSMUSG00000022051	ENSMUSG00000031146	0.02566			ENSMUSG00000020415	ENSMUSG00000026193	0.106911			ENSMUSG00000020077	ENSMUSG00000055912	0.171702			ENSMUSG00000018166	ENSMUSG00000070473	0.0946467
ENSMUSG00000030246	ENSMUSG00000059534	0.0256556			ENSMUSG00000004151	ENSMUSG00000040669	0.106905			ENSMUSG00000021944	ENSMUSG00000029101	0.1717			ENSMUSG00000008668	ENSMUSG00000096647	0.0946264
ENSMUSG00000024446	ENSMUSG00000035505	0.0256428			ENSMUSG00000021322	ENSMUSG00000022012	0.106901			ENSMUSG00000021944	ENSMUSG00000026994	0.171686			ENSMUSG00000054892	ENSMUSG00000068762	0.0946229
ENSMUSG00000017548	ENSMUSG00000032827	0.0256416			ENSMUSG00000023004	ENSMUSG00000066979	0.106892			ENSMUSG00000019539	ENSMUSG00000020077	0.171676			ENSMUSG00000000594	ENSMUSG00000053559	0.0946085
ENSMUSG00000026893	ENSMUSG00000031146	0.0256345			ENSMUSG00000019373	ENSMUSG00000063229	0.106886			ENSMUSG00000025196	ENSMUSG00000058070	0.171672			ENSMUSG00000021998	ENSMUSG00000069833	0.0946058
ENSMUSG00000022018	ENSMUSG00000051257	0.0256238			ENSMUSG00000046711	ENSMUSG00000067702	0.106886			ENSMUSG00000020679	ENSMUSG00000031074	0.171658			ENSMUSG00000024935	ENSMUSG00000026280	0.0945951
ENSMUSG00000027506	ENSMUSG00000040652	0.0256176			ENSMUSG00000006398	ENSMUSG00000023004	0.106867			ENSMUSG00000005360	ENSMUSG00000025196	0.171647			ENSMUSG00000035183	ENSMUSG00000076435	0.0945907
ENSMUSG00000020949	ENSMUSG00000031146	0.0256067			ENSMUSG00000021196	ENSMUSG00000051176	0.106856			ENSMUSG00000026726	ENSMUSG00000028207	0.171618			ENSMUSG00000025838	ENSMUSG00000034258	0.0945887
ENSMUSG00000024038	ENSMUSG00000028179	0.0256064			ENSMUSG00000000486	ENSMUSG00000071658	0.106845			ENSMUSG00000032374	ENSMUSG00000035314	0.171595			ENSMUSG00000000594	ENSMUSG00000100183	0.0945834
ENSMUSG00000024038	ENSMUSG00000038116	0.0256047			ENSMUSG00000014226	ENSMUSG00000039041	0.106839			ENSMUSG00000032492	ENSMUSG00000038415	0.171589			ENSMUSG00000019851	ENSMUSG00000021998	0.0945759
ENSMUSG00000024446	ENSMUSG00000024843	0.0255962			ENSMUSG00000046711	ENSMUSG00000057113	0.106838			ENSMUSG00000021944	ENSMUSG00000034205	0.171576			ENSMUSG00000038600	ENSMUSG00000070473	0.0945598
ENSMUSG00000027751	ENSMUSG00000028179	0.0255904			ENSMUSG00000031609	ENSMUSG00000040296	0.106833			ENSMUSG00000006205	ENSMUSG00000024738	0.171488			ENSMUSG00000040836	ENSMUSG00000064010	0.0945279
ENSMUSG00000023861	ENSMUSG00000046323	0.025581			ENSMUSG00000071658	ENSMUSG00000099370	0.106831			ENSMUSG00000021278	ENSMUSG00000053897	0.17148			ENSMUSG00000021226	ENSMUSG00000070473	0.0945242
ENSMUSG00000022051	ENSMUSG00000030246	0.025568			ENSMUSG00000054766	ENSMUSG00000057113	0.106825			ENSMUSG00000027784	ENSMUSG00000042215	0.17147			ENSMUSG00000021998	ENSMUSG00000025283	0.0945125
ENSMUSG00000002768	ENSMUSG00000017723	0.0255644			ENSMUSG00000017453	ENSMUSG00000026193	0.106816			ENSMUSG00000029553	ENSMUSG00000034738	0.171468			ENSMUSG00000030849	ENSMUSG00000056366	0.0944985
ENSMUSG00000002768	ENSMUSG00000041718	0.0255573			ENSMUSG00000004151	ENSMUSG00000097173	0.106794			ENSMUSG00000031503	ENSMUSG00000048376	0.17139			ENSMUSG00000024935	ENSMUSG00000027346	0.0944884
ENSMUSG00000002768	ENSMUSG00000034880	0.0255503			ENSMUSG00000000486	ENSMUSG00000028093	0.106791			ENSMUSG00000009646	ENSMUSG00000058070	0.171295			ENSMUSG00000024935	ENSMUSG00000060675	0.0944861
ENSMUSG00000027510	ENSMUSG00000062797	0.0255126			ENSMUSG00000001604	ENSMUSG00000099474	0.106781			ENSMUSG00000002900	ENSMUSG00000038415	0.171244			ENSMUSG00000050732	ENSMUSG00000056366	0.0944664
ENSMUSG00000027751	ENSMUSG00000051257	0.025504			ENSMUSG00000022351	ENSMUSG00000023004	0.10676			ENSMUSG00000018906	ENSMUSG00000026249	0.171243			ENSMUSG00000004207	ENSMUSG00000074207	0.0944444
ENSMUSG00000032249	ENSMUSG00000091498	0.0254892			ENSMUSG00000031297	ENSMUSG00000059900	0.106747			ENSMUSG00000025196	ENSMUSG00000097928	0.171229			ENSMUSG00000032220	ENSMUSG00000064010	0.0944338
ENSMUSG00000026893	ENSMUSG00000041718	0.0254888			ENSMUSG00000004151	ENSMUSG00000013089	0.106738			ENSMUSG00000025196	ENSMUSG00000041688	0.171204			ENSMUSG00000025838	ENSMUSG00000072572	0.0944333
ENSMUSG00000021591	ENSMUSG00000027506	0.0254792			ENSMUSG00000026193	ENSMUSG00000095661	0.106719			ENSMUSG00000009646	ENSMUSG00000029553	0.171204			ENSMUSG00000026073	ENSMUSG00000035183	0.0944169
ENSMUSG00000022051	ENSMUSG00000040652	0.0254749			ENSMUSG00000000409	ENSMUSG00000005892	0.106717			ENSMUSG00000018906	ENSMUSG00000025130	0.171197			ENSMUSG00000050737	ENSMUSG00000096647	0.094402
ENSMUSG00000003420	ENSMUSG00000041718	0.0254717			ENSMUSG00000031826	ENSMUSG00000063229	0.106696			ENSMUSG00000021944	ENSMUSG00000052353	0.171147			ENSMUSG00000019810	ENSMUSG00000049382	0.0944002
ENSMUSG00000031207	ENSMUSG00000032348	0.025469			ENSMUSG00000022040	ENSMUSG00000062518	0.106692			ENSMUSG00000027313	ENSMUSG00000032796	0.171097			ENSMUSG00000005054	ENSMUSG00000049382	0.094391
ENSMUSG00000020949	ENSMUSG00000022204	0.0254687			ENSMUSG00000029430	ENSMUSG00000095661	0.106687			ENSMUSG00000005973	ENSMUSG00000034738	0.171092			ENSMUSG00000025351	ENSMUSG00000028378	0.0943909
ENSMUSG00000030825	ENSMUSG00000031337	0.0254386			ENSMUSG00000028807	ENSMUSG00000031297	0.106683			ENSMUSG00000024661	ENSMUSG00000026726	0.171036			ENSMUSG00000064010	ENSMUSG00000069833	0.0943902
ENSMUSG00000031146	ENSMUSG00000062382	0.0254305			ENSMUSG00000021196	ENSMUSG00000024409	0.106647			ENSMUSG00000026688	ENSMUSG00000062991	0.171004			ENSMUSG00000030917	ENSMUSG00000064010	0.0943832
ENSMUSG00000033769	ENSMUSG00000051257	0.0254276			ENSMUSG00000030609	ENSMUSG00000063229	0.10664			ENSMUSG00000029195	ENSMUSG00000063060	0.170995			ENSMUSG00000024935	ENSMUSG00000037580	0.0943785
ENSMUSG00000002768	ENSMUSG00000038116	0.0254254			ENSMUSG00000020173	ENSMUSG00000022012	0.106635			ENSMUSG00000018593	ENSMUSG00000026478	0.170949			ENSMUSG00000049382	ENSMUSG00000072572	0.0943465
ENSMUSG00000026664	ENSMUSG00000041718	0.0254198			ENSMUSG00000031297	ENSMUSG00000110489	0.106626			ENSMUSG00000024663	ENSMUSG00000051379	0.170946			ENSMUSG00000025838	ENSMUSG00000037580	0.0943403
ENSMUSG00000029249	ENSMUSG00000059498	0.0254167			ENSMUSG00000022652	ENSMUSG00000083534	0.106618			ENSMUSG00000029103	ENSMUSG00000031503	0.170899			ENSMUSG00000023224	ENSMUSG00000026246	0.0943386
ENSMUSG00000027506	ENSMUSG00000086454	0.0254028			ENSMUSG00000026193	ENSMUSG00000055560	0.106617			ENSMUSG00000009646	ENSMUSG00000055912	0.17086			ENSMUSG00000054484	ENSMUSG00000109325	0.0943341
ENSMUSG00000041287	ENSMUSG00000091498	0.025402			ENSMUSG00000006398	ENSMUSG00000036752	0.106617			ENSMUSG00000022150	ENSMUSG00000031503	0.17084			ENSMUSG00000025921	ENSMUSG00000109325	0.0943265
ENSMUSG00000024446	ENSMUSG00000032827	0.0254011			ENSMUSG00000031297	ENSMUSG00000045333	0.106616			ENSMUSG00000024738	ENSMUSG00000026628	0.170832			ENSMUSG00000021998	ENSMUSG00000030655	0.0943224
ENSMUSG00000032249	ENSMUSG00000059534	0.0253887			ENSMUSG00000041431	ENSMUSG00000063229	0.106613			ENSMUSG00000019539	ENSMUSG00000028545	0.170831			ENSMUSG00000004207	ENSMUSG00000091412	0.0943148
ENSMUSG00000030246	ENSMUSG00000049775	0.025384			ENSMUSG00000004151	ENSMUSG00000092349	0.106603			ENSMUSG00000039385	ENSMUSG00000042215	0.170826			ENSMUSG00000017009	ENSMUSG00000025351	0.0943147
ENSMUSG00000031490	ENSMUSG00000040652	0.0253785			ENSMUSG00000016319	ENSMUSG00000068039	0.106598			ENSMUSG00000041842	ENSMUSG00000062991	0.170792			ENSMUSG00000062081	ENSMUSG00000109325	0.0943091
ENSMUSG00000002768	ENSMUSG00000040652	0.0253359			ENSMUSG00000028953	ENSMUSG00000063229	0.106593			ENSMUSG00000022580	ENSMUSG00000061082	0.170764			ENSMUSG00000024014	ENSMUSG00000025838	0.0943045
ENSMUSG00000023861	ENSMUSG00000024843	0.0253351			ENSMUSG00000067916	ENSMUSG00000099370	0.106585			ENSMUSG00000025885	ENSMUSG00000062991	0.170755			ENSMUSG00000017760	ENSMUSG00000085939	0.0942972
ENSMUSG00000028868	ENSMUSG00000049775	0.0253321			ENSMUSG00000025001	ENSMUSG00000053062	0.106583			ENSMUSG00000031503	ENSMUSG00000051022	0.17075			ENSMUSG00000024935	ENSMUSG00000025839	0.0942936
ENSMUSG00000040428	ENSMUSG00000051257	0.0253249			ENSMUSG00000021131	ENSMUSG00000027804	0.106582			ENSMUSG00000026604	ENSMUSG00000032492	0.170731			ENSMUSG00000028773	ENSMUSG00000046974	0.0942873
ENSMUSG00000003420	ENSMUSG00000097113	0.0253205			ENSMUSG00000006442	ENSMUSG00000023004	0.106568			ENSMUSG00000003814	ENSMUSG00000026726	0.170719			ENSMUSG00000004207	ENSMUSG00000015702	0.0942864
ENSMUSG00000017548	ENSMUSG00000068220	0.0253181			ENSMUSG00000004151	ENSMUSG00000031609	0.106566			ENSMUSG00000028039	ENSMUSG00000070436	0.170666			ENSMUSG00000046974	ENSMUSG00000055817	0.0942854
ENSMUSG00000017723	ENSMUSG00000045104	0.0253066			ENSMUSG00000005892	ENSMUSG00000025423	0.106564			ENSMUSG00000018906	ENSMUSG00000024868	0.170656			ENSMUSG00000021638	ENSMUSG00000025838	0.0942764
ENSMUSG00000028179	ENSMUSG00000040428	0.0253031			ENSMUSG00000023004	ENSMUSG00000029657	0.10656			ENSMUSG00000024503	ENSMUSG00000034738	0.170653			ENSMUSG00000000594	ENSMUSG00000017760	0.0942611
ENSMUSG00000022018	ENSMUSG00000074656	0.0252944			ENSMUSG00000032387	ENSMUSG00000046711	0.106527			ENSMUSG00000018906	ENSMUSG00000028128	0.170649			ENSMUSG00000064202	ENSMUSG00000109325	0.0942466
ENSMUSG00000028868	ENSMUSG00000038116	0.0252605			ENSMUSG00000046711	ENSMUSG00000049295	0.106517			ENSMUSG00000021365	ENSMUSG00000025196	0.170632			ENSMUSG00000030329	ENSMUSG00000046974	0.0942326
ENSMUSG00000028868	ENSMUSG00000062382	0.0252581			ENSMUSG00000000751	ENSMUSG00000037894	0.106516			ENSMUSG00000024738	ENSMUSG00000051323	0.170618			ENSMUSG00000035183	ENSMUSG00000058022	0.0942236
ENSMUSG00000024446	ENSMUSG00000027751	0.0252408			ENSMUSG00000040850	ENSMUSG00000046711	0.106515			ENSMUSG00000019916	ENSMUSG00000032492	0.170608			ENSMUSG00000035183	ENSMUSG00000073724	0.0942178
ENSMUSG00000021591	ENSMUSG00000049775	0.0252295			ENSMUSG00000013089	ENSMUSG00000082082	0.106509			ENSMUSG00000023092	ENSMUSG00000024738	0.170602			ENSMUSG00000033200	ENSMUSG00000035183	0.0941947
ENSMUSG00000002768	ENSMUSG00000025856	0.0252287			ENSMUSG00000028800	ENSMUSG00000030268	0.106501			ENSMUSG00000031502	ENSMUSG00000070436	0.170594			ENSMUSG00000025839	ENSMUSG00000047554	0.0941724
ENSMUSG00000022051	ENSMUSG00000086454	0.0252201			ENSMUSG00000005732	ENSMUSG00000030603	0.106496			ENSMUSG00000026726	ENSMUSG00000027313	0.170588			ENSMUSG00000032204	ENSMUSG00000064010	0.0941715
ENSMUSG00000030246	ENSMUSG00000031146	0.0252148			ENSMUSG00000061330	ENSMUSG00000063694	0.106493			ENSMUSG00000028545	ENSMUSG00000042510	0.170578			ENSMUSG00000026073	ENSMUSG00000064010	0.0941673
ENSMUSG00000051234	ENSMUSG00000051257	0.0252084			ENSMUSG00000026193	ENSMUSG00000052776	0.106493			ENSMUSG00000029101	ENSMUSG00000051379	0.170556			ENSMUSG00000000594	ENSMUSG00000039110	0.0941605
ENSMUSG00000022474	ENSMUSG00000045394	0.0252058			ENSMUSG00000023004	ENSMUSG00000032397	0.106491			ENSMUSG00000020679	ENSMUSG00000056214	0.170497			ENSMUSG00000000594	ENSMUSG00000031432	0.0941345
ENSMUSG00000017723	ENSMUSG00000040652	0.0252015			ENSMUSG00000022652	ENSMUSG00000030365	0.106487			ENSMUSG00000027447	ENSMUSG00000032796	0.170485			ENSMUSG00000025351	ENSMUSG00000043415	0.0941185
ENSMUSG00000032249	ENSMUSG00000062382	0.0251941			ENSMUSG00000023004	ENSMUSG00000042079	0.106453			ENSMUSG00000020679	ENSMUSG00000022150	0.170459			ENSMUSG00000074501	ENSMUSG00000109325	0.0941149
ENSMUSG00000031490	ENSMUSG00000073538	0.0251895			ENSMUSG00000014226	ENSMUSG00000018583	0.106447			ENSMUSG00000024738	ENSMUSG00000027248	0.170442			ENSMUSG00000022912	ENSMUSG00000056366	0.094108
ENSMUSG00000022314	ENSMUSG00000062382	0.0251874			ENSMUSG00000022012	ENSMUSG00000031609	0.106401			ENSMUSG00000031502	ENSMUSG00000031633	0.170438			ENSMUSG00000033213	ENSMUSG00000090693	0.0940928
ENSMUSG00000003420	ENSMUSG00000029249	0.0251779			ENSMUSG00000022652	ENSMUSG00000030359	0.106395			ENSMUSG00000020098	ENSMUSG00000031502	0.170437			ENSMUSG00000028329	ENSMUSG00000046974	0.0940865
ENSMUSG00000020949	ENSMUSG00000091498	0.0251724			ENSMUSG00000078498	ENSMUSG00000092349	0.106392			ENSMUSG00000018906	ENSMUSG00000028039	0.170357			ENSMUSG00000033213	ENSMUSG00000078924	0.0940827
ENSMUSG00000024038	ENSMUSG00000024446	0.0251717			ENSMUSG00000003038	ENSMUSG00000063524	0.106384			ENSMUSG00000009646	ENSMUSG00000029103	0.170353			ENSMUSG00000025351	ENSMUSG00000054484	0.094059
ENSMUSG00000031490	ENSMUSG00000047888	0.0251612			ENSMUSG00000021196	ENSMUSG00000028800	0.106379			ENSMUSG00000030761	ENSMUSG00000031502	0.170349			ENSMUSG00000004207	ENSMUSG00000021638	0.0940586
ENSMUSG00000004359	ENSMUSG00000022474	0.0251352			ENSMUSG00000022351	ENSMUSG00000036752	0.106376			ENSMUSG00000025902	ENSMUSG00000029616	0.170303			ENSMUSG00000000594	ENSMUSG00000048916	0.0940567
ENSMUSG00000028868	ENSMUSG00000074656	0.0251168			ENSMUSG00000022652	ENSMUSG00000060519	0.106359			ENSMUSG00000005360	ENSMUSG00000028545	0.170229			ENSMUSG00000004207	ENSMUSG00000028024	0.0940524
ENSMUSG00000032249	ENSMUSG00000078816	0.0251162			ENSMUSG00000020173	ENSMUSG00000095834	0.106349			ENSMUSG00000025902	ENSMUSG00000026688	0.170217			ENSMUSG00000022636	ENSMUSG00000030792	0.0940471
ENSMUSG00000051257	ENSMUSG00000078816	0.0251126			ENSMUSG00000027203	ENSMUSG00000099370	0.106339			ENSMUSG00000021278	ENSMUSG00000029195	0.170198			ENSMUSG00000048583	ENSMUSG00000049382	0.094039
ENSMUSG00000034880	ENSMUSG00000046323	0.0251084			ENSMUSG00000044986	ENSMUSG00000046711	0.106335			ENSMUSG00000022580	ENSMUSG00000034738	0.170187			ENSMUSG00000035863	ENSMUSG00000046974	0.0940213
ENSMUSG00000023861	ENSMUSG00000074656	0.0251002			ENSMUSG00000029430	ENSMUSG00000046711	0.106334			ENSMUSG00000021676	ENSMUSG00000051379	0.170165			ENSMUSG00000073724	ENSMUSG00000109325	0.0940057
ENSMUSG00000026664	ENSMUSG00000041548	0.025093			ENSMUSG00000013089	ENSMUSG00000021759	0.106327			ENSMUSG00000051323	ENSMUSG00000063060	0.170151			ENSMUSG00000107689	ENSMUSG00000109325	0.0939905
ENSMUSG00000022051	ENSMUSG00000041548	0.0250493			ENSMUSG00000040354	ENSMUSG00000063229	0.106324			ENSMUSG00000032374	ENSMUSG00000038400	0.170146			ENSMUSG00000022875	ENSMUSG00000046974	0.093982
ENSMUSG00000026664	ENSMUSG00000034880	0.0250439			ENSMUSG00000022012	ENSMUSG00000082082	0.106318			ENSMUSG00000042215	ENSMUSG00000070436	0.170128			ENSMUSG00000019851	ENSMUSG00000096647	0.0939641
ENSMUSG00000017723	ENSMUSG00000045394	0.0250421			ENSMUSG00000020358	ENSMUSG00000029430	0.10631			ENSMUSG00000026726	ENSMUSG00000027248	0.170125			ENSMUSG00000015619	ENSMUSG00000072572	0.0939245
ENSMUSG00000024360	ENSMUSG00000051257	0.0250381			ENSMUSG00000003038	ENSMUSG00000043681	0.106298			ENSMUSG00000029616	ENSMUSG00000031502	0.170091			ENSMUSG00000023043	ENSMUSG00000026246	0.0939184
ENSMUSG00000051257	ENSMUSG00000086454	0.0250309			ENSMUSG00000030268	ENSMUSG00000037894	0.106291			ENSMUSG00000006731	ENSMUSG00000062991	0.170061			ENSMUSG00000028793	ENSMUSG00000064010	0.0939083
ENSMUSG00000021591	ENSMUSG00000062382	0.0250244			ENSMUSG00000031160	ENSMUSG00000046711	0.106283			ENSMUSG00000031502	ENSMUSG00000051022	0.170061			ENSMUSG00000025838	ENSMUSG00000072594	0.0939052
ENSMUSG00000029249	ENSMUSG00000045104	0.0250183			ENSMUSG00000027671	ENSMUSG00000063524	0.106265			ENSMUSG00000026726	ENSMUSG00000051159	0.170056			ENSMUSG00000004207	ENSMUSG00000078924	0.0938806
ENSMUSG00000028179	ENSMUSG00000073538	0.025002			ENSMUSG00000053062	ENSMUSG00000054766	0.106263			ENSMUSG00000023959	ENSMUSG00000062991	0.170042			ENSMUSG00000022235	ENSMUSG00000026246	0.0938768
ENSMUSG00000024446	ENSMUSG00000045104	0.0249946			ENSMUSG00000013089	ENSMUSG00000040296	0.106257			ENSMUSG00000021944	ENSMUSG00000027006	0.169978			ENSMUSG00000026246	ENSMUSG00000052584	0.0938553
ENSMUSG00000025856	ENSMUSG00000038116	0.0249805			ENSMUSG00000001604	ENSMUSG00000097173	0.106255			ENSMUSG00000038415	ENSMUSG00000061082	0.169961			ENSMUSG00000025006	ENSMUSG00000064010	0.0938523
ENSMUSG00000017548	ENSMUSG00000024843	0.0249778			ENSMUSG00000054405	ENSMUSG00000054766	0.106254			ENSMUSG00000025196	ENSMUSG00000038168	0.169961			ENSMUSG00000000594	ENSMUSG00000002885	0.0938514
ENSMUSG00000028179	ENSMUSG00000045394	0.0249501			ENSMUSG00000031297	ENSMUSG00000062380	0.10624			ENSMUSG00000031502	ENSMUSG00000031963	0.169948			ENSMUSG00000021998	ENSMUSG00000090693	0.0938327
ENSMUSG00000003420	ENSMUSG00000049775	0.0249469			ENSMUSG00000000486	ENSMUSG00000043687	0.106228			ENSMUSG00000031633	ENSMUSG00000034738	0.169936			ENSMUSG00000023020	ENSMUSG00000046974	0.0938154
ENSMUSG00000036438	ENSMUSG00000041287	0.0249446			ENSMUSG00000005892	ENSMUSG00000039278	0.106226			ENSMUSG00000025885	ENSMUSG00000025902	0.169896			ENSMUSG00000018900	ENSMUSG00000030792	0.093815
ENSMUSG00000029249	ENSMUSG00000079197	0.0249418			ENSMUSG00000001604	ENSMUSG00000040430	0.106212			ENSMUSG00000028545	ENSMUSG00000038168	0.169828			ENSMUSG00000023043	ENSMUSG00000096647	0.0938057
ENSMUSG00000035505	ENSMUSG00000079197	0.0249203			ENSMUSG00000032494	ENSMUSG00000062518	0.106207			ENSMUSG00000004633	ENSMUSG00000025196	0.169809			ENSMUSG00000046974	ENSMUSG00000063410	0.0938027
ENSMUSG00000017548	ENSMUSG00000041287	0.0249153			ENSMUSG00000005892	ENSMUSG00000028795	0.106205			ENSMUSG00000009646	ENSMUSG00000032359	0.16975			ENSMUSG00000035183	ENSMUSG00000045319	0.0937743
ENSMUSG00000027510	ENSMUSG00000079197	0.0248965			ENSMUSG00000095834	ENSMUSG00000097173	0.106194			ENSMUSG00000051022	ENSMUSG00000061082	0.169748			ENSMUSG00000030792	ENSMUSG00000070473	0.093773
ENSMUSG00000017723	ENSMUSG00000078816	0.024885			ENSMUSG00000024165	ENSMUSG00000036752	0.106192			ENSMUSG00000022614	ENSMUSG00000032796	0.16973			ENSMUSG00000025839	ENSMUSG00000085939	0.093772
ENSMUSG00000003420	ENSMUSG00000017723	0.0248829			ENSMUSG00000032494	ENSMUSG00000099474	0.106191			ENSMUSG00000020806	ENSMUSG00000025902	0.169706			ENSMUSG00000047554	ENSMUSG00000078924	0.0937715
ENSMUSG00000038116	ENSMUSG00000041548	0.0248674			ENSMUSG00000002297	ENSMUSG00000029430	0.106176			ENSMUSG00000020053	ENSMUSG00000024738	0.169694			ENSMUSG00000027954	ENSMUSG00000070473	0.0937661
ENSMUSG00000022314	ENSMUSG00000091498	0.0248636			ENSMUSG00000043681	ENSMUSG00000054766	0.106176			ENSMUSG00000021728	ENSMUSG00000024738	0.169684			ENSMUSG00000026246	ENSMUSG00000035491	0.0937636
ENSMUSG00000024038	ENSMUSG00000051257	0.0248532			ENSMUSG00000033307	ENSMUSG00000036752	0.106174			ENSMUSG00000020679	ENSMUSG00000032265	0.169676			ENSMUSG00000025217	ENSMUSG00000096647	0.0937603
ENSMUSG00000017723	ENSMUSG00000040428	0.0248527			ENSMUSG00000092349	ENSMUSG00000095834	0.106148			ENSMUSG00000022580	ENSMUSG00000031503	0.169652			ENSMUSG00000023043	ENSMUSG00000035183	0.0937465
ENSMUSG00000031337	ENSMUSG00000031490	0.0248432			ENSMUSG00000028164	ENSMUSG00000064264	0.106143			ENSMUSG00000024738	ENSMUSG00000041842	0.169648			ENSMUSG00000021892	ENSMUSG00000046974	0.0937401
ENSMUSG00000022051	ENSMUSG00000050471	0.0248304			ENSMUSG00000043681	ENSMUSG00000066551	0.106132			ENSMUSG00000026249	ENSMUSG00000042215	0.169648			ENSMUSG00000049382	ENSMUSG00000072594	0.0937314
ENSMUSG00000024360	ENSMUSG00000028179	0.0248239			ENSMUSG00000030603	ENSMUSG00000037894	0.106128			ENSMUSG00000024738	ENSMUSG00000026994	0.169646			ENSMUSG00000070473	ENSMUSG00000072572	0.0937297
ENSMUSG00000028868	ENSMUSG00000041718	0.0248233			ENSMUSG00000022234	ENSMUSG00000031297	0.106122			ENSMUSG00000021278	ENSMUSG00000026688	0.169632			ENSMUSG00000004207	ENSMUSG00000090693	0.0937225
ENSMUSG00000024725	ENSMUSG00000051257	0.0248124			ENSMUSG00000005892	ENSMUSG00000046434	0.106103			ENSMUSG00000030930	ENSMUSG00000063060	0.169606			ENSMUSG00000005968	ENSMUSG00000035183	0.0936979
ENSMUSG00000017548	ENSMUSG00000022018	0.0248087			ENSMUSG00000028691	ENSMUSG00000030268	0.1061			ENSMUSG00000009646	ENSMUSG00000097928	0.169581			ENSMUSG00000030800	ENSMUSG00000109325	0.0936953
ENSMUSG00000023072	ENSMUSG00000024446	0.0248			ENSMUSG00000032494	ENSMUSG00000048373	0.106097			ENSMUSG00000025902	ENSMUSG00000031074	0.169556			ENSMUSG00000019851	ENSMUSG00000035183	0.0936836
ENSMUSG00000035505	ENSMUSG00000041718	0.0247956			ENSMUSG00000050435	ENSMUSG00000062518	0.106079			ENSMUSG00000002900	ENSMUSG00000019916	0.169553			ENSMUSG00000015619	ENSMUSG00000085939	0.0936767
ENSMUSG00000029249	ENSMUSG00000062797	0.0247952			ENSMUSG00000031297	ENSMUSG00000046434	0.106067			ENSMUSG00000026249	ENSMUSG00000070436	0.169536			ENSMUSG00000020388	ENSMUSG00000049382	0.093676
ENSMUSG00000030246	ENSMUSG00000046323	0.0247703			ENSMUSG00000005481	ENSMUSG00000029430	0.106063			ENSMUSG00000031451	ENSMUSG00000032492	0.169536			ENSMUSG00000024935	ENSMUSG00000025217	0.0936725
ENSMUSG00000022474	ENSMUSG00000073538	0.0247693			ENSMUSG00000027671	ENSMUSG00000057113	0.106051			ENSMUSG00000032796	ENSMUSG00000044433	0.169504			ENSMUSG00000045319	ENSMUSG00000096647	0.0936593
ENSMUSG00000062797	ENSMUSG00000097113	0.024763			ENSMUSG00000062518	ENSMUSG00000086147	0.106025			ENSMUSG00000030934	ENSMUSG00000070436	0.169479			ENSMUSG00000030792	ENSMUSG00000047554	0.0936575
ENSMUSG00000002768	ENSMUSG00000023861	0.0247549			ENSMUSG00000005732	ENSMUSG00000032171	0.106022			ENSMUSG00000022150	ENSMUSG00000063060	0.169448			ENSMUSG00000019920	ENSMUSG00000046974	0.0936479
ENSMUSG00000041548	ENSMUSG00000091498	0.0247542			ENSMUSG00000026193	ENSMUSG00000048373	0.106019			ENSMUSG00000021278	ENSMUSG00000090863	0.16942			ENSMUSG00000026246	ENSMUSG00000038235	0.0936438
ENSMUSG00000022051	ENSMUSG00000024843	0.0247355			ENSMUSG00000019848	ENSMUSG00000031297	0.105986			ENSMUSG00000010830	ENSMUSG00000032374	0.169397			ENSMUSG00000018427	ENSMUSG00000046974	0.0936436
ENSMUSG00000031337	ENSMUSG00000051257	0.0247327			ENSMUSG00000040296	ENSMUSG00000082082	0.105975			ENSMUSG00000025196	ENSMUSG00000038648	0.169397			ENSMUSG00000026389	ENSMUSG00000096647	0.0936295
ENSMUSG00000031146	ENSMUSG00000041548	0.0247258			ENSMUSG00000014226	ENSMUSG00000032397	0.105973			ENSMUSG00000026628	ENSMUSG00000032796	0.169336			ENSMUSG00000046974	ENSMUSG00000098112	0.0936095
ENSMUSG00000028868	ENSMUSG00000051257	0.0247237			ENSMUSG00000053062	ENSMUSG00000067916	0.105971			ENSMUSG00000025130	ENSMUSG00000032374	0.169272			ENSMUSG00000015619	ENSMUSG00000024935	0.0936071
ENSMUSG00000028179	ENSMUSG00000032827	0.0247163			ENSMUSG00000047751	ENSMUSG00000099370	0.10597			ENSMUSG00000027784	ENSMUSG00000032374	0.169256			ENSMUSG00000004207	ENSMUSG00000033213	0.0935981
ENSMUSG00000027510	ENSMUSG00000050471	0.0246976			ENSMUSG00000028164	ENSMUSG00000099474	0.105962			ENSMUSG00000021384	ENSMUSG00000062991	0.169255			ENSMUSG00000044308	ENSMUSG00000109325	0.0935938
ENSMUSG00000031146	ENSMUSG00000062797	0.0246934			ENSMUSG00000004151	ENSMUSG00000040430	0.105951			ENSMUSG00000020806	ENSMUSG00000021278	0.16925			ENSMUSG00000021998	ENSMUSG00000058022	0.0935928
ENSMUSG00000024360	ENSMUSG00000032249	0.024689			ENSMUSG00000019432	ENSMUSG00000029430	0.105951			ENSMUSG00000018906	ENSMUSG00000070436	0.169234			ENSMUSG00000000594	ENSMUSG00000022443	0.0935868
ENSMUSG00000025856	ENSMUSG00000026893	0.0246736			ENSMUSG00000011752	ENSMUSG00000043681	0.10594			ENSMUSG00000029101	ENSMUSG00000032796	0.169209			ENSMUSG00000028024	ENSMUSG00000085939	0.0935852
ENSMUSG00000017723	ENSMUSG00000022314	0.0246689			ENSMUSG00000063694	ENSMUSG00000066551	0.105919			ENSMUSG00000020048	ENSMUSG00000051379	0.169203			ENSMUSG00000031889	ENSMUSG00000046974	0.0935834
ENSMUSG00000027510	ENSMUSG00000046323	0.0246616			ENSMUSG00000024067	ENSMUSG00000030268	0.10586			ENSMUSG00000030934	ENSMUSG00000042215	0.169192			ENSMUSG00000061877	ENSMUSG00000064010	0.093568
ENSMUSG00000032249	ENSMUSG00000040652	0.0246528			ENSMUSG00000004151	ENSMUSG00000056300	0.105855			ENSMUSG00000002900	ENSMUSG00000024503	0.169188			ENSMUSG00000022464	ENSMUSG00000064010	0.0935661
ENSMUSG00000091498	ENSMUSG00000097113	0.0246477			ENSMUSG00000037894	ENSMUSG00000046434	0.105849			ENSMUSG00000032359	ENSMUSG00000032492	0.169173			ENSMUSG00000022443	ENSMUSG00000026246	0.0935657
ENSMUSG00000027506	ENSMUSG00000041548	0.0246476			ENSMUSG00000005732	ENSMUSG00000040681	0.105843			ENSMUSG00000020080	ENSMUSG00000020679	0.169148			ENSMUSG00000025838	ENSMUSG00000070737	0.0935516
ENSMUSG00000027506	ENSMUSG00000032827	0.0246452			ENSMUSG00000061330	ENSMUSG00000097346	0.105837			ENSMUSG00000056888	ENSMUSG00000062991	0.169141			ENSMUSG00000028836	ENSMUSG00000046974	0.0935144
ENSMUSG00000022024	ENSMUSG00000097113	0.0246395			ENSMUSG00000001604	ENSMUSG00000043629	0.105831			ENSMUSG00000028545	ENSMUSG00000028763	0.169122			ENSMUSG00000036022	ENSMUSG00000109325	0.0935105
ENSMUSG00000027506	ENSMUSG00000045104	0.024632			ENSMUSG00000055560	ENSMUSG00000078498	0.10583			ENSMUSG00000025075	ENSMUSG00000032492	0.16911			ENSMUSG00000015619	ENSMUSG00000070737	0.0935064
ENSMUSG00000038116	ENSMUSG00000041287	0.0246237			ENSMUSG00000062518	ENSMUSG00000085101	0.10583			ENSMUSG00000021365	ENSMUSG00000028545	0.169101			ENSMUSG00000038763	ENSMUSG00000060675	0.0934738
ENSMUSG00000022204	ENSMUSG00000024446	0.0246232			ENSMUSG00000005892	ENSMUSG00000022221	0.10583			ENSMUSG00000024738	ENSMUSG00000030930	0.169083			ENSMUSG00000004207	ENSMUSG00000072594	0.0934713
ENSMUSG00000026893	ENSMUSG00000079197	0.0246213			ENSMUSG00000004151	ENSMUSG00000082082	0.105826			ENSMUSG00000026628	ENSMUSG00000026726	0.169025			ENSMUSG00000032702	ENSMUSG00000064010	0.0934664
ENSMUSG00000022474	ENSMUSG00000024843	0.0246177			ENSMUSG00000000409	ENSMUSG00000031297	0.105816			ENSMUSG00000018906	ENSMUSG00000030934	0.169021			ENSMUSG00000060675	ENSMUSG00000066705	0.0934603
ENSMUSG00000002768	ENSMUSG00000028179	0.024614			ENSMUSG00000023004	ENSMUSG00000024406	0.105814			ENSMUSG00000021278	ENSMUSG00000029616	0.168987			ENSMUSG00000017718	ENSMUSG00000046974	0.0934538
ENSMUSG00000046323	ENSMUSG00000049775	0.0246132			ENSMUSG00000023004	ENSMUSG00000032294	0.105813			ENSMUSG00000026726	ENSMUSG00000044433	0.168973			ENSMUSG00000029860	ENSMUSG00000046974	0.0934327
ENSMUSG00000040652	ENSMUSG00000049775	0.0246132			ENSMUSG00000013089	ENSMUSG00000031609	0.105804			ENSMUSG00000025007	ENSMUSG00000031503	0.168903			ENSMUSG00000030917	ENSMUSG00000049382	0.0934323
ENSMUSG00000026664	ENSMUSG00000078816	0.0246058			ENSMUSG00000020173	ENSMUSG00000062518	0.105785			ENSMUSG00000021278	ENSMUSG00000029103	0.168889			ENSMUSG00000000594	ENSMUSG00000005968	0.0934279
ENSMUSG00000045394	ENSMUSG00000091498	0.0245973			ENSMUSG00000000751	ENSMUSG00000054766	0.105769			ENSMUSG00000056888	ENSMUSG00000063060	0.168884			ENSMUSG00000047554	ENSMUSG00000078626	0.093426
ENSMUSG00000027510	ENSMUSG00000062382	0.0245961			ENSMUSG00000014226	ENSMUSG00000066551	0.105757			ENSMUSG00000020661	ENSMUSG00000063060	0.168877			ENSMUSG00000029648	ENSMUSG00000046974	0.0934177
ENSMUSG00000028868	ENSMUSG00000034880	0.0245936			ENSMUSG00000021196	ENSMUSG00000026496	0.105748			ENSMUSG00000027006	ENSMUSG00000051379	0.168839			ENSMUSG00000005054	ENSMUSG00000070473	0.0934173
ENSMUSG00000017723	ENSMUSG00000031337	0.0245924			ENSMUSG00000043251	ENSMUSG00000046711	0.105747			ENSMUSG00000020077	ENSMUSG00000053897	0.168813			ENSMUSG00000015619	ENSMUSG00000022415	0.0934168
ENSMUSG00000030246	ENSMUSG00000074656	0.0245847			ENSMUSG00000000486	ENSMUSG00000066000	0.105743			ENSMUSG00000031503	ENSMUSG00000031633	0.168776			ENSMUSG00000028583	ENSMUSG00000035183	0.0934042
ENSMUSG00000026664	ENSMUSG00000045104	0.0245786			ENSMUSG00000004951	ENSMUSG00000063524	0.105741			ENSMUSG00000028128	ENSMUSG00000042215	0.168719			ENSMUSG00000046974	ENSMUSG00000061689	0.0934034
ENSMUSG00000022051	ENSMUSG00000022314	0.0245753			ENSMUSG00000024376	ENSMUSG00000030268	0.105736			ENSMUSG00000003814	ENSMUSG00000024738	0.168708			ENSMUSG00000042357	ENSMUSG00000056366	0.0933988
ENSMUSG00000024446	ENSMUSG00000047888	0.024549			ENSMUSG00000013089	ENSMUSG00000064264	0.105719			ENSMUSG00000031451	ENSMUSG00000034738	0.168702			ENSMUSG00000004207	ENSMUSG00000021054	0.0933809
ENSMUSG00000022018	ENSMUSG00000062382	0.0245399			ENSMUSG00000033107	ENSMUSG00000099370	0.105715			ENSMUSG00000034738	ENSMUSG00000054252	0.1687			ENSMUSG00000000594	ENSMUSG00000045319	0.0933757
ENSMUSG00000020949	ENSMUSG00000021591	0.0245367			ENSMUSG00000018583	ENSMUSG00000063694	0.105711			ENSMUSG00000024868	ENSMUSG00000070436	0.168686			ENSMUSG00000026246	ENSMUSG00000050052	0.0933702
ENSMUSG00000023861	ENSMUSG00000025856	0.0245348			ENSMUSG00000005892	ENSMUSG00000030428	0.10571			ENSMUSG00000032492	ENSMUSG00000038168	0.168679			ENSMUSG00000021998	ENSMUSG00000026389	0.0933491
ENSMUSG00000025856	ENSMUSG00000046323	0.0245156			ENSMUSG00000014226	ENSMUSG00000026750	0.105703			ENSMUSG00000018906	ENSMUSG00000042215	0.168677			ENSMUSG00000038763	ENSMUSG00000049382	0.0933447
ENSMUSG00000042099	ENSMUSG00000091498	0.0245087			ENSMUSG00000040681	ENSMUSG00000054766	0.105697			ENSMUSG00000018906	ENSMUSG00000022150	0.168649			ENSMUSG00000006360	ENSMUSG00000109325	0.0933199
ENSMUSG00000027581	ENSMUSG00000030825	0.0244985			ENSMUSG00000047751	ENSMUSG00000057113	0.105686			ENSMUSG00000032265	ENSMUSG00000063060	0.168624			ENSMUSG00000017760	ENSMUSG00000096647	0.0933124
ENSMUSG00000022024	ENSMUSG00000023072	0.0244965			ENSMUSG00000021196	ENSMUSG00000034520	0.105682			ENSMUSG00000025902	ENSMUSG00000026227	0.16862			ENSMUSG00000026246	ENSMUSG00000074768	0.0933091
ENSMUSG00000030246	ENSMUSG00000091498	0.0244867			ENSMUSG00000021131	ENSMUSG00000028156	0.10565			ENSMUSG00000027784	ENSMUSG00000031503	0.16862			ENSMUSG00000064010	ENSMUSG00000066705	0.0932812
ENSMUSG00000022474	ENSMUSG00000023072	0.0244825			ENSMUSG00000003038	ENSMUSG00000027671	0.105641			ENSMUSG00000021365	ENSMUSG00000032492	0.168617			ENSMUSG00000021242	ENSMUSG00000025351	0.0932631
ENSMUSG00000022024	ENSMUSG00000024038	0.0244767			ENSMUSG00000016319	ENSMUSG00000063524	0.105637			ENSMUSG00000039385	ENSMUSG00000070436	0.168599			ENSMUSG00000000594	ENSMUSG00000031095	0.0932564
ENSMUSG00000027506	ENSMUSG00000078816	0.0244439			ENSMUSG00000021759	ENSMUSG00000054766	0.105634			ENSMUSG00000001175	ENSMUSG00000024738	0.168582			ENSMUSG00000028527	ENSMUSG00000096647	0.0932547
ENSMUSG00000032827	ENSMUSG00000035505	0.0244384			ENSMUSG00000030413	ENSMUSG00000040296	0.105633			ENSMUSG00000020661	ENSMUSG00000020679	0.168561			ENSMUSG00000026246	ENSMUSG00000033983	0.0932485
ENSMUSG00000026664	ENSMUSG00000040652	0.0244368			ENSMUSG00000040649	ENSMUSG00000046711	0.105628			ENSMUSG00000009646	ENSMUSG00000029616	0.168529			ENSMUSG00000015702	ENSMUSG00000033213	0.0932475
ENSMUSG00000026893	ENSMUSG00000059534	0.0244276			ENSMUSG00000025934	ENSMUSG00000078498	0.105612			ENSMUSG00000027006	ENSMUSG00000032796	0.168527			ENSMUSG00000043415	ENSMUSG00000096647	0.0932292
ENSMUSG00000020949	ENSMUSG00000079197	0.0244215			ENSMUSG00000054405	ENSMUSG00000063229	0.1056			ENSMUSG00000009646	ENSMUSG00000020080	0.168498			ENSMUSG00000006356	ENSMUSG00000025351	0.0932193
ENSMUSG00000033769	ENSMUSG00000049775	0.0243934			ENSMUSG00000030359	ENSMUSG00000046711	0.1056			ENSMUSG00000018593	ENSMUSG00000026249	0.168458			ENSMUSG00000002580	ENSMUSG00000046974	0.0932128
ENSMUSG00000024843	ENSMUSG00000028179	0.0243911			ENSMUSG00000021196	ENSMUSG00000028964	0.105594			ENSMUSG00000034738	ENSMUSG00000097928	0.168452			ENSMUSG00000020656	ENSMUSG00000046974	0.0932105
ENSMUSG00000024446	ENSMUSG00000045394	0.0243825			ENSMUSG00000030268	ENSMUSG00000095661	0.105583			ENSMUSG00000028545	ENSMUSG00000041688	0.168424			ENSMUSG00000018900	ENSMUSG00000037440	0.0931688
ENSMUSG00000028868	ENSMUSG00000036438	0.0243788			ENSMUSG00000030359	ENSMUSG00000031297	0.105582			ENSMUSG00000020080	ENSMUSG00000062991	0.168423			ENSMUSG00000004207	ENSMUSG00000027611	0.0931653
ENSMUSG00000059534	ENSMUSG00000086454	0.0243626			ENSMUSG00000014226	ENSMUSG00000097346	0.105574			ENSMUSG00000005360	ENSMUSG00000020077	0.168393			ENSMUSG00000021998	ENSMUSG00000032702	0.0931619
ENSMUSG00000022051	ENSMUSG00000027510	0.0243624			ENSMUSG00000016319	ENSMUSG00000020361	0.10557			ENSMUSG00000026726	ENSMUSG00000031770	0.168375			ENSMUSG00000024187	ENSMUSG00000025351	0.0931572
ENSMUSG00000034880	ENSMUSG00000079197	0.0243536			ENSMUSG00000020173	ENSMUSG00000028164	0.105555			ENSMUSG00000009646	ENSMUSG00000031074	0.168368			ENSMUSG00000038331	ENSMUSG00000109325	0.0931429
ENSMUSG00000021591	ENSMUSG00000028179	0.0243524			ENSMUSG00000023004	ENSMUSG00000031826	0.105553			ENSMUSG00000025196	ENSMUSG00000037025	0.168362			ENSMUSG00000021371	ENSMUSG00000096647	0.0931424
ENSMUSG00000051234	ENSMUSG00000091498	0.0243502			ENSMUSG00000021196	ENSMUSG00000034154	0.10555			ENSMUSG00000009646	ENSMUSG00000020806	0.168361			ENSMUSG00000025351	ENSMUSG00000032561	0.0931404
ENSMUSG00000022024	ENSMUSG00000045104	0.0243484			ENSMUSG00000095834	ENSMUSG00000099474	0.105543			ENSMUSG00000034738	ENSMUSG00000058070	0.168359			ENSMUSG00000069833	ENSMUSG00000096647	0.0931392
ENSMUSG00000032827	ENSMUSG00000091498	0.0243443			ENSMUSG00000020361	ENSMUSG00000063524	0.10553			ENSMUSG00000018593	ENSMUSG00000028128	0.168352			ENSMUSG00000025504	ENSMUSG00000109325	0.0931349
ENSMUSG00000002768	ENSMUSG00000032827	0.0243432			ENSMUSG00000003868	ENSMUSG00000014226	0.105496			ENSMUSG00000026726	ENSMUSG00000035104	0.168346			ENSMUSG00000000594	ENSMUSG00000021242	0.0931347
ENSMUSG00000034880	ENSMUSG00000074656	0.0243318			ENSMUSG00000046711	ENSMUSG00000074476	0.105476			ENSMUSG00000026726	ENSMUSG00000029101	0.168336			ENSMUSG00000015619	ENSMUSG00000069833	0.093127
ENSMUSG00000032249	ENSMUSG00000059498	0.0243257			ENSMUSG00000014226	ENSMUSG00000020358	0.105469			ENSMUSG00000031502	ENSMUSG00000048376	0.168311			ENSMUSG00000024935	ENSMUSG00000028024	0.0931176
ENSMUSG00000074656	ENSMUSG00000079197	0.0243252			ENSMUSG00000011752	ENSMUSG00000063694	0.105451			ENSMUSG00000025007	ENSMUSG00000032374	0.168285			ENSMUSG00000032220	ENSMUSG00000096647	0.0931057
ENSMUSG00000031490	ENSMUSG00000051234	0.0243244			ENSMUSG00000021196	ENSMUSG00000037894	0.105444			ENSMUSG00000028545	ENSMUSG00000032359	0.168249			ENSMUSG00000025351	ENSMUSG00000028776	0.0930753
ENSMUSG00000030825	ENSMUSG00000064373	0.0243167			ENSMUSG00000024459	ENSMUSG00000028164	0.105432			ENSMUSG00000002900	ENSMUSG00000038648	0.16824			ENSMUSG00000002015	ENSMUSG00000064010	0.0930703
ENSMUSG00000017548	ENSMUSG00000047888	0.0242974			ENSMUSG00000001525	ENSMUSG00000029430	0.105422			ENSMUSG00000031502	ENSMUSG00000038400	0.168228			ENSMUSG00000024935	ENSMUSG00000061877	0.0930584
ENSMUSG00000032827	ENSMUSG00000041718	0.0242882			ENSMUSG00000029304	ENSMUSG00000037894	0.105418			ENSMUSG00000002900	ENSMUSG00000032359	0.168225			ENSMUSG00000025351	ENSMUSG00000042737	0.0930547
ENSMUSG00000023861	ENSMUSG00000045104	0.0242848			ENSMUSG00000028164	ENSMUSG00000048373	0.105405			ENSMUSG00000031503	ENSMUSG00000041688	0.168112			ENSMUSG00000022564	ENSMUSG00000109325	0.0930459
ENSMUSG00000031146	ENSMUSG00000050471	0.024261			ENSMUSG00000046711	ENSMUSG00000054405	0.105399			ENSMUSG00000020077	ENSMUSG00000090863	0.168106			ENSMUSG00000029512	ENSMUSG00000046974	0.0930427
ENSMUSG00000023072	ENSMUSG00000049775	0.0242591			ENSMUSG00000029363	ENSMUSG00000046711	0.105398			ENSMUSG00000002900	ENSMUSG00000042510	0.168087			ENSMUSG00000020072	ENSMUSG00000035183	0.0930255
ENSMUSG00000051257	ENSMUSG00000073538	0.0242576			ENSMUSG00000027671	ENSMUSG00000060073	0.105397			ENSMUSG00000020077	ENSMUSG00000029195	0.16807			ENSMUSG00000057933	ENSMUSG00000096647	0.0930095
ENSMUSG00000031490	ENSMUSG00000042099	0.0242472			ENSMUSG00000021196	ENSMUSG00000062309	0.105395			ENSMUSG00000021944	ENSMUSG00000063455	0.16805			ENSMUSG00000026246	ENSMUSG00000039110	0.092995
ENSMUSG00000035505	ENSMUSG00000074656	0.0242328			ENSMUSG00000032939	ENSMUSG00000063229	0.105394			ENSMUSG00000034738	ENSMUSG00000051022	0.168049			ENSMUSG00000047501	ENSMUSG00000096647	0.0929872
ENSMUSG00000031146	ENSMUSG00000079197	0.024227			ENSMUSG00000031297	ENSMUSG00000085773	0.105385			ENSMUSG00000021944	ENSMUSG00000030062	0.168039			ENSMUSG00000028583	ENSMUSG00000096647	0.092987
ENSMUSG00000003420	ENSMUSG00000023861	0.0242056			ENSMUSG00000014226	ENSMUSG00000029447	0.10538			ENSMUSG00000020053	ENSMUSG00000020679	0.168014			ENSMUSG00000069833	ENSMUSG00000070473	0.0929817
ENSMUSG00000017548	ENSMUSG00000078816	0.0242032			ENSMUSG00000030268	ENSMUSG00000055560	0.105376			ENSMUSG00000032492	ENSMUSG00000042510	0.168008			ENSMUSG00000021371	ENSMUSG00000021998	0.0929793
ENSMUSG00000002768	ENSMUSG00000032249	0.0241981			ENSMUSG00000040296	ENSMUSG00000102252	0.105374			ENSMUSG00000029616	ENSMUSG00000031503	0.167986			ENSMUSG00000046974	ENSMUSG00000087129	0.0929724
ENSMUSG00000024843	ENSMUSG00000062382	0.0241878			ENSMUSG00000024989	ENSMUSG00000026193	0.105373			ENSMUSG00000026726	ENSMUSG00000052353	0.167978			ENSMUSG00000021998	ENSMUSG00000032220	0.0929615
ENSMUSG00000062797	ENSMUSG00000074656	0.0241755			ENSMUSG00000028156	ENSMUSG00000063524	0.105373			ENSMUSG00000018593	ENSMUSG00000025130	0.167971			ENSMUSG00000032754	ENSMUSG00000046974	0.0929546
ENSMUSG00000004359	ENSMUSG00000051257	0.0241605			ENSMUSG00000054766	ENSMUSG00000078695	0.105369			ENSMUSG00000022580	ENSMUSG00000031502	0.16794			ENSMUSG00000025838	ENSMUSG00000032318	0.0929484
ENSMUSG00000002768	ENSMUSG00000091498	0.0241398			ENSMUSG00000030117	ENSMUSG00000095834	0.105367			ENSMUSG00000005836	ENSMUSG00000028545	0.167902			ENSMUSG00000026246	ENSMUSG00000048371	0.0929321
ENSMUSG00000041718	ENSMUSG00000097113	0.0241185			ENSMUSG00000001440	ENSMUSG00000063694	0.105364			ENSMUSG00000020077	ENSMUSG00000031074	0.167894			ENSMUSG00000015702	ENSMUSG00000021998	0.0929261
ENSMUSG00000022314	ENSMUSG00000049775	0.0241127			ENSMUSG00000016319	ENSMUSG00000023004	0.105331			ENSMUSG00000025196	ENSMUSG00000029103	0.167866			ENSMUSG00000027536	ENSMUSG00000046974	0.0929006
ENSMUSG00000022024	ENSMUSG00000047888	0.024101			ENSMUSG00000009863	ENSMUSG00000028851	0.105326			ENSMUSG00000030062	ENSMUSG00000051379	0.167852			ENSMUSG00000029618	ENSMUSG00000109325	0.0928896
ENSMUSG00000003420	ENSMUSG00000040428	0.0240996			ENSMUSG00000021196	ENSMUSG00000095661	0.105313			ENSMUSG00000025902	ENSMUSG00000090863	0.167838			ENSMUSG00000000594	ENSMUSG00000076435	0.0928882
ENSMUSG00000026893	ENSMUSG00000050471	0.0240918			ENSMUSG00000005892	ENSMUSG00000041859	0.105286			ENSMUSG00000009646	ENSMUSG00000032327	0.167837			ENSMUSG00000025838	ENSMUSG00000097248	0.0928872
ENSMUSG00000017548	ENSMUSG00000027751	0.0240863			ENSMUSG00000025955	ENSMUSG00000031297	0.105269			ENSMUSG00000020077	ENSMUSG00000042429	0.167804			ENSMUSG00000046974	ENSMUSG00000086507	0.0928684
ENSMUSG00000021591	ENSMUSG00000059498	0.024074			ENSMUSG00000004951	ENSMUSG00000027671	0.105266			ENSMUSG00000005973	ENSMUSG00000061082	0.167747			ENSMUSG00000028378	ENSMUSG00000109325	0.0928573
ENSMUSG00000024360	ENSMUSG00000049775	0.0240571			ENSMUSG00000027671	ENSMUSG00000040681	0.105264			ENSMUSG00000020679	ENSMUSG00000032327	0.167747			ENSMUSG00000025838	ENSMUSG00000027611	0.092851
ENSMUSG00000059534	ENSMUSG00000097113	0.0240524			ENSMUSG00000036752	ENSMUSG00000055762	0.105241			ENSMUSG00000031074	ENSMUSG00000032492	0.167734			ENSMUSG00000024935	ENSMUSG00000049382	0.0928469
ENSMUSG00000047888	ENSMUSG00000051257	0.0240524			ENSMUSG00000004948	ENSMUSG00000030268	0.10524			ENSMUSG00000020679	ENSMUSG00000041842	0.167713			ENSMUSG00000037031	ENSMUSG00000066705	0.0928455
ENSMUSG00000024038	ENSMUSG00000049775	0.0240503			ENSMUSG00000023004	ENSMUSG00000032171	0.105239			ENSMUSG00000030761	ENSMUSG00000042215	0.167699			ENSMUSG00000018900	ENSMUSG00000037031	0.0928446
ENSMUSG00000024725	ENSMUSG00000030825	0.0240482			ENSMUSG00000054766	ENSMUSG00000074476	0.105196			ENSMUSG00000009646	ENSMUSG00000046841	0.167694			ENSMUSG00000021998	ENSMUSG00000028024	0.092833
ENSMUSG00000004359	ENSMUSG00000028179	0.0240254			ENSMUSG00000005732	ENSMUSG00000027562	0.105194			ENSMUSG00000022150	ENSMUSG00000024868	0.167667			ENSMUSG00000004207	ENSMUSG00000072572	0.0928235
ENSMUSG00000036438	ENSMUSG00000068220	0.0240191			ENSMUSG00000005892	ENSMUSG00000022353	0.105194			ENSMUSG00000032796	ENSMUSG00000048562	0.167615			ENSMUSG00000030788	ENSMUSG00000046974	0.0928203
ENSMUSG00000024446	ENSMUSG00000040428	0.0240186			ENSMUSG00000020361	ENSMUSG00000043681	0.105191			ENSMUSG00000032492	ENSMUSG00000059325	0.167612			ENSMUSG00000022231	ENSMUSG00000026246	0.0928187
ENSMUSG00000020949	ENSMUSG00000026893	0.0240135			ENSMUSG00000004151	ENSMUSG00000024459	0.105185			ENSMUSG00000032383	ENSMUSG00000032796	0.167591			ENSMUSG00000024975	ENSMUSG00000085939	0.0928109
ENSMUSG00000049775	ENSMUSG00000097113	0.0240118			ENSMUSG00000040296	ENSMUSG00000040669	0.105182			ENSMUSG00000002900	ENSMUSG00000031451	0.167589			ENSMUSG00000042293	ENSMUSG00000046974	0.0927989
ENSMUSG00000022314	ENSMUSG00000027506	0.0240046			ENSMUSG00000037894	ENSMUSG00000074476	0.105172			ENSMUSG00000018906	ENSMUSG00000039385	0.167582			ENSMUSG00000004207	ENSMUSG00000022464	0.0927965
ENSMUSG00000021591	ENSMUSG00000022018	0.0240008			ENSMUSG00000047751	ENSMUSG00000078497	0.10516			ENSMUSG00000021728	ENSMUSG00000026726	0.167573			ENSMUSG00000015619	ENSMUSG00000038600	0.0927955
ENSMUSG00000021591	ENSMUSG00000059534	0.0239982			ENSMUSG00000026193	ENSMUSG00000066000	0.10514			ENSMUSG00000021211	ENSMUSG00000021944	0.167533			ENSMUSG00000096647	ENSMUSG00000098098	0.0927781
ENSMUSG00000017723	ENSMUSG00000041287	0.0239886			ENSMUSG00000000486	ENSMUSG00000034154	0.105129			ENSMUSG00000001175	ENSMUSG00000021944	0.167523			ENSMUSG00000027954	ENSMUSG00000035183	0.092775
ENSMUSG00000024446	ENSMUSG00000041287	0.0239739			ENSMUSG00000028851	ENSMUSG00000043681	0.105128			ENSMUSG00000028207	ENSMUSG00000063060	0.167518			ENSMUSG00000033386	ENSMUSG00000046974	0.0927719
ENSMUSG00000050471	ENSMUSG00000097113	0.0239719			ENSMUSG00000022652	ENSMUSG00000028602	0.105119			ENSMUSG00000021944	ENSMUSG00000022614	0.167517			ENSMUSG00000024935	ENSMUSG00000025283	0.0927674
ENSMUSG00000028179	ENSMUSG00000051234	0.023971			ENSMUSG00000019373	ENSMUSG00000029430	0.105119			ENSMUSG00000031963	ENSMUSG00000042215	0.16751			ENSMUSG00000027999	ENSMUSG00000109325	0.0927476
ENSMUSG00000036438	ENSMUSG00000078816	0.0239666			ENSMUSG00000002228	ENSMUSG00000031297	0.105117			ENSMUSG00000026726	ENSMUSG00000034903	0.167487			ENSMUSG00000027356	ENSMUSG00000109325	0.0927389
ENSMUSG00000022024	ENSMUSG00000027751	0.0239648			ENSMUSG00000043687	ENSMUSG00000099370	0.105116			ENSMUSG00000020679	ENSMUSG00000048058	0.167479			ENSMUSG00000040836	ENSMUSG00000070473	0.0927322
ENSMUSG00000031490	ENSMUSG00000032827	0.023961			ENSMUSG00000030603	ENSMUSG00000047751	0.105112			ENSMUSG00000063060	ENSMUSG00000090863	0.167458			ENSMUSG00000058022	ENSMUSG00000096647	0.0927275
ENSMUSG00000051234	ENSMUSG00000062382	0.0239463			ENSMUSG00000026193	ENSMUSG00000040669	0.105111			ENSMUSG00000004846	ENSMUSG00000018906	0.167432			ENSMUSG00000027954	ENSMUSG00000072572	0.0927267
ENSMUSG00000034880	ENSMUSG00000050471	0.0239419			ENSMUSG00000027203	ENSMUSG00000031297	0.105098			ENSMUSG00000001240	ENSMUSG00000061082	0.167376			ENSMUSG00000033808	ENSMUSG00000109325	0.092726
ENSMUSG00000035505	ENSMUSG00000049775	0.0239313			ENSMUSG00000027714	ENSMUSG00000036752	0.105095			ENSMUSG00000018593	ENSMUSG00000070436	0.167367			ENSMUSG00000017707	ENSMUSG00000096647	0.0927226
ENSMUSG00000025856	ENSMUSG00000062382	0.0239232			ENSMUSG00000015806	ENSMUSG00000029430	0.105081			ENSMUSG00000002900	ENSMUSG00000026604	0.167366			ENSMUSG00000021998	ENSMUSG00000039770	0.09272
ENSMUSG00000038116	ENSMUSG00000045104	0.0239127			ENSMUSG00000020415	ENSMUSG00000030268	0.105081			ENSMUSG00000028545	ENSMUSG00000037025	0.167365			ENSMUSG00000028024	ENSMUSG00000030792	0.0927136
ENSMUSG00000004359	ENSMUSG00000031490	0.0239099			ENSMUSG00000034154	ENSMUSG00000062518	0.10508			ENSMUSG00000032492	ENSMUSG00000097928	0.167363			ENSMUSG00000064010	ENSMUSG00000075296	0.0927114
ENSMUSG00000050471	ENSMUSG00000079197	0.023895			ENSMUSG00000043681	ENSMUSG00000047751	0.105075			ENSMUSG00000020080	ENSMUSG00000025902	0.167343			ENSMUSG00000035699	ENSMUSG00000046974	0.0926953
ENSMUSG00000026893	ENSMUSG00000074656	0.0238948			ENSMUSG00000021759	ENSMUSG00000095834	0.105071			ENSMUSG00000023959	ENSMUSG00000025902	0.167313			ENSMUSG00000004270	ENSMUSG00000096647	0.0926858
ENSMUSG00000022018	ENSMUSG00000031490	0.0238757			ENSMUSG00000028164	ENSMUSG00000030117	0.105069			ENSMUSG00000026726	ENSMUSG00000027006	0.167304			ENSMUSG00000024922	ENSMUSG00000109325	0.0926817
ENSMUSG00000017723	ENSMUSG00000032827	0.0238344			ENSMUSG00000002228	ENSMUSG00000022652	0.105068			ENSMUSG00000024738	ENSMUSG00000034903	0.167296			ENSMUSG00000021638	ENSMUSG00000024935	0.0926717
ENSMUSG00000027510	ENSMUSG00000033769	0.0238302			ENSMUSG00000028691	ENSMUSG00000053062	0.105057			ENSMUSG00000021365	ENSMUSG00000034738	0.167268			ENSMUSG00000034258	ENSMUSG00000064010	0.0926654
ENSMUSG00000020949	ENSMUSG00000097113	0.0238301			ENSMUSG00000040681	ENSMUSG00000063524	0.105052			ENSMUSG00000032492	ENSMUSG00000038648	0.167259			ENSMUSG00000061877	ENSMUSG00000078924	0.0926297
ENSMUSG00000023861	ENSMUSG00000028868	0.02382			ENSMUSG00000005732	ENSMUSG00000061330	0.105044			ENSMUSG00000020053	ENSMUSG00000062991	0.167255			ENSMUSG00000046974	ENSMUSG00000056758	0.0925973
ENSMUSG00000028179	ENSMUSG00000028868	0.0237878			ENSMUSG00000040681	ENSMUSG00000043681	0.10503			ENSMUSG00000025902	ENSMUSG00000032327	0.16724			ENSMUSG00000024014	ENSMUSG00000024935	0.0925852
ENSMUSG00000022314	ENSMUSG00000032249	0.0237854			ENSMUSG00000013089	ENSMUSG00000043535	0.105024			ENSMUSG00000034738	ENSMUSG00000042510	0.167216			ENSMUSG00000004207	ENSMUSG00000074272	0.0925805
ENSMUSG00000024038	ENSMUSG00000079197	0.0237838			ENSMUSG00000022652	ENSMUSG00000087193	0.105024			ENSMUSG00000019916	ENSMUSG00000034738	0.167216			ENSMUSG00000025006	ENSMUSG00000035183	0.0925684
ENSMUSG00000003420	ENSMUSG00000030246	0.023783			ENSMUSG00000046711	ENSMUSG00000111149	0.105019			ENSMUSG00000027248	ENSMUSG00000063060	0.167206			ENSMUSG00000035183	ENSMUSG00000048916	0.0925612
ENSMUSG00000021591	ENSMUSG00000029249	0.0237801			ENSMUSG00000020469	ENSMUSG00000046711	0.105018			ENSMUSG00000048562	ENSMUSG00000051379	0.167203			ENSMUSG00000025351	ENSMUSG00000074272	0.0925578
ENSMUSG00000003420	ENSMUSG00000062382	0.0237685			ENSMUSG00000025934	ENSMUSG00000032494	0.105013			ENSMUSG00000051379	ENSMUSG00000052353	0.167196			ENSMUSG00000046974	ENSMUSG00000050628	0.092535
ENSMUSG00000034160	ENSMUSG00000051257	0.0237623			ENSMUSG00000027671	ENSMUSG00000028156	0.105011			ENSMUSG00000004633	ENSMUSG00000028545	0.167193			ENSMUSG00000022912	ENSMUSG00000046974	0.0925209
ENSMUSG00000023861	ENSMUSG00000034160	0.0237564			ENSMUSG00000020415	ENSMUSG00000078498	0.105007			ENSMUSG00000028480	ENSMUSG00000032374	0.167192			ENSMUSG00000039529	ENSMUSG00000070473	0.092517
ENSMUSG00000024360	ENSMUSG00000079197	0.0237531			ENSMUSG00000030268	ENSMUSG00000040430	0.105007			ENSMUSG00000020077	ENSMUSG00000020806	0.16718			ENSMUSG00000019851	ENSMUSG00000064010	0.0925074
ENSMUSG00000020949	ENSMUSG00000027510	0.0237496			ENSMUSG00000020250	ENSMUSG00000046711	0.105			ENSMUSG00000020679	ENSMUSG00000028152	0.167142			ENSMUSG00000028527	ENSMUSG00000035183	0.092496
ENSMUSG00000024038	ENSMUSG00000031490	0.0237489			ENSMUSG00000022012	ENSMUSG00000043535	0.104988			ENSMUSG00000018339	ENSMUSG00000024738	0.167139			ENSMUSG00000004207	ENSMUSG00000060675	0.0924935
ENSMUSG00000032249	ENSMUSG00000035505	0.0237331			ENSMUSG00000026193	ENSMUSG00000099474	0.104984			ENSMUSG00000026994	ENSMUSG00000051379	0.167133			ENSMUSG00000049382	ENSMUSG00000058022	0.0924933
ENSMUSG00000024843	ENSMUSG00000091498	0.0237294			ENSMUSG00000021759	ENSMUSG00000030117	0.104982			ENSMUSG00000016256	ENSMUSG00000020077	0.167127			ENSMUSG00000026073	ENSMUSG00000096647	0.0924914
ENSMUSG00000045104	ENSMUSG00000049775	0.0237154			ENSMUSG00000001525	ENSMUSG00000027562	0.104975			ENSMUSG00000021278	ENSMUSG00000031074	0.167105			ENSMUSG00000040405	ENSMUSG00000049382	0.0924807
ENSMUSG00000032249	ENSMUSG00000041548	0.0237026			ENSMUSG00000028851	ENSMUSG00000063524	0.104958			ENSMUSG00000034738	ENSMUSG00000038168	0.167102			ENSMUSG00000022235	ENSMUSG00000025838	0.0924589
ENSMUSG00000020949	ENSMUSG00000062797	0.023698			ENSMUSG00000022012	ENSMUSG00000092349	0.104938			ENSMUSG00000020661	ENSMUSG00000062991	0.167097			ENSMUSG00000001864	ENSMUSG00000096647	0.092451
ENSMUSG00000022018	ENSMUSG00000022051	0.023698			ENSMUSG00000046434	ENSMUSG00000099370	0.104938			ENSMUSG00000022150	ENSMUSG00000025902	0.167064			ENSMUSG00000037031	ENSMUSG00000078924	0.0924319
ENSMUSG00000021591	ENSMUSG00000046323	0.0236721			ENSMUSG00000023004	ENSMUSG00000032939	0.104929			ENSMUSG00000006731	ENSMUSG00000020679	0.167061			ENSMUSG00000084034	ENSMUSG00000096647	0.0924269
ENSMUSG00000024446	ENSMUSG00000078816	0.0236622			ENSMUSG00000014226	ENSMUSG00000032294	0.104928			ENSMUSG00000059325	ENSMUSG00000061082	0.167042			ENSMUSG00000008668	ENSMUSG00000021998	0.0924231
ENSMUSG00000041718	ENSMUSG00000050471	0.023647			ENSMUSG00000046711	ENSMUSG00000078695	0.104911			ENSMUSG00000025007	ENSMUSG00000031502	0.167031			ENSMUSG00000023224	ENSMUSG00000096647	0.0924226
ENSMUSG00000040428	ENSMUSG00000041718	0.0236327			ENSMUSG00000000486	ENSMUSG00000086147	0.104908			ENSMUSG00000034903	ENSMUSG00000051379	0.166994			ENSMUSG00000015702	ENSMUSG00000064010	0.0924184
ENSMUSG00000027751	ENSMUSG00000049775	0.0236264			ENSMUSG00000024406	ENSMUSG00000063229	0.104906			ENSMUSG00000002900	ENSMUSG00000055912	0.166984			ENSMUSG00000028716	ENSMUSG00000046974	0.0924123
ENSMUSG00000030246	ENSMUSG00000041718	0.0236245			ENSMUSG00000026193	ENSMUSG00000026496	0.104906			ENSMUSG00000018339	ENSMUSG00000021944	0.166952			ENSMUSG00000022433	ENSMUSG00000109325	0.0924107
ENSMUSG00000030246	ENSMUSG00000050471	0.0236131			ENSMUSG00000029522	ENSMUSG00000053062	0.104892			ENSMUSG00000021278	ENSMUSG00000042429	0.166945			ENSMUSG00000032561	ENSMUSG00000070473	0.0923791
ENSMUSG00000041287	ENSMUSG00000049775	0.0236117			ENSMUSG00000021322	ENSMUSG00000030117	0.104884			ENSMUSG00000054252	ENSMUSG00000061082	0.166945			ENSMUSG00000025839	ENSMUSG00000078626	0.0923748
ENSMUSG00000024843	ENSMUSG00000062797	0.0236064			ENSMUSG00000036036	ENSMUSG00000078498	0.10488			ENSMUSG00000019302	ENSMUSG00000032374	0.166883			ENSMUSG00000025351	ENSMUSG00000026073	0.0923644
ENSMUSG00000002768	ENSMUSG00000051234	0.023597			ENSMUSG00000054766	ENSMUSG00000063694	0.104874			ENSMUSG00000034738	ENSMUSG00000059325	0.166878			ENSMUSG00000021998	ENSMUSG00000024014	0.0923458
ENSMUSG00000024725	ENSMUSG00000027506	0.023585			ENSMUSG00000022012	ENSMUSG00000099474	0.104865			ENSMUSG00000002900	ENSMUSG00000005973	0.16685			ENSMUSG00000026246	ENSMUSG00000069833	0.0923373
ENSMUSG00000003420	ENSMUSG00000026664	0.0235713			ENSMUSG00000001604	ENSMUSG00000102252	0.104851			ENSMUSG00000027248	ENSMUSG00000032796	0.166824			ENSMUSG00000041607	ENSMUSG00000046974	0.0923248
ENSMUSG00000031146	ENSMUSG00000034880	0.0235617			ENSMUSG00000029430	ENSMUSG00000041359	0.104849			ENSMUSG00000018593	ENSMUSG00000042215	0.166797			ENSMUSG00000066705	ENSMUSG00000070473	0.092319
ENSMUSG00000046323	ENSMUSG00000079197	0.0235608			ENSMUSG00000000486	ENSMUSG00000078500	0.104848			ENSMUSG00000051323	ENSMUSG00000062991	0.16677			ENSMUSG00000046974	ENSMUSG00000064899	0.0923173
ENSMUSG00000034880	ENSMUSG00000051234	0.0235555			ENSMUSG00000021322	ENSMUSG00000031609	0.104837			ENSMUSG00000035314	ENSMUSG00000042215	0.166756			ENSMUSG00000019851	ENSMUSG00000049382	0.0923105
ENSMUSG00000024446	ENSMUSG00000024725	0.0235555			ENSMUSG00000030117	ENSMUSG00000040296	0.104819			ENSMUSG00000028545	ENSMUSG00000046841	0.166731			ENSMUSG00000034957	ENSMUSG00000096647	0.0922998
ENSMUSG00000025856	ENSMUSG00000079197	0.0235553			ENSMUSG00000030677	ENSMUSG00000036752	0.104816			ENSMUSG00000028545	ENSMUSG00000038648	0.166723			ENSMUSG00000025838	ENSMUSG00000028024	0.0922844
ENSMUSG00000026893	ENSMUSG00000062797	0.0235528			ENSMUSG00000005892	ENSMUSG00000024791	0.104816			ENSMUSG00000034738	ENSMUSG00000041688	0.166698			ENSMUSG00000015702	ENSMUSG00000078924	0.0922594
ENSMUSG00000023861	ENSMUSG00000033769	0.0235516			ENSMUSG00000021196	ENSMUSG00000040650	0.104814			ENSMUSG00000030082	ENSMUSG00000032796	0.166673			ENSMUSG00000021998	ENSMUSG00000027533	0.0922582
ENSMUSG00000026893	ENSMUSG00000062382	0.0235452			ENSMUSG00000036752	ENSMUSG00000054405	0.104804			ENSMUSG00000032492	ENSMUSG00000055912	0.166671			ENSMUSG00000070473	ENSMUSG00000091412	0.0922548
ENSMUSG00000027581	ENSMUSG00000028179	0.0235343			ENSMUSG00000021322	ENSMUSG00000082082	0.104799			ENSMUSG00000021944	ENSMUSG00000031770	0.166663			ENSMUSG00000038763	ENSMUSG00000070473	0.0922393
ENSMUSG00000027506	ENSMUSG00000041287	0.0235234			ENSMUSG00000063229	ENSMUSG00000068039	0.104792			ENSMUSG00000024738	ENSMUSG00000029101	0.166659			ENSMUSG00000047554	ENSMUSG00000085939	0.0922378
ENSMUSG00000022024	ENSMUSG00000041287	0.0235199			ENSMUSG00000011179	ENSMUSG00000063229	0.104736			ENSMUSG00000018593	ENSMUSG00000028039	0.166653			ENSMUSG00000000594	ENSMUSG00000006360	0.0922182
ENSMUSG00000022051	ENSMUSG00000097113	0.0235199			ENSMUSG00000037894	ENSMUSG00000056300	0.104723			ENSMUSG00000002900	ENSMUSG00000038168	0.166649			ENSMUSG00000026483	ENSMUSG00000109325	0.0922064
ENSMUSG00000017723	ENSMUSG00000033769	0.0235101			ENSMUSG00000028164	ENSMUSG00000052776	0.104723			ENSMUSG00000031633	ENSMUSG00000061082	0.16664			ENSMUSG00000015312	ENSMUSG00000046974	0.0921871
ENSMUSG00000022024	ENSMUSG00000045394	0.0235098			ENSMUSG00000022682	ENSMUSG00000063229	0.104705			ENSMUSG00000004846	ENSMUSG00000070436	0.166603			ENSMUSG00000027875	ENSMUSG00000060675	0.0921697
ENSMUSG00000024446	ENSMUSG00000040652	0.0235089			ENSMUSG00000022652	ENSMUSG00000072235	0.104702			ENSMUSG00000025075	ENSMUSG00000028545	0.166586			ENSMUSG00000054753	ENSMUSG00000109325	0.0921627
ENSMUSG00000021591	ENSMUSG00000091498	0.0234955			ENSMUSG00000022652	ENSMUSG00000069188	0.1047			ENSMUSG00000025196	ENSMUSG00000055912	0.16654			ENSMUSG00000004207	ENSMUSG00000005054	0.0921614
ENSMUSG00000022024	ENSMUSG00000040428	0.0234923			ENSMUSG00000078498	ENSMUSG00000085101	0.104699			ENSMUSG00000020661	ENSMUSG00000025902	0.166526			ENSMUSG00000020846	ENSMUSG00000096647	0.0921526
ENSMUSG00000033769	ENSMUSG00000097113	0.0234901			ENSMUSG00000024209	ENSMUSG00000030268	0.104673			ENSMUSG00000024661	ENSMUSG00000024738	0.16652			ENSMUSG00000015619	ENSMUSG00000074272	0.092152
ENSMUSG00000040428	ENSMUSG00000049775	0.0234894			ENSMUSG00000003868	ENSMUSG00000029430	0.104663			ENSMUSG00000031963	ENSMUSG00000070436	0.166513			ENSMUSG00000040405	ENSMUSG00000056366	0.0921473
[truncated: 3,316 more rows]
