# Supplementary material for: OCT4 induces embryonic pluripotency via STAT3 signaling and metabolic mechanisms
Source: Proc Natl Acad Sci U S A. 2021 Jan 15;118(3):e2008890118. doi: 10.1073/pnas.2008890118 (PMC7826362; doi:10.1073/pnas.2008890118)
Supplement: Supplementary File [file pnas.2008890118.sd05.xlsx]

## Sheet: Sheet1
Gene Name	WT-E3.5 TE	WT/HET E3.5 ICM	MUT E3.5 ICM	WT E4.0 TE	WT/HET E4.5 EPI	WT/HET E4.5 PrE	MUT E4.5 ICM
a	0	0.209232	0.181033	0	0	0	0.0723778
A030001D20Rik	0.129659	0.103367	0.139059	0.0378253	0	0	0
A130006I12Rik	0	0	0	0.111309	0	0	0.261837
A130010J15Rik	0.558099	1.39581	0.905126	0.900401	0.46305	1.00156	0.918751
A130014A01Rik	0.106491	0.135436	0.0990949	0	0	0.162966	0
A130048G24Rik	0	0.0637971	0	0	0	0	0
A130051J06Rik	0.015408	0.160618	0.50022	0.418344	0.11093	0.321995	0.163317
A1cf	0	0.00425995	0	0	0	0	0
A230004M16Rik	0	0.0015267	0.0040997	0	0	0	0
A230005M16Rik	0.276488	0.0735304	0.0995658	0.00561844	0	0	0
A230006K03Rik	0.00842411	0	0	0	0	0	0
A230020J21Rik	0	0.108813	0	0	0	0	0.0632175
A230028O05Rik	0	0.0273874	0.0440397	0	0	0	0
A230046K03Rik	3.89918	3.63374	3.36708	3.47699	3.07264	3.05871	1.30877
A230050P20Rik	0	0.00523004	0	0	0.201899	0	0
A230052G05Rik	0	0	0	0.0179976	0	0	0
A230056P14Rik	0.143185	0.0580171	0.0127566	0.0776388	0	0.109679	0
A230059L01Rik	0.00189716	0	0	0.00590722	0	0	0
A230060F14Rik	0	0.090635	0	0.0341879	0.191763	0.156564	0.0814029
A230072C01Rik	1.10093	0.500916	0.603066	0.497047	0.381861	0.307161	0.447756
A230072E10Rik	0.00283192	0.0131637	0.205677	0.0284475	0.00860081	0.0119024	0.117766
A230083G16Rik	0.00786945	0	0	0.0127027	0	0.180112	0
A230083N12Rik	0.0601769	0.239988	0.0299574	0.16006	0.181108	0	0
A230085B16Rik	0	0	0	0.00407262	0	0	0
A230087F16Rik	0.00662635	0.120879	0	0.144577	0.0410306	0.048261	0.0793002
A230103J11Rik	0.0150879	0.0472333	0.0168808	0.00814278	0	0.113131	0
A230107N01Rik	0	0.00907188	0	0	0	0	0
A2m	0	0	0	0	0.0788685	0	0
A330008L17Rik	0	0.0222202	0	0	0	0	0
A330009N23Rik	0.126366	0.261513	0	0	0	0.237268	0
A330015K06Rik	0.0543718	0	0.0393443	0.0371916	0	0	0.0535073
A330023F24Rik	0	0.00210705	0.0086831	0	0	0	0
A330032B11Rik	0.0143149	0.0363148	0	0.176856	0.0677302	0	0
A330033J07Rik	0	0	0	0	0.00864696	0	0
A330035P11Rik	0.00774332	0.0243719	0.222337	0	0.0923788	0.0190543	0.0494488
A330041J22Rik	0	0.154711	0	0.00718869	0	0	0.15908
A330069E16Rik	1.47419	0.797766	2.33434	1.77334	0.217562	0.3681	1.09715
A330074K22Rik	0	0.015247	0	0	0	0	0
A330087D11Rik	0	0.0645998	0.0741258	0	0	0	0
A430005L14Rik	5.53981	5.50195	5.25864	6.71441	6.11362	5.81461	5.28596
A430010J10Rik	0.143388	0.0792302	0.0525786	0.329156	0.0258353	0	0
A430018G15Rik	0.0663583	0	0	0.0359675	0	0	0.178469
A430027C01Rik	0.138172	0	0	0.00791051	0.169893	0.224827	0
A430033K04Rik	0.434601	0.513031	0.493559	0.162737	0.253137	0.511452	0
A430034D21Rik	0.00668278	0	0	0	0	0	0
A430046D13Rik	0	0.018187	0.0727181	0.00436711	0	0.0367011	0
A430050A11Rik	0.26759	0.081086	0	0	0	0	0
A430057M04Rik	0.0699116	0.0940816	0.0230087	0.0428155	0.120971	0.172219	0.0882702
A430060F13Rik	0	0.0670288	0.277129	0	0	0	0
A430073D23Rik	0.0388624	0.516078	0.599761	0.0957134	0.191747	0.169033	0.612765
A430078G23Rik	0.00523532	0	0	0.00313075	0	0	0
A430078I02Rik	0.0136516	0.170178	0.7983	0	0	0	0.26217
A430093F15Rik	0.00509482	0.0143196	0.00875408	0	0	0	0
A430105I19Rik	0	0	0	0.189191	0	0	0.100839
A430105J06Rik	0	0.120754	0.0263831	0.207242	0	0	0
A430106G13Rik	0.00320408	0	0	0	0	0	0
A430108G06Rik	0	0.155182	0	0.052582	0	0	0
A430110C17Rik	0.00482453	0.0138416	0	0.0881985	0	0	0.197222
A430110L20Rik	0.146546	0.0252572	0	0.00348744	0	0	0
A4galt	1.66843	0.882984	0.435141	0.480941	0.537155	0.825368	0.840272
A530017D24Rik	0.145585	0	0.094693	0.696255	0	0.0557957	0.198159
A530020G20Rik	0.00728533	0.00287219	0	0	0	0.582309	0.0734734
A530021J07Rik	0	0.0413391	0	0	0	0	0
A530030E21Rik	0	0.021257	0	0.00774613	0	0	0
A530032D15Rik	1.97487	1.50578	1.79937	1.47998	0.129477	0.0682031	0.537987
A530040E14Rik	0.460896	0.511234	0.664097	0.105221	0	0	0.431856
A530041M06Rik	0.478506	0.386014	0.0594255	0.289318	0.49811	0	0.463479
A530053G22Rik	0.00380055	0	0	0.0043008	0	0	0
A530064D06Rik	0.323153	0	0.0458892	1.45939	0.053314	0	0
A530064N14Rik	0.315535	0	0	0.00578749	0.0940906	0	0
A530076I17Rik	0	0.0304161	0	0	0	0	0
A530083I20Rik	0	0.00839106	0	0.000635159	0	0	0.00670364
A530083M17Rik	0	0.0261069	0	0	0	0	0
A530084C06Rik	0	0	0.0710731	0	0	1.49619	0
A630001G21Rik	0	0.199575	0.131623	0.0295422	0.131541	0.242757	0.654858
A630010A05Rik	0	0.427075	0	0	0.0281398	0	0
A630012P03Rik	0.00443876	0	0	0	0	0	0
A630023P12Rik	0	0.0340366	0	0	0	0	0
A630035G10Rik	0.00679202	0	0	0.00669669	0	0	0
A630052C17Rik	0.00700197	0.171544	0.208825	0.526735	0.277848	0.292065	0
A630072L19Rik	0	0	0	0	0.0771927	0	0
A630072M18Rik	0.0349967	0.0381613	0.0352255	0.00477463	0.0485693	0	0
A630075F10Rik	0.00631335	0	0	0.00455327	0	0	0
A630081D01Rik	0.0189044	0.0467469	0.115463	0.00442443	0	0	0
A630095N17Rik	0.0071265	0.302323	0	0	0.114771	0	0
A730011C13Rik	0.362321	0.140812	0	0.0113744	0.082192	0	0.151008
A730015C16Rik	0	0.0956558	0.202113	0	0	0.0890636	0.162954
A730017L22Rik	0.186409	0.189014	0.157104	0.06036	0.0782691	0.0255928	0.197245
A730020E08Rik	0	0.254792	0	0.14142	0	0.142583	0
A730020M07Rik	0	0	0	0	0.0243438	0	0
A730032A03Rik	0	0.0569786	0	0.0907026	0	0	0
A730036I17Rik	0	0	0	0	0.16588	0	0
A730046J19Rik	0	0.186455	0.0410208	0	0	0	0
A730049H05Rik	0	0	0	0	0	0.139533	0
A730061H03Rik	0	0.0141885	0.0506372	0	0	0	0
A730062M13Rik	0.163223	0.0563482	0	0	0.0180254	0.00863712	0
A730071L15Rik	0.0239206	0.00566761	0	0.19841	0.0795831	0.159061	0
A730081D07Rik	0.00289042	0	0	0	0.0338163	0	0
A730082K24Rik	0.00629239	0.110807	0	0	0.13352	0	0
A730085K08Rik	0	0	0	0	0	0.0095241	0.146026
A730090N16Rik	0.417862	0.287775	0.440388	0.272723	0	0	0
A830008E24Rik	0.036907	0.0377047	0	0.0125791	0.0603521	0.0347482	0.0985616
A830010M20Rik	0.326649	0.0820805	0.00455119	0.0562639	0	0.0525727	0
A830011K09Rik	0	0.00443538	0	0	0	0	0
A830018L16Rik	0.0114676	0.120898	0	0.00366484	0.0474305	0.0716479	0
A830035A12Rik	0.134495	0	0.0975386	0.101629	0.0846513	0	0.217908
A830036E02Rik	0	0	0	0.00147386	0	0	0
A830052D11Rik	0.268761	0.082117	0	0.196638	0	0	0.179661
A830073O21Rik	0	0	0	0	0.0619671	0	0
A830080D01Rik	2.12938	2.61659	1.21778	2.27378	2.72051	1.14583	1.44349
A830082K12Rik	0.000988241	0.0522337	0.00502561	0.00208136	0.00473085	0	0
A930001C03Rik	0	0.00465501	0	0	0	0	0.217343
A930002H02Rik	0.0532537	0	0	0.0740624	0	0	0
A930002H24Rik	0	0.0574331	0	0	0.113478	0	0
A930003O13Rik	0.00187494	0.0209835	0	0	0	0	0
A930004D18Rik	1.38053	1.05117	1.63399	1.78294	0.535018	0	1.30171
A930004J17Rik	0.399064	0.286946	0.131284	0.589529	0.22844	0.135578	0.163
A930005H10Rik	0.833514	1.21265	1.18434	1.1076	0.213469	0.596263	0.202817
A930005N03Rik	0.234629	0.0373998	0	0	0	0	0
A930006K02Rik	0.471514	0	0	0.129861	0	0	0
A930007I19Rik	0	0.0728431	0.251826	0	0.137366	0	0.396446
A930009A15Rik	0	0	0	0	0	0	0.178242
A930011G23Rik	0	0.0338288	0	0	0.0445107	0.0863627	0
A930012O16Rik	0.548263	0.29873	0.363114	0	0.11891	0	0
A930014E01Rik	0	0.100785	0	0	0	0	0
A930014E10Rik	0.00915237	0.161261	0.47064	0	0.0369741	0	0
A930015D03Rik	0.0452244	0.0249719	0.128418	0	0.470417	0.0429565	0.227585
A930016O22Rik	0.453627	0.0213668	0.0803779	0.113793	0	0	0.137247
A930017K11Rik	0.00407262	0	0	0	0	0	0.24363
A930018P22Rik	0.218773	0.131712	0	0	0.0837879	0	0.0835632
A930019D19Rik	0	0	0	0.121812	0	0.111437	0
A930024E05Rik	0	0.0575458	0.0460787	0	0.189488	0	0
A930024N18Rik	0	0	0	0	0	0.160227	0
A930029G22Rik	0	0.449998	0.448533	0.274902	0	0	0
A930030B08Rik	0.00157061	0	0	0	0	0	0
A930031H19Rik	0	0	0.0972637	0	0	0	0
A930032L01Rik	0	0.0833586	0	0.483598	0	0.0336778	0
A930033H14Rik	0	0	0	0.00172664	0	0	0
A930035D04Rik	0.0355835	0.0385448	0.0607061	0.0132978	0.0709431	0.0450737	0.139848
A930038B10Rik	0.163882	0.14464	0.204519	0.176114	0	0.144818	0.154401
A930041C12Rik	0	0	0.0393913	0.0639111	0	0	0.239764
AA386476	0.0232028	0.0216623	0.250436	0	0	0.0489756	0
AA413626	0.0108299	0	0	0	0.139622	0.214227	0
AA414768	2.17021	0.149393	1.13983	0.45959	0.203314	1.11907	0.260049
AA415398	0.00585078	0.072901	0	0	0.0182183	0.0837568	0.180448
AA465934	1.37337	4.92293	4.49533	1.04896	4.50885	3.7636	3.93645
AA467197	8.14474	5.81044	5.25452	9.10154	1.08392	1.27592	6.64428
AA474408	0.69669	0.105354	0.458041	0.972611	0.162696	0.0208137	0.238265
AA543186	0	0.273912	0.204131	0	0.106496	0.0307198	0
AA623943	0	0.345633	0.638054	0	0	0	0
AA792892	0.0524635	0.0103183	0	0	0	0	0
AA914427	0	0.00665393	0	0	0	0	0
AA986860	0.199318	0.0657419	0.216732	1.78549	0.34323	3.93922	0.35318
Aaas	4.63706	5.19297	5.40928	5.14568	5.39805	5.81881	4.77123
Aacs	2.22901	4.22345	4.95099	2.6595	1.4056	3.13768	1.53131
Aadac	0.0162418	0	0	0	0	0	0
Aaed1	0.84725	4.33905	5.23904	0.953366	1.78816	2.74212	6.36583
Aagab	1.78663	2.32416	2.18867	2.59646	2.07045	1.78907	1.52676
Aak1	1.24451	0.553275	0.54866	1.25605	0.656152	1.14416	1.05336
Aamdc	2.7722	1.72582	2.01765	2.51017	1.06973	1.73662	1.86456
Aamp	6.60202	5.69843	5.34045	6.58281	5.54235	5.47336	5.62761
Aar2	1.8164	3.04883	3.09794	3.40136	2.08651	3.0564	1.90768
Aard	0.00488151	0.257843	0.0867548	0.903716	1.94688	0.070612	0.19441
Aars	3.79055	4.37592	4.38957	4.14555	4.13066	3.90476	2.17904
Aars2	0.426722	2.17735	1.71219	0.588599	1.17008	1.15492	0.726594
Aarsd1	0.69562	1.6672	1.16052	0.86702	2.34004	1.70975	0.700758
Aasdh	1.28689	1.14894	0.955969	0.779131	0.363663	0.640862	0.560106
Aasdhppt	4.44795	5.16263	3.76866	4.45345	4.97171	4.40729	3.53173
Aass	0.00174148	0.0742001	0	0	1.52948	0.00684896	0
Aatf	3.83678	4.47822	4.01367	3.0627	3.39768	4.74644	3.69669
Aatk	0.00248199	0.0184633	0	0	0	0	0
AB124611	0	0.0774331	0	0	0	0	0
Abat	0.396083	0.119378	0.409103	0.529589	0.199153	0	0.255712
Abca1	0.385428	0.0783061	0.482549	0.537133	0.223112	0.297032	0.314692
Abca12	0.000885806	0	0	0.00136999	0	0	0
Abca13	0.158938	0.424688	0.292756	0.113359	0.00201736	0.20073	0.145676
Abca14	0	0.100553	0.0280158	0	0.0798452	0	0
Abca15	0	0.0213732	0	0	0	0	0
Abca16	0.207195	0.572019	0.682136	0.123278	0.154129	0.147086	0.196509
Abca17	0.00213378	0.0943101	0.20161	0.113956	0	0	0
Abca2	0.662068	0.290101	0.164349	0.285208	0	0.252925	0.0537497
Abca3	2.33152	0.534203	0.878155	2.44422	0.0475205	0.608003	1.06577
Abca4	0.00641809	0.0567286	0	0.0721844	0.0671375	0.039353	0.17794
Abca5	0.0724924	0.0827325	0.0576028	0.0280008	0.0802685	0.116636	0
Abca7	0.00807454	0.182171	0	0.387139	0.285498	0.0531454	0.279892
Abca8b	0	0	0	0	0.0118573	0	0
Abcb10	1.53758	2.67134	2.92907	2.08393	0.708586	1.27624	0.676782
Abcb11	0	0.0696247	0.156763	0	0	0	0
Abcb1a	0.620997	0.305365	1.13213	0.434624	0.826711	0.977876	0.510598
Abcb1b	0.366967	0.140207	0.350116	0.486489	0.628771	0.247378	0.661748
Abcb4	0.00948922	0	0.00970043	0.0209616	0	0	0
Abcb5	0.00484488	0.18335	0.809133	0	0.177032	0.0973172	0.211488
Abcb6	1.27614	2.02228	1.62755	0.290152	0.345929	0.653387	1.96182
Abcb7	2.11412	3.34315	2.96283	2.387	1.64356	1.73468	2.47301
Abcb8	2.07937	2.53893	1.81747	2.70913	2.00848	2.58406	1.84967
Abcb9	0.0750917	0.0688088	0.0561566	0	0.0391309	0	0
Abcc1	1.67734	0.646872	0.59065	0.996401	0.26326	1.17807	0.633126
Abcc10	0.256134	0.759127	0.455204	0.358887	0.229712	0.638968	0.695208
Abcc2	0.0951501	0.117634	0.109598	0.0497688	0	0.11518	0.116054
Abcc3	0.427886	0.0530131	0.383703	0.502153	0.427016	0	0
Abcc4	0.527854	0.386684	0.182366	1.03861	1.59789	1.53134	0.365658
Abcc5	1.96334	1.98517	1.42515	2.47165	2.90678	2.45618	2.20411
Abcc6	0	0	0	0.0242027	0	0	0
Abcc8	0.0193885	0.116695	0.0793501	0.026173	0.0243355	0	0
Abcd1	1.20848	1.28226	1.19766	3.06547	0.756425	0.729475	1.56504
Abcd2	0	0.00394568	0	0	0	0	0
Abcd3	2.25697	4.7405	3.57863	1.71031	1.02576	2.73343	1.59136
Abcd4	2.13862	3.02742	2.99192	1.49346	1.33648	1.1077	3.19986
Abce1	4.40708	6.22491	6.49835	4.63959	3.95609	3.7495	4.11212
Abcf1	5.72826	4.47781	4.36098	5.47607	4.63017	4.71617	3.06947
Abcf2	6.49089	6.09915	5.64949	5.78744	6.95445	6.12809	3.40792
Abcf3	3.52765	4.15616	3.96842	4.10879	2.72565	3.42441	2.91312
Abcg1	0.127924	1.07611	0.519054	1.16851	1.50559	0.0726824	2.84518
Abcg2	0.447017	0.506483	0.237159	1.03231	3.13225	1.94285	1.04644
Abcg4	0.00209686	0.0884766	0.0466254	0.00130984	0.0396928	0.183163	0
Abcg5	0.0145907	0	0	0	0	0	0
Abhd1	0	0.110397	0.0608249	0.0689132	0.448657	0.426742	0.25108
Abhd10	0.918013	2.26089	1.83978	1.72076	3.01293	1.499	0
Abhd11	4.55428	3.63141	3.39543	5.85857	3.35938	2.90122	4.41733
Abhd11os	1.14149	1.13037	1.99102	1.84553	0.256338	0.093606	0.705991
Abhd12	3.58744	4.75295	3.50001	3.42383	1.554	2.81625	2.7155
Abhd12b	0.184888	0	0.148504	0	0	0.0210065	0
Abhd13	1.0761	2.5782	1.93305	2.40051	1.29692	2.33465	0.738295
Abhd14a	1.40551	0.490321	0.669372	4.31814	2.45644	2.17896	1.08233
Abhd14b	0.568918	0.0628558	0.340977	4.0303	0.566718	0.327088	0.0677866
Abhd15	0.0269885	0.0278341	0	0.0164152	0.0389963	0	0
Abhd16a	1.51464	1.75519	1.75055	2.47424	1.17916	1.79217	3.80431
Abhd17a	3.55521	3.43329	3.15865	1.96269	3.86205	4.00474	3.52983
Abhd17b	1.46413	2.25465	1.34043	3.03749	1.50495	2.64482	1.01624
Abhd17c	3.78321	1.83188	2.42305	5.57138	2.23773	3.93093	2.35456
Abhd18	0.643062	0.355648	0.844989	0.489396	0	0.232648	0.519494
Abhd2	1.50227	1.45759	0.540104	0.664917	1.78966	1.16636	0.375636
Abhd3	0.592032	0.561055	0.375804	0.153799	0	0.609926	0.418093
Abhd4	2.38791	2.09542	1.6325	4.55448	0.996205	1.38349	1.66447
Abhd5	1.00467	1.49176	1.98841	1.73691	0.113973	1.53	1.92885
Abhd6	1.96316	1.85209	3.05126	0.942559	1.57456	2.33293	1.59401
Abhd8	0.0332675	0.516761	0.164367	0.00125758	0.227028	0.462638	0.398413
Abi1	4.15612	3.5959	3.23024	4.49702	1.44477	3.09713	1.79373
Abi2	1.68224	0.636408	0.554	0.170334	0.960392	0.473766	0.468359
Abi3	0	0	0	0	0.0335038	0	0
Abi3bp	0.107526	0.0585239	0.0659494	0.0220455	0	0.00427348	0
Abl1	1.36985	0.667147	0.412486	1.17427	0.687997	0.972881	0.598449
Abl2	1.59103	0.543664	0.285756	2.46374	0.504048	0.217128	0.396989
Ablim1	0.53547	1.06247	1.87577	1.14693	0.453358	0.374257	1.3597
Ablim2	0.509906	0.110803	0.00713856	0.813872	0	0	0
Ablim3	0	0	0.0370803	0	0	0	0
Abo	0.36705	0.619294	0.646959	0.204211	0.32878	0.547018	0.285363
Abr	1.45705	1.16831	0.581561	1.73744	0.682683	1.42613	1.32735
Abra	0	0.0502551	0	0	0	0	0
Abracl	1.84225	1.8895	0.159287	7.04465	1.68577	3.4737	1.20805
Abt1	5.25938	5.74125	5.51249	4.98692	5.81332	5.1663	4.97884
Abtb1	2.37823	2.19742	1.41571	1.0778	1.3619	0.782473	2.52994
Abtb2	0.401495	0.217164	0.00685763	0.398508	0.0524839	0	0.223777
AC117232.1	3.19301	0.487836	0.290246	3.04086	0.446996	0.433124	0.152659
AC121821.1	0	0	0	0.139266	0.128296	0	0
AC122546.1	0.090088	0	0	0	0	0	0
AC124457.1	0.255557	0.293627	0.577349	0.738071	0.197067	0.258609	0.121367
AC139186.1	0	0.114693	0.332506	0	0.0919743	0	0
AC151967.1	2.37996	0.0575069	0	1.86213	0	0.0974661	0
AC157602.1	0	0.216315	0.110416	0	0	0	0
AC157822.1	0	0	0	0.270085	0	0	0
Acaa1a	2.12278	2.36692	1.04988	1.72806	4.38916	3.53907	3.80602
Acaa1b	0.306255	0.814925	0.166829	0.530459	0.694193	1.83179	0
Acaa2	6.33622	6.16901	3.63488	7.20997	6.3627	2.51633	3.96593
Acaca	0.580845	0.720969	0.364597	0.639667	0.82529	0.923081	0.0503109
Acacb	0.393622	0.367349	0.173634	0.450611	0.137789	0.123043	0.340066
Acad10	0.835659	0.635237	0.541962	0.8889	0	0.39964	0.535669
Acad11	0.793909	2.34802	2.60648	0.501992	0.653537	0.248056	0.664184
Acad12	0.996447	0.793751	1.1192	1.12348	0.331503	0.0200881	0.423236
Acad8	2.75515	2.39875	2.63162	2.64317	1.72153	1.82079	1.89004
Acad9	1.1965	3.65764	3.85694	1.01753	2.22211	2.85771	3.02867
Acadl	7.79074	8.24594	8.43789	7.54228	2.70419	4.5696	5.65797
Acadm	5.76658	5.21402	5.17833	6.3275	4.14541	3.32247	3.57883
Acads	1.22601	3.28514	3.21815	1.66339	3.83619	2.27663	3.68769
Acadsb	0.960288	1.07976	0.418804	1.62048	0.929437	1.605	1.94236
Acadvl	3.65342	4.66371	3.8459	2.54768	2.75609	3.99702	4.79919
Acan	0.178461	0.0182539	0.00460564	0	0.0989947	0	0
Acap1	0	0	0	0	0.0338262	0	0
Acap2	1.34365	1.48391	0.845933	1.02239	0.714019	0.730328	0.3161
Acap3	1.35282	0.485484	1.07912	0.205238	0.176219	0.705359	0.33018
Acat1	4.46764	3.23322	2.29357	5.05865	1.38929	3.38245	2.49574
Acat2	5.90724	5.0566	3.86647	5.47385	5.52907	7.1145	4.16409
Acat3	1.02251	0.326193	0.38716	0.846251	0.29307	0.404788	0.279393
Acbd3	2.08777	1.07295	1.02896	3.20896	0.469383	0.959251	1.02096
Acbd4	0.855032	0.736538	0.265801	0.649797	0.945285	0.273326	1.10724
Acbd5	1.79006	2.54684	1.769	1.75315	1.06724	1.47241	1.29569
Acbd6	0.948429	3.15883	2.61697	1.84115	2.59998	2.16687	2.91714
Acbd7	0.289774	0.275996	0.0396969	1.03318	0.287159	0.535643	0.286129
Accs	0.120195	0.116083	0	0.00108561	0.0835315	0.117674	0.409031
Accsl	0	0	0.0561501	0	0	0	0
Acd	4.06385	3.02246	3.07454	3.2327	3.56524	3.67619	3.18009
Ace	0.545976	0.28213	0.197944	0.216794	0.641737	0.143288	0.00962876
Acer1	2.40099	0	0	2.13861	0	0	0
Acer2	1.85059	3.48252	2.94176	2.33408	2.27471	1.46711	1.37128
Acer3	1.6792	1.14287	1.65743	1.38899	0.34049	0.853032	0.466223
Ache	0.00840154	0	0.00724619	0.0336389	0	0.0542777	0
Acin1	3.58901	1.78933	1.75553	3.53909	2.13011	2.38039	1.41578
Ackr1	0	0	0	0.00360339	0	0	0
Ackr3	0.4376	0.220426	0	0.0722751	0.305467	0.52875	0
Ackr4	0	0.185451	0.111128	0.0632934	0	0	0
Acly	4.80159	5.48575	4.67626	4.25498	4.61997	4.94465	4.14297
Acmsd	0	0.00719807	0	0	0	0.0518957	0
Acnat1	0.00348744	0	0	0	0	0	0
Aco1	2.82147	4.48661	2.60026	4.06409	2.21932	3.20051	1.50527
Aco2	6.52362	5.7687	5.69817	6.89187	5.72278	5.88238	6.41899
Acot1	0	0.107551	0	0.175268	0.565571	0.0194865	0.640421
Acot10	0.279795	0.09631	0.120462	0.363294	0.0799359	0.0249147	0.134871
Acot11	0.668133	0.686321	1.13428	1.1569	0	0.182636	0.499377
Acot12	0	0.717552	0.260213	0	0	0	0
Acot13	3.7395	4.21177	3.76928	4.55875	3.60048	2.98667	5.15058
Acot2	5.11435	1.19802	1.23445	5.97671	0.0712039	0.446653	2.30037
Acot3	0.00468902	0.0486121	0	0	0	0.251423	0
Acot4	0	0	0	0	0.100266	0	0
Acot5	0.00341489	0.094767	0.186401	0	0	0	0.730873
Acot6	0	0.0521348	0.0410753	0	0	0	0
Acot7	2.97521	3.16258	1.00635	2.16349	2.59109	0.764969	0.994472
Acot8	1.62522	3.86048	3.44788	2.66125	3.43517	3.24809	4.40049
Acot9	2.94508	4.39211	4.17984	3.83967	3.81931	3.02086	3.09148
Acox1	2.51591	2.86861	2.44637	2.64427	1.06217	1.51494	1.03796
Acox2	0.00383861	0.0187634	0.0165787	0.00348868	0	0	0
Acox3	0.241743	0.150909	0.0153078	0.843762	0.501556	0.0599307	0.272193
Acoxl	0.0190936	0.0579046	0.429636	0	0.675271	0	0.147506
Acp1	3.59953	5.06301	4.86439	4.11794	5.4642	5.59186	5.95143
Acp2	0.707851	1.4713	1.56168	1.10065	1.35777	1.50382	1.4622
Acp5	3.15854	4.69175	5.4159	5.28544	1.53445	3.56505	3.96189
Acp6	1.17892	1.27752	0.661555	0.997169	3.22347	0.897735	0.68699
Acp7	0.0851284	0.0890647	0	0	0.253268	0	0
Acpp	0.621111	1.30227	0.474528	3.97036	0.164464	0.607056	2.38056
Acpt	0.0119864	0	0	0.00463189	0	0	0
Acrbp	1.1058	0.350663	0.161541	1.9443	1.54177	0.856416	1.00679
Acrv1	0.00172664	0.0567174	0	0.00529696	0	0	0
Acsbg1	1.37443	1.10482	2.10839	0.809004	0.00760946	0.13512	0.746984
Acsbg2	0.0698511	0.649122	0.303021	0.0855135	0.465363	0	0.213978
Acsf2	2.27641	2.05515	2.53502	1.57935	0.821105	0.648841	3.80757
Acsf3	0.460101	1.93199	1.57198	1.74128	0.715164	0.975502	1.29788
Acsl1	1.14554	0.765344	0.391483	0.841541	0.360419	0.522336	0.396986
Acsl3	3.20285	3.88791	3.41604	2.17776	2.19531	3.38327	3.3676
Acsl4	2.2681	2.13069	3.35032	1.49958	0.953331	1.97139	2.74719
Acsl5	0.515269	1.56998	0.238161	1.39538	1.02686	3.10571	1.78171
Acsl6	0.573901	0.120857	0	2.23553	0.394164	0.203266	0.149048
Acsm1	0	0.0262804	0	0	0	0	0
Acsm2	0	0	0	0.000657745	0	0	0
Acsm3	0.727235	0.121945	0.173679	1.0845	0.022682	0	0
Acsm4	0.011681	0	0	0	0.650778	0	0
Acss1	1.01363	1.63492	2.01141	1.68937	1.15598	0.124839	2.04882
Acss2	1.01955	1.55962	1.51265	0.588526	0.662377	0.519578	0.878736
Acss2os	0	0	0.0656513	0	0	0	0
Acta1	0.324469	0	0.0180885	0.584127	0	0	0
Acta2	0.0816988	0	0	0.170163	0	0	0
Actb	12.7404	9.64587	9.54743	13.5011	8.50617	9.3503	9.0715
Actbl2	0.0207286	0	0	0.0303365	0	0	0
Actc1	0.111612	0	0	0.301024	0	0	0
Actg.ps1	4.01428	0.321161	0.248362	5.05459	0.078364	0.221206	0.0512601
Actg1	0.456234	9.2963	9.31318	0.841977	8.51995	9.26122	7.94695
Actg2	0.0606989	0	0	0.148528	0	0	0
Actl10	0.104414	0.0242121	0	0	0	0	0
Actl11	0	0	0	0.00128745	0	0	0
Actl6a	3.34956	4.85611	4.60699	3.64304	7.10832	5.59658	2.7366
Actl6b	0.00289773	0	0	0	0	0	0
Actl7a	0	0.0616015	0	0	0	0	0
Actl7b	0	0.0210754	0	0	0	0.0234657	0
Actn1	4.49753	1.52362	0.912096	5.33384	1.26306	0.974119	1.11986
Actn2	2.23051	3.32946	4.11079	1.30429	0.738609	0	1.14619
Actn3	0.00181566	0.0126635	0.0901193	0	0.116115	0	0
Actn4	6.37376	5.02982	5.69017	7.46931	5.31824	4.71025	5.3878
Actr10	2.86058	4.71805	4.64726	4.10729	2.97664	3.06694	1.9091
Actr1a	3.16645	5.15654	5.01902	5.54594	3.28428	4.81582	1.56953
Actr1b	2.68316	3.96932	3.32683	4.11062	3.63116	3.94158	2.89332
Actr2	6.53462	5.12226	4.89316	7.49016	4.42469	4.04069	3.62169
Actr3	6.28071	6.01913	6.02888	6.70631	5.16912	5.94158	5.96362
Actr3b	1.36327	1.42009	0.945506	0.121472	1.44842	0.577594	0.0836995
Actr5	0.906515	1.09401	0.721484	0.444988	0.575412	1.72942	0.522757
Actr6	4.11566	3.74121	3.913	4.34102	3.63944	2.20544	1.85903
Actr8	2.52536	4.04473	3.72726	1.41088	3.558	3.14882	2.39513
Actrt3	0.0457869	0	0	0	0	0.144439	0.227405
Acvr1	0.331058	0.0423381	0.108807	0.497039	0	0.416476	0.18473
Acvr1b	0.695163	0.338854	0.161246	1.22854	0.137136	0.493017	0
Acvr1c	0	0	0	0.00867974	0	0	0
Acvr2a	0.618534	1.94468	2.33646	0.735555	0.617527	1.25897	1.08799
Acvr2b	2.79848	0.777738	0.81423	3.07053	0.981184	1.2252	0.80539
Acy1	0.0251817	1.42728	1.94791	2.99118	1.05397	1.67555	0.753256
Acy3	1.57296	0.138881	0.230176	1.37008	0.595443	0.179553	1.28731
Acyp1	2.0953	1.94453	2.25217	2.72234	1.88043	1.52634	2.8549
Acyp2	1.17479	1.83729	2.07601	1.01344	1.20634	0.804475	0.441498
Ada	0.956146	0.33573	0.563697	0.454455	0.331454	1.67936	0.324664
Adad2	0.0905481	0.711195	0.371622	0	0.154829	0	0.468939
Adal	0.639078	2.12203	1.73222	1.48031	1.69062	1.13033	1.22506
Adam10	2.51763	4.31975	3.84623	3.89782	2.02621	1.95347	2.11715
Adam11	0.00432885	0	0	0.000905752	0.108769	0	0
Adam12	0.000642689	0	0	0.00086072	0	0	0
Adam15	1.22226	3.19704	2.01392	0.831038	0.801645	2.88783	1.59796
Adam17	2.15392	2.56254	2.73492	2.22945	1.24645	1.19165	1.18372
Adam18	0	0	0	0.00345843	0	0	0
Adam19	0.476834	0.806959	0.398141	3.01793	1.2087	0.7327	0.374448
Adam1a	0	0.0853628	0.118681	0.108504	0	0	0
Adam1b	0	0	0	0.0755412	0.0833706	0	0.174783
Adam2	0.0964444	0.00980809	0.0920972	0	0	0	0
Adam21	0.00283192	0.0325462	0.193947	0	0	0	0
Adam22	0.0124774	0.0776836	0.0471631	0.0326257	0.154519	0.228078	0.129387
Adam23	0	0.0861513	0.134282	0.0942358	0.824142	0.0911328	0.0900694
Adam28	0.00306564	0.0275054	0	0	0	0	0
Adam32	0	0.45079	0.30314	0	0.0808499	0	0.0839186
Adam4	0.267171	0.0621954	0.264008	0.32235	0.099708	0	0
Adam5	0	0	0.0777915	0	0	0	0
Adam7	0.00337132	0	0	0	0	0	0
Adam8	0	0.0303472	0.057021	0.462717	0	0.0754075	0
Adam9	2.13405	3.14867	3.07016	2.48579	1.39541	1.24947	2.33751
Adamdec1	0.00275141	0	0	0	0	0	0
Adamts1	0	0.0337527	0	0	0.011791	0	0
Adamts10	0.00605438	0.472221	0.522288	0.0535336	0.140694	0.169259	0.389151
Adamts12	0.00502137	0	0	0.000830684	0	0	0
Adamts13	0	0.0181614	0.0242754	0	0	0	0.0345982
Adamts14	0.00101822	0.106977	0.061182	0	0.11249	0	0
Adamts15	0.00416497	0.00795558	0.149404	0.0004995	0	0.0928669	0
Adamts16	0.00154085	0	0	0	0	0	0
Adamts17	0.000808149	0.0133157	0	0	0.0465212	0	0
Adamts18	0	0.0571593	0.0285791	0	0	0	0.121902
Adamts2	0.00336676	0.040211	0.0470395	0.19213	0	0	0
Adamts20	0.000928258	0	0	0	0	0	0
Adamts3	0.00240986	0	0.0564213	0	0	0.0534522	0
Adamts4	0.00156317	0.028786	0	0.00171179	0.0748141	0	0.169115
Adamts5	0.0040535	0	0	0.00102571	0	0	0
Adamts6	0.00217068	0	0.00323088	0	0.0439566	0	0.0480786
Adamts7	0.0997168	0.029795	0.0555837	0.198167	0.326815	0	0
Adamts8	0.0525542	0.219301	0.104921	0	0.0717105	0	0.194956
Adamts9	0.000795162	0	0.0103552	0.00880846	0.217847	0.313679	0.170873
Adamtsl1	0	0	0	0.00276281	0.0993461	0	0.170305
Adamtsl2	0.00240144	0	0	0	0	0	0
Adamtsl3	0.00160779	0	0	0	0	0	0
Adamtsl4	0.00276122	0.0696165	0.112262	0.17977	0.180631	0.132642	0.503033
Adamtsl5	0.225546	0.0127381	0.0902733	0.0327166	0	0.0728253	0.192247
Adap1	0.59489	0.104693	0.0707189	1.24306	0.33238	0.115261	0.149714
Adap2	2.45408	0.943511	2.80899	2.75739	0.194944	0	1.62068
Adap2os	1.44697	0.840229	2.45854	2.00101	0.267748	0.0155922	1.17617
Adar	0.136789	1.04894	0.532298	0.572	0.676256	0.384935	0.441525
Adarb1	0.59542	0.210869	0.207211	0	0.129411	0.362712	0.215599
Adarb2	0	0.0117409	0	0	0.07059	0	0
Adat1	0.667405	1.34092	1.03203	1.22977	1.03624	0.567301	1.31563
Adat2	1.36803	3.40136	2.26656	2.49543	3.93581	0.878091	1.13051
Adat3	0.560636	2.0252	2.22876	0.414571	1.47349	1.47438	1.13471
Adck1	1.97516	2.23963	2.21853	3.30932	1.4679	2.84836	0.47661
Adck2	0.174853	0.48411	0.366011	1.2549	0.4676	0.646893	1.12332
Adck5	1.22233	3.00913	2.39364	0.770047	1.31393	1.49089	1.38459
Adcy1	0.000717943	0.0740642	0	0	0	0.0623467	0
Adcy10	0.00086072	0	0	0.143444	0	0	0
Adcy2	0	0	0.239489	0	0.0820472	0	0
Adcy3	0.0455389	0.320866	0.122219	0.0671563	0.0477432	0.183454	0.214489
Adcy4	0.00351645	0	0.0559845	0	0	0	0
Adcy5	0.00150364	0	0	0	0	0	0
Adcy6	0.25784	0.0191384	0	0.124191	0	0	0
Adcy7	0.0662611	0.0586927	0	0	0	0	0
Adcy8	0.00104818	0	0	0	0	0	0
Adcy9	1.1051	0.966513	1.32419	0.649672	0.321724	0.226533	0.215289
Adcyap1	0.00250202	0	0	0	0	0	0
Adcyap1r1	0.309505	0.068447	0.15842	0.138369	0	0.154455	0
Add1	2.97478	3.8385	2.8401	2.84563	2.13357	2.16233	4.19872
Add2	0	0.341658	0	0	0	0.113768	0
Add3	1.20627	2.94017	3.32512	1.12554	0.815985	1.97153	1.01078
Adgra2	0.145991	0.0374856	0.0130024	0.0964219	0	0.328721	0.131726
Adgra3	0.217902	0.454256	0.0344056	0.900827	0.951495	0.0728628	0.512823
Adgrb2	0.00191938	0.0272456	0	0.00127998	0.103252	0	0
Adgrb3	0	0.00295847	0	0.000559823	0.018218	0	0
Adgrd1	0	0	0	0.000995736	0.0526174	0	0
Adgrd2.ps	0	0.0169081	0	0	0	0	0
Adgre1	0.00738874	0	0	0	0	0	0
Adgre5	2.40511	4.29285	4.55382	2.93202	1.21102	0.37005	3.83564
Adgrf1	0	0	0	0.00133223	0	0	0
Adgrf3	0	0.488445	0.353487	0	0.0767644	0	0
Adgrf5	0.102	0.00924401	0.0871352	0.112176	0	0.0659785	0.212946
Adgrg1	0.248737	0.284983	0.0817214	0.427518	0.706264	0.0138117	0.35353
Adgrg2	0.00168952	0	0	0.00332773	0	0.00891237	0
Adgrg3	0	0.028253	0.00654895	0	0.0226951	0	0
Adgrg4	0.00721632	0	0	0	0	0	0
Adgrg6	0.430288	0.189522	0.0998636	0.506885	0.188103	0.237548	0.103721
Adgrg7	0	0.380975	0.0847989	0	0	0	0
Adgrl1	0.701053	0.0624754	0.0823949	0.612897	0.359504	0.542117	0.293599
Adgrl2	1.23915	0.104122	0.0609545	1.10663	0.242749	0.035937	0.313086
Adgrl3	0.00259664	0	0	0.0147476	0.00427589	0.00114097	0
Adgrv1	0.00204417	0.00287139	0	0.00120345	0.0871182	0.027854	0
Adh1	6.04803	0.175222	0	8.58947	0.5318	0.0360281	4.82674
Adh4	0	0.0767529	0	0	0.149332	0	0
Adh5	5.42175	4.10569	3.23535	5.27458	5.53809	4.79877	4.17887
Adh6.ps1	0.0128856	0	0	0.033716	0	0	0
Adh6b	0	0	0	0	0	0	0.227058
Adh7	0	0	0	0	0	0	0.202744
Adhfe1	0.248536	0.0384942	0.0725843	0	0.465479	0	0.691448
Adi1	2.33851	6.9484	6.94417	3.98517	5.26343	4.2927	5.82378
Adig	0	0	0	0.151592	0	0	0.179628
Adipor1	3.76868	4.92758	4.0385	5.0981	5.73468	5.69369	5.06452
Adipor2	2.57964	2.63211	1.79595	3.90431	2.76875	2.39897	2.02338
Adk	3.74733	2.09259	1.26536	5.95329	3.32075	4.85312	5.16152
Adm	0.028119	1.13483	1.11053	0	0.325944	0.58587	1.68727
Adm2	0	0	0	0	0	0.0581761	0
Adnp	0.0182206	0.0848222	0.0169658	0.104167	0.191524	0.146398	0.36902
Adnp2	1.91744	2.64315	1.29188	2.66731	1.86885	1.84624	0.935754
Ado	1.3545	2.27908	2.56584	2.63145	2.90268	3.03942	2.11125
Adora1	0.0895883	0.0312103	0	0.260912	0	2.26053	0.243294
Adora2b	0	0.144227	0.131642	0	0.538022	1.76023	0
Adora3	0	0.174706	1.10871	0.00236966	0	0	0.0816704
Adpgk	1.87228	2.8384	2.29904	1.39412	2.74569	3.64796	2.48822
Adprh	5.12907	5.69826	5.39327	5.12574	6.49073	4.35663	3.26818
Adprhl1	0	0	0	0	0.0778839	0	0.148059
Adprhl2	1.87985	4.03297	4.08355	2.09523	2.89655	2.51245	3.74714
Adprm	0.6604	2.11711	1.18251	1.69494	2.35371	0.622544	1.09564
Adra1a	0.00153341	0	0	0	0	0	0
Adra2a	0.00848206	0	0	0	0	0	0
Adra2b	0.00186753	0	0	0	0	0.782497	0.0195117
Adrb2	0	0.0834384	0	0	0.368795	0	0
Adrb3	0.21179	1.24044	1.22251	0.457309	3.25401	0.744977	1.36935
Adrm1	3.94515	5.39699	5.38636	3.14244	5.37153	4.68479	3.22333
Adsl	3.73207	3.92286	3.17401	3.30811	5.20726	3.68061	2.00119
Adss	4.08145	5.27102	4.39243	4.5415	5.08548	4.18676	4.31108
Adssl1	0.00697427	0.121123	0	0.00361063	0	0.142515	0.289508
Adtrp	1.66982	2.32161	2.83411	1.82284	0.111423	0.384543	3.01833
Aebp1	0.00295472	0.114814	0.0176019	0.0711591	0.117075	0.165799	0
Aebp2	2.92995	3.95366	2.04319	4.9585	1.01834	0.645415	1.23128
Aen	1.04903	1.98529	1.84109	1.38089	3.35683	3.65712	0.817875
Aes	1.28734	0.444967	0	1.98119	2.31477	1.79585	0.794772
AF067061	0	0	0	0.0152296	0	0	0
AF067063	0	0	0.599466	0.10405	0	0	0
AF357341	0	0	0	0	0	0.459879	0.421302
AF357399	0.24982	1.09945	1.45557	0	0	0.113099	0.773927
AF529169	0.0012277	0	0	0	0	0.159859	0
Afap1	0.0418609	0.00298275	0.00248877	0.000657745	0.00477238	0.0264942	0.017663
Afap1l1	0.368097	0.519002	0.193431	0.0159285	0	0	0
Afap1l2	0.0750889	0	0.0209575	0	0.172124	0	0.313552
Afdn	2.47064	1.94505	1.74337	3.65675	1.93972	1.3305	2.00941
Aff1	1.41827	1.96522	2.14707	1.95685	2.15459	1.25741	3.63308
Aff2	0.00112303	0.0277796	0	0.00106315	0	0.102783	0
Aff3	0	0.0901297	0.106405	0.000778092	0.0707321	0.0369692	0
Aff4	2.89192	1.98133	1.80428	3.04547	2.908	3.36108	2.76367
Afg3l1	2.81392	2.98253	3.00391	2.64186	2.71571	2.90859	1.90914
Afg3l2	2.39221	3.92033	2.70569	3.72355	3.60055	3.56128	1.83805
Afmid	1.46709	0.764885	1.48849	1.07862	0.22242	0.194822	1.14586
Afp	0	0.0351135	0.0501349	0	0.104267	0	0
Aftph	1.97487	1.71039	1.92056	2.55332	1.30387	1.28444	1.4364
Aga	0.00637749	0.466049	0.356041	0.261775	1.02246	1.48673	1.70829
Agap1	0.544194	0.199157	0.233864	0.679503	0.407538	0.268067	0.271286
Agap2	0.0112686	0	0	0.000913255	0	0.0492962	0
Agap3	1.5244	0.848649	0.443564	1.65669	0.52185	1.15381	0.875715
Agbl2	0.00125011	0	0	0.00501983	0	0	0
Agbl3	0.000605034	0.033165	0.0288027	0.000461774	0	0	0
Agbl4	0.000702898	0.0535285	0	0	0	0.00283772	0
Agbl5	0.0956852	0.408323	0.544447	0.272167	0.417009	0.448545	0.428549
Ager	0	0.0951543	0.0283405	0.0112304	0	0	0
Agfg1	3.51732	2.32659	1.77321	3.34847	1.19538	2.3848	0.555839
Agfg2	2.40468	1.26557	0.387739	2.01946	0.303199	0.589723	0.484778
Aggf1	4.47978	4.25556	4.47847	4.15163	2.69279	2.98124	2.26943
Agk	1.46579	1.8195	1.75639	0.618482	2.15194	1.74564	1.05142
Agl	0.973487	0.591384	0.485834	0.690392	0.193299	0.131119	0.366264
Agmat	0.787107	0.916942	0.632925	0.152392	0.0918177	0	0
Agmo	0.00353819	0	0	0.00217068	0	0	0
Ago1	0.323007	0.50879	0.379792	0.662937	0.966221	0.226585	0.649141
Ago2	3.92856	3.675	3.06717	3.51306	1.92616	1.81707	0.943762
Ago3	0.71808	0.761611	0.957073	0.900296	0.537152	0.383325	0.744529
Ago4	0.643456	0.247429	1.29455	0.782937	0.00760946	0	1.27501
Agpat1	2.53711	3.32329	2.41949	4.36521	1.53416	2.24111	1.14124
Agpat2	5.6878	6.85261	6.59939	6.01365	4.42289	4.29712	6.2889
Agpat3	0.120024	0.267491	0.20723	0.292561	0.663182	1.3147	0.336768
Agpat4	2.39498	1.09508	0.965003	3.93946	0.656709	5.87323	4.39686
Agpat5	1.82918	2.51991	2.60363	1.29158	2.41661	2.94715	3.12191
Agpat9	3.94089	5.23631	5.55739	4.23277	0.444887	4.00123	3.89305
Agps	3.00664	3.48408	3.60605	3.30849	1.7286	2.03513	1.78629
Agr2	0	0.0146538	0	0	0	0	0
Agrn	1.38136	0.372137	0.319915	1.27428	1.05704	1.77005	0.434128
Agrp	2.01318	1.08253	2.4527	1.71787	0.19093	0	0
Agtpbp1	0.0687318	0.265352	0.26232	0.868704	0.818996	0.0958605	0.0588016
Agtr1a	0.00286849	0.0621278	0	0.514947	0	0	0
Agtrap	3.6049	4.96063	4.84523	4.38148	4.22366	3.25866	5.87606
Agxt	0.0070781	0	0	0	0	0	0
Ahctf1	2.54107	4.05311	3.63185	2.98206	3.15181	3.78225	2.94872
Ahcy	3.36513	3.75449	1.24934	3.00472	3.7569	3.20048	2.46693
Ahcyl1	2.99156	1.72777	1.53451	4.00383	1.20239	1.51814	1.13339
Ahcyl2	0.905751	0.545522	0.536045	1.72815	0.808114	1.12042	0.596974
Ahdc1	0.307365	0.259477	0.0567648	1.28854	0.411688	0.29924	0.20955
Ahi1	0.000958256	0.0132297	0	0	0.199313	0.189138	0
Ahnak	3.36356	0.707938	1.00591	5.13183	1.0904	1.32983	3.64506
Ahnak2	0	0	0	0.079565	0	0	0.27689
Ahr	0.00844451	0.193051	0	0.36545	0.39933	0.0368389	0.275495
Ahrr	0	0	0.00246037	0.00865264	0	0	0
Ahsa1	8.03994	7.57963	7.41206	7.78426	8.26854	7.43557	7.52862
Ahsa2	0.635912	2.6893	2.24924	2.12554	3.39909	3.63099	1.94432
Ahsg	0.848167	0.20623	1.71716	0.140219	0.206916	1.63384	1.86586
AI115009	0	0	0.0892617	0	0	0	0
AI314180	2.69697	2.48323	1.58717	2.48572	0.863484	0.964109	1.19267
AI413582	2.62866	3.16932	2.86889	2.72677	1.31455	2.76499	4.01609
AI427809	0.28943	0.589226	0.422701	0	0.300547	0	0.200411
AI429214	0	0.116622	0	0	0	0	0
AI464131	2.189	1.59972	2.14322	2.0498	0.20586	2.07728	1.22926
AI467606	0	0.684698	0.342375	0	0.363589	0.307279	0
AI480526	0.313541	0.0846187	0.0506459	0.560557	0.0708724	0.0656499	0.190358
AI481877	0.848906	1.67435	1.52479	0.449867	0.275098	0.36714	0.320761
AI504432	0.000950757	0	0	0	0	0	0
AI506816	1.51092	3.04837	2.99696	1.03947	0.538136	2.02533	1.64112
AI593442	0.00422244	0.00407904	0	0.00729985	0	0	0
AI597479	1.57578	3.21391	3.03508	2.54974	1.1688	1.08532	0.768328
AI606181	0.340143	0.198498	0.311742	0.700369	0.18483	0.0496807	0
AI661453	0.71638	0.151812	0.365292	0.893815	0	0.0782242	0
AI662270	1.86944	4.15331	3.60831	2.76331	3.74754	2.77437	3.77744
AI837181	2.02016	0.991418	0.670356	1.91203	0.486883	0.416849	0.592857
AI838599	0	0.15217	0.0763348	0.00420205	0.0320487	0.096268	0
AI839979	0	0	0	0.00329865	0	0	0
AI846148	0.639551	0.796791	1.07506	2.84388	1.90132	1.21857	0.383522
AI847159	0	0	0.0659217	0.00306564	0.084991	0	0
AI854703	0	0.0566352	0.0441627	0	0	0	0
AI987944	0.672285	1.15145	0.329524	1.24452	0.573125	0.740645	1.08959
Aida	0.135342	0.523984	0.357778	1.16076	0.475285	0.340991	0.748157
Aif1l	0.284664	0.0679105	0.200092	2.67215	0.186145	0.128543	3.38539
Aifm1	3.50584	4.18415	3.18224	3.99945	4.65015	4.58315	3.7672
Aifm2	0.142016	0.176005	0.125619	0.501438	0.309929	0.135648	0.567029
Aifm3	0	0.0438623	0.101802	0.300446	0.177678	0	0
Aig1	0.016143	0.15625	0.0194293	0.000537208	0	0	0
Aim1	2.03349	0.402578	0.864564	1.29958	0	0.0567114	0.375664
Aim1l	1.4924	0.67185	1.18835	1.73989	0.50744	0.382393	0.829651
Aim2	0.0230849	1.27201	0.189235	0.224127	0.70999	0.951634	0
Aimp1	5.11153	4.10423	3.9258	5.03686	3.69038	3.12593	2.97664
Aimp2	5.71707	4.96755	4.87909	6.69753	5.10635	4.33332	4.33239
Aip	1.77008	2.04124	1.41289	2.76176	2.3406	1.72154	1.81748
Aire	0.150487	0	0	0.647201	2.62848	0	0.531273
Airn	0.131795	0	0.0645925	0.385856	0	0.254514	0.38282
Ajap1	0	0	0.0406684	0	0	0	0
Ajuba	2.65489	0.671126	1.67064	1.77575	2.85751	3.72811	2.48588
AK010878	3.36714	4.36449	5.07258	3.94377	2.48444	2.09125	1.60421
Ak1	0.0115442	0.0474545	0.0698823	0.0576361	3.9292	0.422001	0.628734
AK157302	2.56516	0.13395	0.149057	2.76531	0.138566	0.0712547	0.0823955
Ak2	6.53319	6.25825	5.67588	6.78655	7.46267	5.97336	6.92291
Ak3	0.211722	0.327779	0.165425	1.49949	0.249098	0.71985	0.212951
Ak3l2.ps	0.904581	1.0352	0.517124	0.883705	0.0499156	0.166427	0.396795
Ak4	5.60812	6.69364	6.44316	4.60396	1.77938	2.33168	4.96813
Ak6	4.5236	6.07536	6.29998	5.25458	5.26093	5.25924	4.37005
Ak7	3.39189	3.64688	5.31712	5.12566	1.86543	0	0.545344
Ak8	0.180633	0.00629732	0.292745	0.455833	0	0	0
Ak9	0.0107563	0.191812	0.156539	0.0131318	0.172934	0.00301596	0
Akain1	0.00382754	0	0	0	0	0	0.1485
Akap1	3.82091	3.80408	3.1946	5.10424	2.63319	1.63019	1.95078
Akap10	1.14065	1.3313	0.965035	1.06629	0.68468	0.599744	0.540935
Akap11	0.392239	0.0635761	0	0.351252	0.415978	0.145209	0.304366
Akap12	5.24536	3.34	2.42223	3.59242	4.38452	3.51334	5.49731
Akap13	0.593866	0.424094	0.633003	1.52956	0.48667	0.946014	1.31339
Akap14	0.00369747	0.0563766	0	0	0	0	0
Akap17b	1.21638	0.396315	0.142348	2.13733	0.225759	0.188205	0.621877
Akap2	0.00578683	0.162514	0.144253	0.0140714	0.123137	0.210691	0.159913
Akap3	0	0.0240925	0	0.203598	0	0	0
Akap5	0.515916	0.0233147	0.0172802	0.0673414	0.0580582	0.117523	0.146464
Akap6	0.00158548	0.00127513	0.0411428	0.000507043	0	0	0.0211155
Akap7	0.481112	1.407	0.369809	0.816269	0.798798	0.532632	1.14674
Akap8	3.56701	4.4144	4.15356	5.23567	4.36278	4.13509	4.23469
Akap8l	1.19127	4.0219	3.45018	0.904322	2.95574	2.72615	3.8345
Akap9	0.861484	0.653658	0.328526	1.05461	0.887602	1.28368	0.0773544
Akip1	4.26656	4.65228	4.14516	3.66698	3.73353	2.14761	5.67944
Akirin1	2.60055	4.63398	4.58204	2.45159	3.42366	2.7891	2.35998
Akirin1.ps	0.0367437	0.0563242	0.0511202	0.0353837	0	0	0
Akirin2	3.49364	5.0185	5.20678	3.74301	3.51452	3.87682	2.11924
Akna	0.0787061	0.128688	0	0.105434	0.197356	0.104261	0
Aknad1	0.230044	0.00823046	0	0.00135461	0	0	0
Aknaos	0	0.101189	0.0961515	0.0068356	0	0.0920229	0.226199
Akp.ps1	0.0986085	0	0	0.0119734	0	0	0
Akp3	0.0026928	0.0677712	0	0.00415893	0	0	0
Akr1a1	7.6803	6.86741	6.9093	8.0526	6.88573	7.17191	7.2973
Akr1b10	3.31766	0	0.104854	3.88565	0.45485	0.936048	0.563691
Akr1b3	1.4767	1.60225	1.00599	3.18063	4.50243	3.66261	2.55351
Akr1b7	0.160747	0	0.171489	0.167011	0	0	0
Akr1b8	10.2183	5.05275	6.9333	10.0801	2.60672	4.21889	4.47565
Akr1c12	0	0.154773	0	0	0	2.86101	0.026476
Akr1c13	0.005562	2.10551	1.08842	0.11957	0.860577	4.50794	1.49667
Akr1c14	0.181973	0.0583059	0	0.00220757	0.00433175	0	0
Akr1c18	0	0	0	0	0.283521	0	0
Akr1c19	0	0.0413155	0	0	0.107686	1.23077	0
Akr1c21	0	4.25718	1.16001	0.137853	0.272675	0.152934	0.366654
Akr1c6	0.00652268	0	0	0	0	0	0
Akr1cl	0.00436871	0.0553394	0.0765807	0.00440975	2.41388	0.0111012	0.215358
Akr1d1	0	0	0.139559	0.00267814	0	0	0
Akr1e1	0.838583	2.16656	1.73018	2.27499	2.19295	1.52672	1.96682
Akr7a5	0.166933	2.38521	2.31292	1.03785	3.10436	3.74523	3.35422
Akt1	3.77885	1.46672	1.93216	5.11018	0.805347	2.18607	1.75973
Akt1s1	0.792905	3.93541	3.87877	0.914683	2.42195	3.44258	2.66239
Akt2	2.67239	3.08713	1.42355	2.00085	2.61756	2.82628	2.20321
Akt2.ps	0.367459	0.129444	0.0356396	0.257582	0.15546	0.141507	0.0565745
Akt3	1.91927	0.738053	0.78267	1.68979	0.385968	0.32018	0.288303
Aktip	2.52092	1.51966	0.903689	4.64677	1.61658	0.995999	1.88439
AL593843.1	0	0	0	0.0368606	0.131267	0	0
AL645522.1	0	0	0	0	0	0.129151	0
AL672049.1	0	0.0516026	0	0	0.0916356	0	0
Alad	6.39401	5.13299	5.2687	5.87602	3.82868	4.58504	4.52781
Alas1	4.00626	3.4588	3.33182	3.98155	3.12995	2.78117	3.61649
Alas2	0.260096	0.102991	0.143914	0.619948	0	0.066059	0
Alb	0	0	0.0118162	0	0	0	0
Alcam	0.00615083	0.233807	0.0525891	0	0.110243	0.0670694	2.33896
Aldh16a1	0.904202	1.873	1.1686	1.34933	1.75183	1.39147	1.41634
Aldh18a1	2.31153	0.599297	0.704043	3.65122	0.772134	5.26851	0.781284
Aldh1a1	0	0	0	0	0	0.694372	0
Aldh1a2	0.00387806	0.0396174	0.0871792	0.0187563	0	0	0.170981
Aldh1a3	0	0.807072	1.08785	0.00307193	0.662444	0.657356	1.12167
Aldh1b1	0.111582	0.735215	0	0	0.12547	0	0
Aldh1l1	1.48262	0.795565	0.703876	1.61598	0.904277	0.835317	0.781371
Aldh1l2	0.248443	0.0314501	0	0.0387937	0.101008	0	0
Aldh2	2.17142	2.12863	0.921987	1.87528	2.30855	1.46179	2.26516
Aldh3a1	0.168739	0.140332	0	0	0.427645	0	0.192906
Aldh3a2	0.768964	2.34465	2.00443	1.13071	1.94885	1.41108	2.22049
Aldh3b1	0.0221222	0.0833223	0	0.0563476	0.0379424	0	0
Aldh3b2	0.658227	0	0.0902987	2.99434	0	0	1.88899
Aldh3b3	0.0365887	0	0	0.124459	0	0	0
Aldh4a1	2.40341	1.00294	0.267291	2.46228	0.699928	0.550209	0.285052
Aldh5a1	0.0497412	0.0725518	0	0.0254511	0.0690575	0	0
Aldh6a1	3.41138	2.37593	1.85725	3.28892	1.1335	2.07899	2.86616
Aldh7a1	0.869139	0.561233	0.465988	2.08071	2.11107	2.55321	1.70678
Aldh8a1	0	0	0	0.00994915	0	0	0
Aldh9a1	4.82291	4.10671	3.08065	4.81531	4.9153	4.43583	4.99417
Aldoa	9.37282	7.0578	6.67511	9.04975	8.50598	7.83197	8.10601
Aldoart1	1.34629	0.0890756	0.032407	1.25502	0.0544554	0.0561569	0.179429
Aldoart2	0.789531	0.0551944	0	0.733063	0.0241876	0.187405	0
Aldob	0	0	0	0.0232699	0	0	0
Aldoc	0.270372	0.157232	0.0576542	0.345343	0.881256	0.693632	0.242682
Alg1	2.04216	4.00221	4.09107	0.529389	2.37127	4.12715	0.769561
Alg10b	1.36807	1.99073	1.15974	1.04168	0.5922	0.842269	1.09992
Alg11	1.73453	2.01605	1.43815	2.27903	1.11313	1.01014	0.24663
Alg12	1.29016	2.7109	2.93587	2.16099	1.19215	3.26726	0.0471776
Alg13	3.2904	6.65622	6.02359	2.71062	3.40566	1.42179	3.94529
Alg14	3.44208	3.3901	2.76181	4.45888	1.49525	2.94146	1.51886
Alg2	0.773611	2.24287	2.23493	0.400504	1.15951	1.45733	1.75594
Alg3	3.19667	4.78534	4.2528	3.77031	4.94181	5.07848	3.70244
Alg5	4.56934	3.85469	3.3685	3.08616	2.17226	3.91085	4.75331
Alg6	1.00013	1.30633	0.782398	0.519607	0.411434	1.33188	1.58888
Alg8	2.5323	3.43599	4.14727	4.279	2.47686	4.48503	4.02885
Alg9	1.84492	2.72546	1.90447	3.00449	1.7979	3.12965	3.16039
Alk	0.00108561	0	0	0.00100323	0	0	0
Alkbh1	2.10937	2.57056	2.26545	2.07289	2.68899	2.54428	1.51639
Alkbh2	1.62711	3.99027	3.83675	1.00315	2.76233	1.44546	3.184
Alkbh3	2.29429	3.05172	3.23463	2.11598	2.02869	1.96372	2.96827
Alkbh3os1	0.0192941	0	0	0.196767	0.210258	0	0
Alkbh4	2.49098	2.3446	2.68894	2.39893	1.93247	1.61899	1.75729
Alkbh5	3.81113	3.5566	3.33387	4.28769	2.63507	2.85853	2.04143
Alkbh6	1.77369	2.66587	2.1467	2.48424	2.99582	2.40513	3.71792
Alkbh7	3.37878	4.55964	3.79009	4.01294	5.80337	4.85418	3.41191
Alkbh8	1.31649	1.64001	1.20709	1.97309	0.500632	1.55045	1.2107
Allc	0.00528629	2.14067	3.61796	0.0759207	0.12259	0	0
Alms1	0.412932	0.254582	0.215878	0.609024	0.453318	0.166942	0.116342
Alms1.ps1	0.0525847	0.0284038	0.0306204	0.0137363	0	0	0
Alms1.ps2	0.182036	0.00896282	0.0129717	0.150578	0.010505	0	0
Alox12	1.65007	2.17153	2.47449	1.57384	0	0.132938	0.373581
Alox12e	0	0.0428175	0	0	0	0	0
Alox15	0	0	0	0	0.148156	0	0
Alox5ap	0	0.124555	0	0.049032	0	0	0
Alox8	0.298831	0.226885	0.535397	0.0285624	0.0154205	0.149659	0
Aloxe3	0.00520547	0.0556234	0.857628	0.231394	0.00967118	0.106441	0.731553
Alpi	0.0105713	0.00638022	0	0.00374808	0	0	0
Alpk1	0.0021935	0	0	0.0679419	0	0	0
Alpk2	0	0.0224702	0.00650531	0	0	0	0
Alpk3	0.259514	0.278603	0.537924	0.288509	0.056301	0.0424144	2.85625
Alpl	4.23151	3.90821	3.19079	5.16425	5.43694	3.20826	6.42448
Alppl2	6.24915	8.99902	10.3972	4.18293	0.108199	0.170925	5.72069
Als2	1.46473	1.54733	1.96712	0.865576	0.689728	1.29351	1.09749
Als2cl	0.000898249	0	0	0.0035052	0.264868	0.14113	0.385083
Als2cr11	0	0.0505407	0	0	0.0903009	0	0
Alx1	0.00691883	0	0	0	0	0	0
Alx4	0.00126505	0	0	0.0463622	0	0.0344551	0
Alyref	3.91874	3.12161	2.57007	3.87005	3.14791	3.31246	1.29981
Alyref2	2.07933	0.763369	0.475263	1.94203	0.602625	0.373046	0.170301
Amacr	0.284822	3.43466	0.457826	1.16023	1.80084	1.78526	0.793492
Ambra1	1.92125	1.66031	1.55331	1.68524	0.564539	0.701079	0.505552
Amd.ps1	0.0337439	0.00846696	0.0660443	0.040437	0	0.0189456	0.0409583
Amd.ps3	0.068641	0.760163	0.913949	0.199242	0.840316	0.485837	0.602281
Amd.ps4	0.136346	0.387747	0.528775	0.381817	0.36198	0.439572	0.190752
Amd.ps5	0	0.00602549	0	0	0	0	0
Amd1	1.98472	4.92447	5.00518	2.28807	4.65366	4.8078	3.50765
Amd2	0.910611	1.91054	1.94434	1.48109	2.03975	2.01585	1.35853
Amdhd1	0.0169557	0.0195555	0	0	0.861247	0	0
Amdhd2	2.81549	3.76611	3.37617	3.4383	2.77883	2.11365	4.37377
Amer1	0.000958256	0.0518667	0.0423614	0.0513331	0.427213	0.417038	0
Amer2	0	0	0	0	0	0	0.168392
Amfr	2.01735	2.58692	1.50207	2.32147	1.26007	1.60859	1.01823
Amhr2	2.43482	2.22803	2.17162	0.39438	0.675171	0.4291	2.279
Amica1	0	0	0	0.107334	0.223117	0.108504	0
Amigo1	0	0	0	0.0707057	0	0	0.0830588
Amigo2	0.166552	0.0983326	0.10183	0	0	0	0
Amigo3	0	0.0336834	0.131686	0.103053	0	0.0456474	0.305036
Ammecr1	0.160663	0.591648	0.215706	1.24466	0.149972	0.403442	0.0914231
Ammecr1l	2.43491	2.29007	3.11221	2.55812	1.11385	1.44679	1.97816
Amn	0.193979	0.166975	0.677722	0.0691781	1.34372	8.53583	0.53496
Amn1	0.820106	1.69996	2.08672	0.76255	0.48697	0.479862	0.508355
Amot	2.86736	1.83762	2.0095	2.5692	0.0874469	3.41437	1.14184
Amotl1	0.213631	0	0.0923819	0.496642	0.131649	0.219547	0.196145
Amotl2	3.59325	0.150769	1.20028	4.66864	1.58429	3.44578	2.97437
Ampd1	0.0124645	0	0.0479408	0	0.157578	0.0061021	0.109383
Ampd2	1.70092	0.595429	0.669686	1.93321	1.04121	1.85494	1.57634
Ampd3	0.000935759	0.0178812	0	0	0	0	0
Amph	0	0.290624	0	0.834146	1.28841	0.70354	0.233709
Amt	5.3433	6.06485	5.2404	6.44597	5.48281	3.74509	4.52037
Amy1	0.00180083	0.0336699	0.0079889	0.106789	0	0	0
Amy2b	0	0	0	0.00512322	0	0	0
Amz1	0	0.0179268	0	0.000732985	0	0.205098	0
Amz2	1.45609	1.64054	1.53634	2.12893	1.97597	1.98859	0.953114
Anapc1	2.41292	1.81433	1.54159	2.90128	1.28528	1.65822	0.956208
Anapc10	5.13689	6.4137	7.10055	4.71811	3.52397	2.17381	4.23927
Anapc11	5.22443	3.70545	3.81119	5.51728	4.30556	3.9762	4.27892
Anapc13	5.06809	3.63962	3.24477	5.64301	4.33272	3.55142	4.03962
Anapc15	3.00162	3.23872	3.14667	3.30897	3.03955	2.43765	2.03331
Anapc15.ps	0.724542	0.161143	0.228038	0.921588	0.0924855	0	0
Anapc16	3.16176	3.73145	3.96986	3.2559	3.09174	2.89623	3.79556
Anapc2	2.09335	3.72127	2.55941	2.29566	2.64645	3.2519	2.50945
Anapc4	3.08269	3.40278	2.63004	3.27174	2.68562	2.24498	3.20691
Anapc5	4.15754	5.49962	5.45412	4.38483	5.89329	5.08876	4.85884
Anapc7	1.84253	3.67055	3.74329	1.60897	3.02579	2.86387	1.95284
Ang	0.397468	0	0	0.190556	0	0.0654261	0
Ang2	0	0.0418816	0	0	0	0	0
Ang4	0	0.0471197	0	0	0	0	0
Angel1	0.27858	0.293686	0.346063	0.0686154	0.259241	0.523812	1.11163
Angel2	1.36254	1.43319	0.56415	1.82207	0.985849	1.30334	0.890689
Angpt2	0.0386013	0.0503291	0.1847	0.366364	0.294089	0.163299	0.20717
Angpt4	0	0	0	0	0	0.0730583	0
Angptl1	0.0416064	0.14075	0.0161203	0.121447	0.0987841	0	0
Angptl2	0.00129491	0.00902347	0	0	0.00833093	0.0779143	0
Angptl3	0.0221377	0.0277682	0	0.0086052	0	0.00718164	0
Angptl4	1.18573	3.50377	3.19073	0.592804	3.62748	1.08183	1.7813
Angptl6	0.121733	0.0260204	0.173918	0.0336917	0.457334	0.262518	0.48591
Angptl7	0.128581	0	0	0	0.142516	0	0
Angptl8	0	0	0	0	0	0.152019	0
Ank	6.36257	1.21507	1.6834	6.19317	0.211208	2.78083	1.26111
Ank1	0.00089332	0.00520584	0.00437837	0	0	0	0.0852966
Ank2	0.011004	0.0205281	0.0302001	0.163118	0.0144475	0.0579192	0
Ank3	0.0553589	0.0121109	0.0101459	0.000810182	0.188443	0.0300715	0
Ankar	0	0	0	0.111405	0	0	0
Ankdd1b	0.341688	0.25336	0.382368	0.378053	0.116899	1.67514	0.217112
Ankfy1	1.91519	2.04621	2.67741	2.3594	1.45062	1.54965	1.11478
Ankhd1	2.64602	1.2542	1.09184	2.90714	1.20342	0.803466	0.951261
Ankib1	2.36906	1.38347	1.14325	2.19215	0.687487	0.414457	0.845057
Ankk1	0	0.0411038	0	0	0	0	0
Ankle1	0.394469	1.55099	2.10892	0.613101	0.388039	0.936624	0.479394
Ankle2	2.69335	3.2668	3.19072	2.65989	1.77953	1.29193	1.97022
Ankmy1	0	0.0319207	0	0.296585	0	0	0
Ankmy2	3.31879	3.78777	3.75461	3.65071	2.28539	1.96328	0.687975
Ankra2	0.540127	0.725189	0.412961	1.29679	0.36618	1.14458	1.12728
Ankrd1	0	0	0	0	0	0.865175	0
Ankrd10	2.07445	2.91327	3.97575	2.71079	3.01567	1.70137	2.53827
Ankrd11	2.93201	1.40485	1.34555	3.07078	2.42338	2.28672	3.02676
Ankrd12	1.54367	0.612971	0.652218	0.952916	0.379965	0.613741	0.842973
Ankrd13a	3.88188	2.37136	2.08798	4.24503	2.48565	2.96616	1.56491
Ankrd13b	0.170314	0.073767	0	0.238356	0	0.0966231	0
Ankrd13c	2.35536	3.09641	3.52571	3.47422	1.70294	1.23513	1.68534
Ankrd13d	0.101668	0	0	0.217745	0.108561	0.558402	0
Ankrd16	1.20789	0.809863	0.648303	1.09485	0.394673	0.664459	0.675111
Ankrd17	2.51873	1.23785	1.61062	2.84713	1.50395	1.49567	1.46323
Ankrd22	0	0.177634	0.254286	0.0673187	0	0	0.622949
Ankrd23	0.279242	0.128491	0.784662	0.00554583	0	0.183757	0
Ankrd24	0.0980061	0.257548	0.156544	0.0147117	0.431987	0.0757779	0.477443
Ankrd26	0.16591	0.649217	0.63749	1.20124	0.288414	0.209209	0.553395
Ankrd27	1.81895	1.31077	0.994409	1.72846	1.618	2.06103	1.58946
Ankrd28	2.15041	1.04253	0.867535	2.20878	0.679503	0.553472	0.918631
Ankrd29	0.249389	0.00468799	0.10761	0.126852	0	0	0
Ankrd31	0.000853212	0.110163	0.0557759	0	1.92402	1.27399	0
Ankrd33b	0.335183	1.50849	0.441246	0.768665	0.897279	3.44489	2.01063
Ankrd34b	0	0	0.0608278	0	0	0.0593289	0.110629
Ankrd35	0.160153	0.0852084	0.0857472	0.977025	0.0758772	0	0.193188
Ankrd36	0	0.157766	0.116921	0.249776	0.0983117	0	0
Ankrd37	0.350313	1.05483	0.551741	1.69673	2.26344	0.825717	0.56182
Ankrd39	0.696842	1.02049	2.26526	0.157728	0.697839	1.29068	0.317408
Ankrd40	2.53378	1.01288	1.02921	2.67582	0.776134	0.705955	0.997543
Ankrd42	0.1515	0.499164	0.158891	0.217906	0.105169	0.207371	0.719072
Ankrd44	0.390382	0.0460944	0.391727	0.287174	0.0632654	0.145688	0.0329828
Ankrd45	0.00950469	0.138328	0.0571705	0.120477	2.37371	0	0.325354
Ankrd46	2.33438	2.7409	2.49737	2.11521	1.5828	2.11851	1.75993
Ankrd49	2.50558	3.13729	2.6877	3.10115	1.84192	2.01601	2.06644
Ankrd50	0.536601	0.365972	0.381127	0.637629	0.237538	0.409538	0.139724
Ankrd52	0.0745706	0.475587	0.452938	0.324383	0.305955	0.650696	0.174682
Ankrd53	0.0296039	0.0334991	0.0656725	0	0	0	0.0607607
Ankrd54	1.2858	2.35925	2.24278	0.973823	1.60481	3.15238	1.11647
Ankrd55	0	0	0	0.00794512	0.069654	0	0
Ankrd6	1.62096	0.209556	0.437489	1.45152	0.302114	0.0951418	0.360156
Ankrd61	0.0182514	0.0369684	0.0493631	0.0679848	0	0	0
Ankrd9	0.359247	1.91887	2.06625	0.296056	1.01011	0.0756103	0.222128
Anks1	0.794197	0.637178	0.557673	1.16914	0.223315	0.523775	0.306466
Anks1b	0.000469321	0.00190051	0	0.0631001	0	0.00283772	0
Anks3	1.36582	1.57139	1.35445	1.07457	1.08166	0.711009	1.14885
Anks4b	0.0300267	0	0	0.0963911	0	0.146977	0
Ankub1	0.00438846	0.0207931	0	0	0	0	0
Ankzf1	0.959601	1.69002	1.72269	0.355341	0.809094	0.651011	0.937067
Anln	3.90375	3.44431	3.22815	4.5104	2.44685	2.42493	2.49941
Ano1	0.011119	0	0.0337788	0.00132477	0	0	0
Ano10	0.53573	0.454514	0.2227	0.325229	0	0.0951305	0.614545
Ano2	0.00151108	0.0241764	0.108577	0	0	0.00725049	0
Ano4	0.00237227	0.080298	0.0336475	0	0	0.133236	0
Ano6	3.23913	0.752347	1.5324	3.77148	0.636874	1.39824	0.840249
Ano7	0.0412021	0.0815804	0	0	0	0	0
Ano8	0.0249491	0.0196607	0.00655331	0.0225799	0	0.0160915	0
Ano9	0.00152597	1.47293	1.77723	0.00989131	0.529396	0.26045	0.385159
Anp32.ps	0.92329	0.107757	0.154657	0.517173	0.0322453	0.074054	0
Anp32a	4.13563	4.11726	4.3258	4.94315	3.67829	1.64428	3.20636
Anp32b	6.86781	8.49063	8.48755	6.57452	8.53406	8.25878	7.09068
Anp32b.ps1	0.539517	0.435894	0.611967	0.707879	0.533593	0.434774	0.330658
Anp32e	5.73729	5.35981	5.0839	4.15687	4.32721	3.54053	3.34448
Anpep	0.404294	0.547514	0.719341	1.0785	0.128297	0.195441	0.429419
Antxr1	0.0612687	0.0248879	0.234602	0.0129202	0	0	0
Antxr2	0.00101072	0	0	0	0	0	0
Anxa1	0	0	0.0725922	0	0.944053	0	0.79805
Anxa10	0	0.0683799	0	0	0	0	0
Anxa11	0.356454	1.57364	1.14815	0.33618	0.738708	0.189569	0.946263
Anxa11os	0.0166437	0.0449112	0.0991709	0.124569	0	0	0.0980376
Anxa2	6.73298	0.980206	0.571714	7.89983	3.84281	5.84456	3.54517
Anxa3	2.02409	0.136998	0.217018	3.76307	0.305409	0	0.561421
Anxa4	2.29025	2.7985	1.56459	3.19603	0.643412	3.45132	1.47204
Anxa5	0.731372	1.06081	0.81623	1.11339	0.541462	3.90157	1.95924
Anxa6	3.99458	1.83276	2.32056	6.64894	2.2903	0.818455	4.76676
Anxa7	6.10134	5.96956	6.02158	6.33038	3.58266	4.27493	5.55278
Anxa8	0.275965	0.0525468	0	0.466553	0	0	0
Anxa9	1.28745	1.76745	3.50094	1.89895	0.290326	0.183728	4.33504
Aoah	0	0.630617	0	0.0480947	3.89694	0.242642	0
Aoc1	0	1.05319	0	0	0.109076	0	0
Aoc2	0.401539	0.112441	0.133945	0.477808	0	0.238118	0.0735737
Aoc3	0.00154829	0	0	0.100603	0.00994104	0	0
Aox1	0.000717943	0.0155577	0	0	0	0	0
Aox2	0.00431923	0.341711	0	0	0	0	0
Aox3	0	0.0052522	0	0	0.130997	0	0
Aox4	0.24151	0	0	0	0	0.00303469	0
Ap1ar	2.04665	1.20046	0.859378	2.44651	1.46293	2.17165	1.19564
Ap1b1	2.90128	3.89241	3.73553	4.04484	2.58881	4.42974	3.03213
Ap1g1	3.24417	4.44186	4.53555	4.14783	1.6003	2.3863	2.14463
Ap1g2	0.160916	0.125914	0	0.231843	0.258976	0.474265	0.400032
Ap1m1	1.98059	2.6766	2.18121	3.32097	4.6501	3.54839	1.96896
Ap1m2	5.14258	4.00453	3.31475	5.78534	2.74356	5.31978	5.71303
Ap1s1	5.10086	4.78391	4.67967	6.22099	4.24139	5.524	4.25857
Ap1s2	0.0976753	0.796437	0.440783	0.410081	0.59313	0.879904	0.0407633
Ap1s3	0.790353	0.140305	0.292063	1.26836	0	0.789216	0.0146871
Ap2a1	0.947565	2.79322	1.96733	1.18052	0.905974	1.90749	0.827762
Ap2a2	5.55739	3.70843	3.9572	6.49031	3.75647	3.71052	4.20577
Ap2b1	2.84214	3.20925	3.27757	4.14827	2.45173	2.04999	2.0544
Ap2m1	4.06347	5.69904	5.69978	4.4131	5.45023	5.62377	5.84527
Ap2s1	4.27592	6.34463	6.03303	6.2137	6.13229	6.49713	6.88279
Ap3b1	4.29488	4.27596	4.14683	5.15354	3.16601	3.1554	3.07374
Ap3b2	0.410948	0.248973	0.484256	0	0.377931	0.191158	0.854731
Ap3d1	4.15575	4.2161	3.99794	4.56513	2.69545	4.21354	3.05259
Ap3m1	2.79431	4.04022	3.46507	3.43146	2.67053	2.79833	2.46706
Ap3m1.ps	0.199357	0.290584	0.18993	0.332171	0.313438	0.241456	0.156686
Ap3m2	0.0175925	0	0.091822	0	0.177784	0	0.382712
Ap3s1	1.09424	4.39815	3.92402	2.20266	3.31337	4.72289	3.3295
Ap3s1.ps1	0	0.160922	0.147627	0.0925462	0.135083	0.0718292	0.056643
Ap3s1.ps2	0.0130104	0.0841976	0.104002	0.107415	0.0419375	0.108908	0
Ap3s2	2.90245	3.3346	3.52601	2.77802	3.07127	2.68926	2.58105
Ap4b1	0.666285	2.1117	1.74912	0.790874	0.421902	1.04836	0.56223
Ap4e1	0.741812	1.23172	1.1482	0.537941	0.288318	0.277657	0.549576
Ap4m1	0.311925	0.611824	0.58567	0.883773	0.864719	0.659754	0.760928
Ap4s1	3.01409	3.99326	4.56899	2.28937	1.62649	1.69215	1.98399
Ap5b1	0	1.02166	0.669449	0.0327587	0.275553	1.12779	0.140289
Ap5m1	1.6432	2.97783	2.68984	2.47748	0.961915	2.53726	1.92413
Ap5s1	2.23986	1.20126	0.252385	1.99107	0.715353	1.26051	1.41106
Ap5z1	1.25046	1.55426	1.27229	1.10585	0.830455	0.922996	0.869775
Apaf1	2.4009	1.08693	1.34929	3.07876	0.328829	0.343818	1.33039
Apba1	0.00305033	0	0	0	0	0	0
Apba2	0	0.0434829	0.0808248	0	0	0	0
Apba3	1.95865	4.47899	4.84443	2.52267	3.30104	4.01197	2.33487
Apbb1	1.76336	2.17958	0.770175	1.59786	0.340157	1.13049	1.85309
Apbb1ip	0.384285	0.674599	0.465523	0.131876	0	0	0.00912544
Apbb2	1.00582	0.690237	0.471506	1.09711	0.534392	0.838238	0.772439
Apc	2.62806	0.929893	0.586236	2.88381	1.15653	1.48318	0.634594
Apc.ps1	0.0362753	0.0957645	0	0.268398	0.0380336	0.189694	0
Apc2	0	0.0190448	0	0.0247541	0.0586328	0.0424695	0.133372
Apcdd1	0.0312573	0.50065	0.118652	0.488776	0.170601	0.117082	0
Apeh	1.86166	2.77783	2.34651	2.01754	1.97628	2.24671	1.29878
Apela	0.0477918	0.147056	0	0.449512	1.87648	0.512451	0.190766
Apex1	4.54436	5.56733	5.45295	3.98995	6.97878	6.0128	5.40579
Apex2	1.06593	1.2351	0.817138	0.857191	1.14754	1.91331	0.238113
Aph1a	0.42947	3.52612	3.31723	0.335087	1.90848	2.08808	1.97032
Aph1b	0.00318224	0.0919592	0.0919422	0.00171922	0	0.126212	0
Aph1c	0.481166	0.297588	0.371297	0.44108	0	0.449643	0.313181
Api5	5.72044	6.4327	6.78398	5.44715	4.86516	4.79531	4.75652
Api5.ps	0.0164805	0	0	0.0123809	0	0	0
Apip	3.13336	3.62122	2.34803	3.6937	3.64692	2.54803	3.12562
Apitd1	2.99789	3.06856	2.73672	4.15563	4.25817	2.95333	2.89687
Aplf	0.728049	1.49591	0.945987	0.843851	0.8967	1.3139	2.75889
Apln	0	0	0	0	0	0.0350762	0
Aplp1	0	0	0	0	1.10275	1.23943	0.120186
Aplp2	5.26636	5.03997	3.20017	4.85686	4.62221	4.80078	5.20804
Apmap	3.09173	4.02699	3.75694	2.34138	2.5282	3.83708	2.70865
Apoa1	2.80259	3.32697	2.78856	1.51817	0	0.370245	1.17225
Apoa1bp	1.98274	5.35467	4.85986	5.0913	5.99944	4.94534	6.40976
Apoa2	0	0	0	0.464716	0.32575	0	0.260726
Apoa4	0.0831503	0.0632825	0.261583	0	0	0.287918	0.660721
Apob	0	0.0674321	0.0645399	0	0	0	0
Apobec1	0.00618387	0	0.0841332	0.00302917	0.363046	0	0
Apobec2	0	0.0210284	0	0.139625	1.37747	0.521215	0
Apobec3	0.121411	0.763406	0.676797	0.694202	3.98125	0.427951	1.79753
Apobec4	0	0	0	0.0106717	0	0	0
Apobr	0.663413	0.142954	0.133655	1.57077	0.096071	0.279416	0.88751
Apoc1	6.85089	5.62539	5.14971	7.59476	6.28529	5.50712	7.93709
Apoc2	0.0875421	3.43436	2.3251	0.185115	3.8595	2.48323	2.48591
Apoc3	0	0	0	0	0	0	0.226336
Apoc4	0.00528083	0	0	0.0212975	0.0983633	0	0
Apod	0.00532416	0.148251	0.0291389	0.106719	1.86799	0.430082	0
Apoe	2.06859	4.77304	3.40319	1.82397	9.8465	9.42678	8.87921
Apof	0.00383476	0.0189951	0.106968	0.00419486	0.122873	0.575504	0
Apoh	0	0	0	0.0947956	0	0	0
Apol10a	0	0	0	0.0255532	0	0	0
Apol6	0.120979	0	0	0.286288	0.433587	0	0.194107
Apol7a	0	0	0	0	0	0.104555	0
Apol7b	0.0102682	0.0141252	0.22305	0	0	0	0
Apol7d	0.0162663	0.730274	0	0	0.410186	0	0.281794
Apol7e	0	0	0.109897	0	0	0	0
Apol8	0	0.0911513	0	0	0	0	0
Apold1	0.00226655	0	0.0742043	0	0.0913565	0	0.18327
Apom	0.312046	0.342424	0.341947	0.625766	1.28393	3.96223	0
Apon	0.0123265	0	0.278759	0.0239634	0	0	0
Apoo	0.228607	5.64034	5.636	0.660889	3.85288	4.45713	3.19115
Apoo.ps	1.71725	1.03078	0.787196	2.48182	0.584055	0.776419	0.453306
Apool	3.38026	3.17547	3.35822	3.73584	2.98159	3.02597	3.25398
Apopt1	2.5948	2.70035	3.0278	3.59928	3.17478	2.36073	2.18008
App	0.276211	0.890364	0.820582	1.31721	0.0761774	2.53115	2.35473
Appbp2	4.57009	5.04861	4.78072	4.44132	4.00616	5.48459	3.40497
Appbp2os	0.674982	2.54881	2.9426	0.592094	0.43948	0.823499	1.08229
Appl1	2.23122	3.11026	2.55239	2.03301	1.97543	1.89199	2.32645
Appl2	0.909119	0.789083	0.532446	1.1494	0.473718	1.47193	1.81235
Aprt	8.01009	6.95288	7.63465	7.96976	5.89926	7.00694	7.73093
Aptx	1.46146	2.01211	2.2588	1.59923	1.81249	1.62634	1.29818
Aqp10.ps	0	0	0.104169	0	0	0	0
Aqp11	0.181887	0.14161	0.0366956	0.234795	0.0211227	0.158694	0.718678
Aqp3	6.08955	5.92702	4.02282	6.93399	2.7679	0.96966	3.52541
Aqp7	0.21946	0.00361449	0	0.627049	0	0.0357427	0
Aqp8	1.63136	0.417996	1.86809	2.97984	0.147855	8.38604	6.81926
Aqp9	4.09347	1.30934	3.85653	4.1894	0	0	1.92259
Aqr	2.2966	1.82126	1.83232	2.36841	1.48437	1.85864	1.43539
Ar	0.00435994	0	0	0.000785608	0	0	0
Araf	3.6116	3.8407	3.89071	3.98653	3.17609	3.46484	4.47157
Arap1	0.832037	0.576157	0.717695	0.924251	0.684582	0.199854	0.570173
Arap2	0.690214	0.154149	0.319073	1.37272	0	0.336963	0.546719
Arap3	0	0.00899749	0	0	0.0711443	0	0
Arc	0.00217068	0.0228545	0	0	0.430242	0	0
Arcn1	3.21347	4.21218	4.15245	2.96804	4.8984	4.65578	3.37773
Areg	0	0	1.75403	0	0	0	0.268025
Arel1	0.967117	1.43965	0.928005	0.897613	0.493812	0.604947	0.63182
Arf1	7.91812	8.1448	8.27001	8.45774	8.30601	9.39605	8.12452
Arf2	2.12525	3.23341	4.1814	3.17576	2.87527	2.37928	2.59894
Arf3	3.64811	3.09385	2.54897	4.29407	2.47133	3.49352	3.01709
Arf4	6.40573	7.40636	7.25681	6.8413	5.88364	7.28146	6.46971
Arf4os	0	0.0540303	0.0408766	0	0.174738	0.275934	0.228326
Arf5	3.55696	3.99932	4.16106	3.70787	3.64328	5.33656	4.23732
Arf6	4.21431	3.95676	4.2874	4.43321	4.45186	4.91757	4.61242
Arfgap1	2.16541	2.67012	2.76361	1.9846	1.4075	3.38736	2.45538
Arfgap2	0.754253	3.4747	3.3953	0.763005	2.22313	3.17433	2.51018
Arfgap3	0.342084	0.630964	0.0648512	1.02502	0.800346	1.03434	0.541663
Arfgef1	2.35088	1.40918	1.08828	3.5414	0.678959	1.28444	0.672545
Arfgef2	2.32806	0.982256	1.09472	2.93645	0.993103	0.575836	0.698829
Arfgef3	0.00148101	0.00997051	0	0.00117993	0	0	0
Arfip1	2.07724	2.13183	1.9458	2.25247	1.00097	2.60434	0.699358
Arfip2	1.52806	2.511	1.4542	2.87192	1.38	2.94719	1.43642
Arfrp1	2.23047	3.39125	3.91028	3.43187	1.93227	3.40356	1.57392
Arg1	0	0.241093	0	0.237529	0	0	0.256521
Arg2	0.752541	0.433056	0.460588	1.02519	0	0	0.622727
Arglu1	4.71356	3.5546	3.33866	6.17848	2.815	2.22577	1.98607
Arhgap1	5.32561	4.04086	3.9288	6.31858	3.65556	4.90137	5.16191
Arhgap10	2.20251	1.9109	1.77571	3.0596	0.324124	1.70083	0.374735
Arhgap11a	2.72476	2.41509	2.12845	1.77649	0.982636	1.22658	0.452219
Arhgap12	2.31348	1.53512	1.16721	2.20698	1.30978	0.694155	0.456424
Arhgap15	0.000763059	0.0225442	0	0.000582432	0	0	0
Arhgap17	1.27329	1.21908	0.64897	1.97119	0.585267	2.12194	0.605402
Arhgap18	1.70648	0.8015	1.85855	1.34198	0.0268277	0.724851	0.546374
Arhgap19	2.29589	2.61498	1.75624	1.93518	1.55607	1.6788	0.911717
Arhgap20	0.000491956	0.0240831	0.00276248	0.00501696	0	0	0.0730162
Arhgap20os	0.011185	0	0	0.0101487	0	0	0
Arhgap21	2.60251	1.28409	0.64449	2.02529	0.993875	0.897788	1.00265
Arhgap22	0.434784	0.107069	0.252811	0.405102	0	0.0531078	0.62337
Arhgap23	0.0186589	0.129393	0.748786	0.281888	0.137926	0.473499	0.0472585
Arhgap25	0	0.217557	0	0	0	0	0
Arhgap26	0.0123948	0.167915	0.304085	0.0153257	0.235315	0.351423	0.490943
Arhgap27	0.105381	0.0821401	0.0383989	0.65587	0.301653	0.030572	0
Arhgap27os1	0	0	0	0	0	0.141098	0.319437
Arhgap27os2	0	0.118542	0.209653	0.081966	0.209983	0	0.287521
Arhgap27os3	0	0	0	0.00187494	0	0	0
Arhgap28	0.193432	0.307007	0.15998	0.562172	0.184414	0.731436	0.415885
Arhgap29	2.22762	0.82991	1.99704	2.23234	0.147009	1.91263	0.637095
Arhgap30	0.193761	0.266391	0.517314	0.0224879	0.781971	0.381762	0.487452
Arhgap31	0.0500468	0.0353214	0.0655678	0.351302	0	0	0.321276
Arhgap32	0.524444	0.627124	0.298705	0.506177	0.851179	0.162182	0.40373
Arhgap33	0.131746	0.0249071	0	0	0.158017	0.0199331	0
Arhgap35	2.12756	1.43328	1.57962	1.72185	0.724531	0.532958	0.82396
Arhgap36	0.0034972	0	0	0.00263415	0	0	0
Arhgap39	0.0458497	0.588469	0.673319	0.467925	0.576106	0.359333	0.649667
Arhgap4	0.0328013	0.192195	0.0916978	0.0939605	0.21771	0.0476343	0.0548023
Arhgap42	1.1713	1.5984	1.30518	1.02327	0.511795	0.880631	0.190113
Arhgap44	0.818437	0.497644	0.163942	1.12693	0.401368	0.713474	0.579451
Arhgap5	5.08367	2.81189	3.61205	4.61947	2.46177	2.09473	1.13672
Arhgap6	0	0	0	0.00133807	0	0.0575389	0
Arhgap8	2.40529	0.962133	1.01699	5.11346	1.10703	2.85065	2.92376
Arhgap9	2.40657	2.92548	3.12841	2.95186	0.466003	1.64147	2.27469
Arhgdia	6.31461	6.02152	5.87269	7.2439	5.39842	6.70826	4.81733
Arhgdib	0.730622	0.126759	0.359175	0.80161	0.245191	0.491955	0
Arhgdig	1.21692	1.10331	1.83134	0.12106	0.557345	0.51047	1.08876
Arhgef1	1.24558	1.70516	1.67132	0.871838	0.765949	1.17014	0.717805
Arhgef10	0.0348337	0.0301919	0.0356262	0.0573915	0.00416391	0.0474027	0
Arhgef10l	0.00343564	0.033159	0.0059346	0	0	0	0
Arhgef11	0.157185	0.743792	0.997963	0.522725	0.542359	0.305076	0.615464
Arhgef12	1.64793	0.764763	0.692682	1.83295	0.562525	0.423125	0.813918
Arhgef15	0.0822816	0.0138674	0	0.0219441	0.0252734	0.150459	0
Arhgef16	1.55016	1.36061	0.693306	1.7371	0.363891	0.571753	1.52798
Arhgef17	0.122729	0.00339846	0.00425522	0.0374054	0.0954572	0.514325	0
Arhgef18	1.13524	0.940391	0.433375	2.26159	0.367001	0.442563	0.48624
Arhgef19	0.38734	0.760551	0.183921	0.319492	0.175594	0	0.225576
Arhgef2	0.109383	0.36151	0.672553	1.16067	0.352844	0.342152	0.0983124
Arhgef25	0.197668	0	0.0588314	0.123552	0.417108	0.540615	0.241085
Arhgef26	0.954894	0.294408	0.653419	0.271391	0.358991	0.198822	0.266311
Arhgef28	0	0	0	0	0.0790485	0.725862	0
Arhgef3	1.30213	2.05706	2.77392	3.01232	1.54783	1.86095	0.879893
Arhgef33	0.0543359	0.0729463	0.180317	0	0	0.052062	0
Arhgef38	0.000823173	0	0	0	0	0	0
Arhgef39	3.58373	4.1091	3.23586	1.85196	1.44456	1.91434	0.692754
Arhgef4	0.65715	0.104043	0	0.366292	0.155881	0	0.00505221
Arhgef40	0.00180083	0.161738	0.0356142	0.127755	0.247955	0.211816	0.324149
Arhgef5	0.479797	0.355099	0.304737	1.4747	0.0023051	0.808101	0.258983
Arhgef6	0	0.0010925	0	0.00272453	0.00267819	0	1.02908
Arhgef7	0.476358	1.15339	1.11383	0.730227	0.647499	1.02444	0.677222
Arid1a	3.97907	2.96246	3.19689	4.35994	2.57768	2.66852	2.81635
Arid1b	2.37524	0.786418	0.678567	1.14087	0.419638	0.144068	0.384577
Arid2	3.06883	1.65215	1.43255	3.28267	0.926337	1.63232	0.824281
Arid3a	0.135142	0.695826	0.0696524	1.43627	0.0763703	0.392528	0.371557
Arid3b	1.08549	1.28359	1.17667	0.490399	1.65048	0.924971	1.43004
Arid3c	0.0141045	0.260162	0.443116	0.00457472	0	0.268782	0
Arid4a	1.7269	1.33515	1.79019	1.64569	1.87191	0.995636	2.36481
Arid4b	1.09452	1.53895	1.05462	1.64508	1.6727	1.50706	1.2665
Arid5a	0.221443	0.0904767	0.0441007	0.471743	0.029363	0.110434	0.272524
Arid5b	3.12358	3.53129	1.9289	4.58941	4.49938	4.11469	4.38467
Arih1	3.33057	1.91975	1.75254	3.17891	1.01299	1.74132	0.997296
Arih2	2.97003	5.04443	6.14717	4.14303	2.60731	2.86357	4.09685
Arl1	3.43441	6.56761	6.35595	3.36467	5.13131	5.59584	5.70981
Arl10	0	1.00923	0.787161	0.0670617	0.881614	1.27009	0.70573
Arl11	0	0.105263	0	0.209964	0.130277	0	0
Arl13b	1.71675	1.41298	1.49742	1.99146	0.563793	1.00974	2.01873
Arl14	0	0	0	0.465196	0.164966	0.281245	0
Arl14ep	2.04318	2.61877	2.25399	2.49415	4.09595	4.00727	2.95465
Arl14epl	4.33398	4.40207	3.82172	4.06639	2.16354	1.48932	1.72606
Arl15	1.34444	1.47324	2.21348	1.21405	0.513102	0.654239	0.545383
Arl16	0.684685	1.95562	2.10311	1.01699	1.41141	2.27704	1.76305
Arl2	4.59044	3.3449	2.26472	4.37097	4.16449	3.03638	1.92443
Arl2bp	0.0596624	0.596336	0.197045	0	0.809701	2.29078	1.46556
Arl3	1.38352	0.87707	1.27744	2.01158	3.16329	3.16922	1.6049
Arl4a	0.591106	2.25481	0.718766	0.595414	1.39982	1.00652	0.628706
Arl4c	0.064831	0.0666207	0.00616807	0.370978	0.524637	0.778752	0.468585
Arl4d	0.368963	2.89683	3.48321	0.233263	0.478172	0.848093	1.30591
Arl5a	2.01187	2.2059	1.95054	2.39709	2.05334	2.59409	2.29415
Arl5b	1.3577	2.47524	2.6162	1.43817	2.48685	2.47959	1.43245
Arl5c	1.24572	2.93335	2.09197	2.43104	1.0997	1.28545	0.348258
Arl6	0	1.70493	0.200155	0.216778	1.81305	2.33326	1.91511
Arl6ip1	7.1757	7.81228	7.65378	7.51765	6.44912	7.17445	6.45973
Arl6ip4	2.28431	4.42976	4.00651	3.60198	5.15743	3.8238	4.71682
Arl6ip5	2.20543	2.43963	1.45942	4.12356	2.26721	2.83618	4.21487
Arl6ip6	2.95805	3.41333	3.27596	3.02474	4.03579	3.76895	2.56395
Arl8a	1.43698	1.42343	1.02618	2.11071	0.838897	1.50159	0.569138
Arl8b	5.728	7.03772	7.90743	6.03608	4.18114	4.70487	5.43501
Arl9	0	0.0191292	0.140902	0	0	0	0
Armc1	4.05205	4.826	4.64091	5.02376	4.21689	4.27425	3.03501
Armc10	1.32177	3.288	2.17893	2.17275	3.2161	2.30313	3.56711
Armc12	0	0.137151	0.199603	0	0	0	0
Armc2	0.116296	0.124077	0.123607	0	0	0	0
Armc3	0.00185272	0	0	0	0	0	0
Armc5	0.161382	0.902314	0.455798	0.435863	0.387469	0.582456	0.100229
Armc6	1.60925	2.61688	1.96932	2.69873	1.08116	2.33091	0.32046
Armc7	0.937919	0.551595	0.292309	1.10014	0.301931	0.781154	1.1647
Armc8	3.29954	3.97594	3.53929	2.61778	2.46036	2.87964	2.31126
Armc9	0.0446789	0.208858	0.0936109	0.409624	0.548792	0.257919	0.361404
Armcx1	0	0.046054	0	0.00188235	1.81948	0.82998	0
Armcx2	0	0	0	0	0.0293178	0.27153	0
Armcx3	0.00338591	0	0	0	0	0.132984	0
Armcx4	0	0	0	0	0.534278	0.364596	0
Armcx5	1.038	1.24072	1.4325	1.84018	0.955204	0.629435	0.101289
Armt1	1.2607	1.38437	1.03061	1.45399	1.51868	0.844999	0.811722
Arnt	1.90373	2.03132	1.98544	2.36204	1.71054	1.22934	1.82721
Arnt2	0.00608956	0	0	0.0124196	0.0019284	0.0894832	0
Arntl	0.605709	1.46979	0.835231	0.239748	1.13017	2.56061	0.486698
Arntl2	0.0197366	0	0.0408569	0.259281	0.0555338	0.0771194	0.169223
Arpc1a	3.91465	4.69186	4.72663	5.82027	3.91558	4.90861	4.49972
Arpc1b	5.49735	5.19104	4.76081	6.66665	5.85726	5.63608	6.20388
Arpc2	8.1371	7.48935	7.48735	8.93727	6.95458	7.44033	8.42172
Arpc3	6.22756	4.29055	4.07359	6.97298	3.57398	3.59315	3.0154
Arpc4	7.78994	6.32937	6.33633	8.45381	6.23919	6.47396	6.09938
Arpc5	7.90282	6.9027	6.57475	8.59778	6.22645	6.78567	6.54633
Arpc5l	3.44589	4.63441	4.66305	4.11933	5.06392	3.55731	3.7846
Arpin	0.0117227	0.151393	0.100743	0.432052	0.368598	1.06072	1.43975
Arpp19	5.48358	4.55261	4.16114	5.44993	5.32992	4.84633	4.7392
Arpp21	0.000863132	0	0	0	0	0	0
Arrb1	0.226966	0.172416	0.0549828	0.145715	0.022658	0.0950462	0.176104
Arrb2	0.146501	0.458081	0.342102	0.447869	0.874169	0.950154	0.580104
Arrdc1	1.30887	1.36668	0.59342	1.80326	0.783263	0.181852	2.32386
Arrdc2	0.105582	0.783464	0.302124	0.192784	0.292287	0.356336	0.313707
Arrdc3	0.104437	0.765689	2.26445	0.283474	1.11893	1.57855	1.55344
Arrdc4	0.0128952	0.133173	0.249884	0.0347761	0.638785	1.38959	0.59006
Arrdc5	0.00613847	0.640258	0.149288	0	0	0	0
Arsa	0.567379	0.444139	0.320839	0.812479	0.370353	1.4109	0.214165
Arsb	0.00283192	0.0823269	0.0502745	0.00221495	0	0.0118122	0.170161
Arsg	0	0	0	0	0	0	0.0520944
Arsi	0.00363959	0	0	0.0999525	0	0	0
Arsj	0.00136207	0	0	0	0	0.175311	0
Arsk	0.458718	0.628569	0.355658	0.360161	0.208129	0.454752	0.282825
Art1	0	0.0196381	0.0850759	0	0	0	0
Art3	0.00158548	0.754657	0.853788	0	0	0.0363429	0.233198
Art4	0	0.0493707	0	0	0	0	0
Art5	0.0907619	0.151389	0	0	0.229944	0	0
Artn	0.0337802	0.0370141	0	0	0.120415	0	0
Arv1	1.49245	2.08751	1.97241	1.02384	1.62631	0.536386	1.12003
Arvcf	1.44228	1.52791	0.440645	1.00591	0.99033	0.863182	0.732437
Arx	0	0	0.0387334	0	0	0	0
Arxes1	0	0.219954	0.032633	0	0.653773	0.729988	0
Arxes2	0	0.286032	0.445608	0	1.24582	0.951203	0.304107
As3mt	4.05582	3.29915	1.8209	3.55453	1.12157	3.24706	1.55709
Asah1	6.37493	5.71441	5.18685	5.80885	4.61554	6.65051	5.39757
Asah2	0.00332773	0	0	0	0	0	0
Asap1	0.3923	0.688543	0.290248	0.36719	0.293893	1.07747	0.818155
Asap2	1.42066	0.982365	1.09739	1.37643	0.336665	0.221175	1.4928
Asap3	0.387968	0.090047	0.0237844	0.303998	0.38781	0	0.430784
Asb1	0.886575	0.500991	0.0322156	0.314531	1.12655	0.957595	0.314711
Asb10	0	0	0	0.0175064	0	0	0.125213
Asb12	0	0	0	0	0.15873	0	0
Asb13	2.69432	3.02356	2.84805	2.59746	2.77309	0.760508	2.1028
Asb14	0.0175607	0	0	0.100615	0.106159	0	0.303332
Asb15	0	0	0	0.00183789	0	0	0
Asb16	0.659412	0.0846173	0.23103	0.125896	0	0	0
Asb17	0.191255	0	0.0277573	0.37386	0	0	0
Asb17os	0.42711	0	0.0803077	0.530055	0	0	0
Asb18	0	0	0.00833932	0.0281142	0	0	0
Asb2	0	0	0	0	0.0672974	0	0
Asb3	0.60008	0.846512	0.51346	0.828027	1.04013	1.35708	0.186804
Asb4	0	0.16731	0	0.0879247	0	0	0.303881
Asb5	0	0.021917	0	0	0	0.0767368	0
Asb6	1.69989	2.58868	2.53447	1.55977	1.7934	1.36935	1.21644
Asb7	0.583843	1.04749	0.616336	0.880981	0.640014	0.691141	0.510667
Asb8	1.61496	2.12229	2.95103	2.56915	3.22291	2.56457	1.33176
Ascc1	2.09803	2.88786	2.86496	3.44754	4.2198	2.82633	2.30866
Ascc2	2.52693	3.11145	3.08863	2.22672	1.50739	2.85889	2.33564
Ascc3	1.25133	2.01549	1.91721	2.19298	1.35348	1.71949	1.04042
Ascl1	0	0.042135	0	0.0194699	0	0	0
Ascl2	0.00738185	0.0361331	0	0	0.0741968	0	0
Ascl3	0	0.0647415	0.0617623	0.198202	0	0	0
Ascl4	0.0414905	0.0246896	0	0.00711959	0	0	0
Asf1a	3.58236	6.33435	6.2117	2.54809	5.34628	4.68043	3.44328
Asf1b	5.41465	4.10626	3.63955	5.14353	4.54763	4.02275	3.23826
Asgr2	0.910201	0.160343	0.0615967	0.310236	0	0.272099	0.0389712
Ash1l	2.16658	0.871255	0.956138	1.87141	0.728408	0.922075	1.14141
Ash2l	5.77526	4.93903	4.29644	5.05766	5.59666	4.22595	4.4098
Asic1	0.0593296	0	0.0826071	0.00206731	0.0726597	0.0600007	0
Asic2	0.00245057	0.0356304	0	0.0268608	0	0	0
Asic3	0.712628	0.0632701	0.07992	1.64024	0.12464	0	0
Asic5	0	0	0	0.00210424	0	0	0
Asl	2.83168	1.57821	1.08424	4.08746	1.87908	2.36228	2.68864
Asna1	4.4499	5.42991	5.3412	5.77057	5.0339	4.48946	3.05292
Asns	3.41393	4.94648	4.13305	6.36311	5.95943	7.18341	2.17932
Asnsd1	2.82666	3.07864	2.48312	2.80322	2.67621	2.72486	3.01811
Aspa	0.418187	1.45721	1.10766	0.657892	0.283426	0.50171	0.394752
Aspg	0.214324	0	0.317854	1.18501	0	0	0
Asph	0.463671	1.53344	0.478186	0.237163	0.845575	2.58255	0.321303
Asphd1	0	0.110688	0.0790746	0	0.177193	0	0
Aspm	1.39465	2.1019	2.18576	1.2348	1.77403	1.1485	0.429164
Aspn	0.313867	0.115299	0.165631	0.458834	0.186488	0.0106893	0.148748
Aspscr1	1.87741	3.84559	3.33569	2.35242	3.60152	2.79982	2.09528
Asrgl1	0.0392603	0.465034	0.126861	0.908716	0.265195	0.93643	0.280172
Ass.ps1	0.026467	0	0	0.0102217	0	0	0
Ass1	6.77829	2.49951	2.8236	6.29868	5.75763	3.2065	4.00212
Aste1	0.769619	1.47276	1.20896	1.06772	1.41609	0.820696	0.581941
Astn1	0.00498313	0	0	0.000808149	0	0	0
Asun	1.05951	3.6137	3.7426	1.67263	2.54362	1.64663	2.7863
Asxl1	1.28897	0.874418	0.737571	1.70937	1.82518	1.36012	1.35883
Asxl2	1.47242	1.40891	1.37789	2.37659	1.23084	1.56347	0.563165
Asxl3	0.00105933	0	0	0	0.0016042	0	0
Asz1	1.68446	3.3547	2.24729	1.32747	0.584147	2.44324	1.52243
Atad1	3.00584	4.03261	3.29509	3.91404	3.28227	3.16199	1.47909
Atad2	4.08354	2.9593	2.90796	4.48888	2.71408	2.42998	1.74341
Atad2b	2.22909	1.99079	2.51718	2.49938	1.83227	0.863097	0.708154
Atad3a	3.88929	4.56073	4.26678	4.29256	4.86128	5.2317	4.31352
Atad3aos	0	0.0104967	0	0	0	0	0
Atad5	2.61135	1.80723	1.61393	2.46232	1.78943	1.98643	0.669495
Atat1	0.24389	0.350291	0.204009	0.308935	1.65767	0.779359	0.674353
Atcay	0	0	0.00261165	0	0	0	0
Atcayos	0.0028246	0	0	0.114213	0	0	0
Ate1	2.38779	2.64452	2.62553	2.53372	1.89586	2.45553	1.84054
Atf1	3.63749	4.73286	3.8913	3.47069	4.37946	2.77502	3.06784
Atf2	1.925	2.63613	1.98308	1.90358	2.33348	1.74297	2.42242
Atf3	0	0.209594	0.106597	0	0.971783	4.68288	0.474832
Atf4	5.80906	6.2247	6.3321	7.24633	5.27227	6.54974	5.4591
Atf5	0.1535	0.548728	0.549264	0.42375	0.25272	0.311282	0.16098
Atf6	1.15696	1.85016	2.18284	1.25222	1.15772	2.54071	1.54035
Atf6b	0.78087	2.88266	2.73951	0.771493	1.94651	2.05648	0.760681
Atf7	0.530305	0.733519	0.618261	0.987748	0.930606	0.820333	1.13611
Atf7ip	1.21714	2.01451	1.66409	1.51536	2.3802	1.49501	0.740698
Atf7ip2	0.43083	2.38693	2.20799	0.566318	1.38189	0.271414	0.442779
Atg10	0.0352358	0.527228	0.33398	1.89389	0.687136	0.748223	0.364487
Atg101	3.66456	5.89346	5.82259	5.03052	5.55068	4.16499	4.63734
Atg12	3.62065	4.73079	5.6571	3.29751	3.81154	2.90215	4.10737
Atg13	2.91501	5.30508	5.0504	4.98701	3.53244	1.62599	5.08928
Atg14	3.94606	5.18644	4.95065	3.66335	2.72014	1.17876	1.76308
Atg16l1	1.74658	2.0272	2.06963	2.1205	1.40365	1.67547	1.16891
Atg16l2	2.77969	1.88965	2.13617	2.5268	1.09135	0.798839	1.91425
Atg2a	3.3805	2.91535	2.50873	3.13532	1.17339	0.852474	0.988932
Atg2b	2.87879	1.75667	1.36232	2.89608	0.786231	1.21906	0.622918
Atg3	1.6968	3.77498	4.03987	2.4046	3.30019	3.24425	4.19361
Atg4a	0.346845	1.62571	1.61813	0.742093	0.743655	1.36439	0.408778
Atg4a.ps	0.368508	0.0758451	0.032958	0.626565	0.0557753	0.0894175	0
Atg4b	4.85598	4.80309	5.50478	4.42736	1.73437	2.09776	5.04574
Atg4c	0.841881	1.92899	2.29416	2.02543	0.788404	0.931426	1.25477
Atg4d	0.838794	2.35216	2.53594	1.72704	1.00495	1.20969	1.50739
Atg5	4.32481	5.09556	4.81235	4.78755	2.96187	3.47049	2.04504
Atg7	1.56592	2.99013	3.59043	1.65587	0.513063	0.968802	1.92681
Atg9a	1.94962	3.54289	4.46438	1.35107	0.392064	0.175379	1.2343
Atg9b	0.551915	0.27761	0.201553	0.50232	0.189513	0.0191492	0.164018
Atic	3.92779	3.84334	4.14524	4.6375	4.23141	4.36656	3.41716
Atl1	0.0360697	0.12931	0.126229	0.211667	0	0.205247	0.262705
Atl2	3.57275	4.41521	4.19884	3.11485	3.20441	3.68394	2.72857
Atl3	0.995954	1.48832	0.795804	1.10821	1.04368	0.567616	0.710007
Atm	1.8157	1.52195	1.70514	1.65314	0.946057	1.1442	1.06467
Atmin	3.11877	1.87371	1.37194	2.99667	1.79948	1.99613	1.48142
Atn1	1.45061	0.829004	1.04907	2.15102	0.0485304	0.399259	0.603927
Atoh1	0.00246528	0	0	0.00240645	0	0	0
Atoh7	0	0.0589036	0	0	0	0	0
Atoh8	0	0	0	0.0763274	0	0	0
Atox1	9.14154	7.22356	6.97404	9.34512	7.59416	8.65405	7.5568
Atp10a	0	0.0242375	0.0138983	0	0.101219	0	0
Atp10b	0	0	0.0239445	0.00292779	0	0	0
Atp10d	0.276712	0.626095	0.995309	0.002869	0.810588	0.773754	0.616292
Atp11a	0.245477	0.231269	0	2.26274	0.330717	0.271948	0
Atp11b	2.01202	2.0219	1.0346	1.92423	1.39894	0.365465	0.891367
Atp11c	1.7081	2.99902	0.94684	1.48837	1.12008	1.05301	0.530761
Atp12a	1.88646	0.145307	0	2.51341	0	0	0.0650866
Atp13a1	2.75783	4.29602	3.7201	3.17245	2.39612	3.58343	3.05988
Atp13a2	0.416977	0.825189	0.22479	0.782933	0.401337	0.537751	1.05143
Atp13a3	4.50655	4.24616	3.35173	3.39883	1.63968	2.36459	0.114329
Atp13a5	0.00144406	0	0	0	0	0	0
Atp1a1	3.89619	4.79705	4.70451	4.17403	4.65877	5.81159	5.52043
Atp1a2	0.00101822	0	0	0.00187076	0.0156274	0	0
Atp1a3	0.00634129	0.140492	0.0772069	0.0492387	0.588686	0.922276	0.19191
Atp1b1	4.40376	4.4353	1.7883	4.85234	3.54765	5.84317	4.34225
Atp1b2	0	0.0498683	0	0.368364	0.648292	0	0
Atp1b3	4.08153	6.93874	6.8477	4.90316	6.57283	6.53271	3.87555
Atp1b4	0.00753327	0	0	0	0	0	0.0170225
Atp2a1	0.00353819	0	0	0	0	0	0
Atp2a2	4.32509	3.22194	3.64337	3.45659	2.25585	3.64994	0.766723
Atp2a3	1.50951	0.284024	0.10149	0.463122	0.129744	0	0
Atp2b1	3.77129	3.35687	2.70518	3.45496	2.35018	3.99443	3.13023
Atp2b2	0.233005	0.0055465	0.0178284	0.109427	0	0	0
Atp2b3	0	0.0286564	0	0.00101822	0	0.0513706	0
Atp2b4	0.191707	0.255807	0.279071	0.00128529	0.513786	0.264965	0.541582
Atp2c1	0.624985	2.18136	1.1697	1.82279	1.82567	1.22168	1.57791
Atp2c2	0.352072	0.0876104	0	0	0	0	0.20046
Atp4a	0.209237	0.0270157	0	0.133427	0.14285	1.76826	0
Atp4b	1.26297	0.0595271	0	0.344093	0	0	0
Atp5a1	8.84525	8.09126	7.76938	9.64417	8.85657	8.64094	8.19483
Atp5b	8.53615	8.64487	8.49422	9.04715	9.33679	9.12476	8.73079
Atp5c1	8.68533	8.39507	8.35445	9.1096	8.71471	8.58838	8.35331
Atp5d	6.39392	6.92366	6.76706	7.15829	7.09668	6.9399	6.97841
Atp5e	7.46395	5.82317	5.73546	8.0595	6.37409	6.39748	6.30458
Atp5f1	6.92274	7.49408	7.3484	7.40393	6.9724	7.20062	6.84181
Atp5g1	2.53739	6.31395	6.72487	3.38648	6.64758	6.11082	6.98883
Atp5g2	1.00728	4.38518	4.0234	1.18123	5.32106	4.86782	4.92798
Atp5g3	7.51482	6.35254	6.11818	8.58949	6.71846	6.47424	5.91817
Atp5h	6.57034	7.82663	7.8172	6.90885	7.86116	7.58634	7.5827
Atp5j	7.09024	7.932	8.0554	7.39528	7.05746	6.4544	6.85057
Atp5j2	6.43858	5.34257	4.97465	6.95933	6.32807	5.61894	5.96413
Atp5k	8.23894	7.59419	7.30126	8.73297	7.14997	6.56261	6.97339
Atp5k.ps2	1.03595	0.0374958	0.111963	1.75897	0	0.0539811	0.339367
Atp5l	0.187602	2.01627	2.10732	0.423315	2.25027	2.23306	2.22202
Atp5l.ps1	0.364721	0.206123	0.369114	0.543685	0.179778	0.137917	0.0804432
Atp5l.ps2	0.239388	0.483517	0.405244	0.620321	0.205153	0.203412	0.114348
Atp5l2.ps	0.472934	0.850534	0.950118	0.462044	0.265518	0.390768	0.392716
Atp5o	8.0174	6.73447	6.30363	8.28919	7.61461	7.38523	7.15918
Atp5s	1.62158	3.38369	2.54743	1.36291	0.505111	0.426752	1.50242
Atp5sl	2.01958	2.75047	2.12932	4.54103	2.90576	2.42383	2.29047
Atp6ap1	5.05462	5.42738	5.54959	5.44471	3.7286	5.51305	6.41712
Atp6ap1l	0.709682	0.675312	3.39706	1.17437	0	0	0.827525
Atp6ap2	4.96822	7.67424	7.61457	5.50267	5.56727	7.25371	6.84463
Atp6v0a1	0.649252	1.80329	1.98038	0.990277	0.535772	3.57561	0.26234
Atp6v0a2	0.553453	2.07907	1.82535	1.40886	1.34023	1.66298	1.51379
Atp6v0a4	2.40598	0.981419	1.53584	4.11836	0	0.326421	3.15296
Atp6v0b	6.98812	7.19134	7.12221	7.70267	6.2754	7.27127	7.51898
Atp6v0c	2.6158	4.92018	3.39796	2.89702	3.12236	3.71745	3.39586
Atp6v0c.ps1	0.752417	0	0.0263773	0.88734	0.0278984	0.0344902	0
Atp6v0d1	7.41443	5.99291	6.06201	7.0873	4.43291	5.24804	5.93018
Atp6v0d2	0	0	0	0.00589998	0	0	0
Atp6v0e	7.38642	6.13439	6.40473	7.90758	5.96244	6.61089	7.49532
Atp6v0e2	0.0225102	0.0999274	0.015828	0.0433839	0.354077	0.011446	1.26166
Atp6v1a	6.31247	5.68724	5.93846	5.84988	3.9123	4.99075	5.26201
Atp6v1b2	5.11849	5.42269	5.31646	5.55894	5.72331	6.18173	6.21936
Atp6v1c1	5.76431	7.17529	7.04425	7.10911	6.48224	6.27963	6.36332
Atp6v1c2	0.0384079	0	0	0.0104868	0.376812	0.0859658	0
Atp6v1d	6.66432	6.17066	6.25191	7.42608	6.36931	6.14563	5.26004
Atp6v1e1	6.0617	5.65281	5.87864	6.16383	4.7743	4.99111	5.60809
Atp6v1f	6.52394	6.33746	5.71935	6.93994	7.19638	7.09668	7.18792
Atp6v1g1	6.09732	7.69892	7.38671	6.46885	7.53709	8.09105	7.99864
Atp6v1g2	0.0336174	0.121673	0.103945	0.117538	0	0	0.184537
Atp6v1h	3.9922	4.31866	4.55889	4.56836	3.37308	4.07112	2.98233
Atp7a	0.447935	0.935651	0.937235	0.100758	0.625432	0.707721	0.854711
Atp7b	0.000958256	0.103214	0.267164	0	0.00341027	0	0
Atp8a1	0.530756	1.34631	2.12454	0.193495	0.443205	0.527511	1.26122
Atp8a2	0	0.0278982	0	0	0	0	0
Atp8b1	1.74187	0.962269	0.289778	3.04811	0.0640434	0	1.51029
Atp8b2	0.23014	0.444868	0.254345	0.0982496	0.582394	0.579996	0.569678
Atp8b3	0.00119781	0	0	0.00303544	0	0.15502	0
Atp8b4	0	0.270157	0.619046	0	0	0	0
Atp8b5	0	0.00725064	0	0	0.120032	0.111141	0
Atp9a	1.47676	1.27587	1.21091	1.93841	0.960795	1.15698	1.64351
Atp9b	1.27945	1.67747	1.58475	1.37778	0.936313	0.769204	1.27791
Atpaf1	0.859109	3.91403	3.46302	1.84913	3.39288	3.48237	2.18929
Atpaf2	4.75512	4.02571	3.40965	4.45503	4.38907	4.26851	3.59164
Atpif1	7.13066	7.06675	6.99914	7.30386	7.76045	7.53224	7.70195
Atr	1.84534	0.594366	0.623821	0.728026	0.347207	0.607864	0.260742
Atraid	3.63376	4.46748	4.57949	3.12655	2.25566	4.75619	4.51138
Atrip	0.0432317	0.162813	0.270517	0.0152435	0.211952	0.266673	0.233046
Atrn	0.888281	1.12461	1.6635	0.96414	0.505258	0.838069	0.849566
Atrnl1	0.220995	0.107765	0.0430508	0.298703	0.0769816	0.0937594	0
Atrx	3.24271	3.15768	2.91777	4.10741	3.53553	2.59824	2.36911
Atxn1	1.16436	0.35504	0.999894	0.597913	0.114664	0	0.200839
Atxn10	4.16356	5.70771	5.424	6.16559	7.16014	6.89381	7.26809
Atxn1l	1.15312	0.499111	0.576708	1.32752	0.266886	0.560399	0.216673
Atxn2	1.93414	1.64985	1.42026	2.74655	1.51408	1.09378	1.0611
Atxn2l	2.46794	5.06534	4.89162	2.15203	4.21948	4.45244	3.63559
Atxn3	2.46195	3.31937	3.41772	2.61339	1.4672	0.621785	2.14882
Atxn7	2.1409	0.88494	1.46008	2.03903	0.447872	0.460356	1.09708
Atxn7l1	0.87989	1.22351	0.289245	1.39064	0.194149	0.839335	0.33488
Atxn7l1os1	0.0792273	0.0285519	0.0403377	0.0071956	0	0.0760207	0
Atxn7l1os2	0	0	0	0.200611	0	0	0
Atxn7l2	0.621987	0.0821616	0.0263245	0.0623286	0.22642	0.290956	0.321746
Atxn7l3	0.683445	0.698825	0.461605	2.23498	0.785669	0.706946	0.371059
Atxn7l3b	2.39403	3.92222	3.11201	3.67824	2.56479	3.53714	2.87233
AU015228	0	0.00974999	0.157114	0.00664105	0	0	0.0284434
AU015836	0.00200817	0	0.101572	1.27696	0	0	1.02594
AU016765	0	0	0.0770729	0	0	0	0
AU018091	6.56195	5.48786	6.7533	6.66224	4.52259	1.92371	7.22968
AU019823	1.35542	2.37369	2.15572	1.97663	0.820841	1.2368	1.11883
AU019990	0	0.612863	1.34532	0.417904	0.0430403	0	0
AU020206	4.50468	3.17788	2.58095	4.15967	2.77951	0.651099	1.07777
AU021092	3.49267	0.518688	0.269305	4.43577	0.0388785	0	0.401307
AU022133	0	0.020604	0	0.00840833	0	0	0
AU022252	1.66588	1.72784	1.17936	1.15831	2.2849	1.81409	1.31505
AU022751	1.39686	1.00333	0.776103	0.353382	0	0.782212	0.544115
AU022754	0.00532877	0.0168932	0.0258031	0	0	0	0
AU023762	0	0.00417597	0	0	0.0714468	0	0
AU040320	1.03963	1.04138	0.591196	0.753858	0	1.00157	0.21891
AU040972	0	0.0981791	0.0307627	0	0	0	0
AU041133	0.74324	1.27966	1.57502	1.12175	0.402972	0.36954	0.327257
Auh	0.349843	1.20032	0.944605	0.656794	1.64638	1.40452	3.07988
Aunip	0.941806	2.46298	1.06129	1.07003	2.72823	1.63615	0.851861
Aup1	4.0396	4.2258	4.14551	4.46938	3.00866	4.32395	4.25969
Aurka	6.02782	7.0692	7.33972	6.11439	6.285	6.48444	3.53446
Aurkaip1	7.0316	5.47641	5.39727	6.59663	6.59242	5.80415	5.70555
Aurkb	3.27144	3.99385	3.70508	4.57086	4.18359	3.82238	0.695298
Aurkc	0	2.39899	1.77945	0	2.21824	0.722736	0.0225959
Auts2	1.2273	0.29978	0.0890639	1.67762	0.168702	0.19987	0.298301
AV026068	0	0	0	0	0	0.0588802	0
AV039307	0.155564	0.115429	0.0865072	0.00374085	0	0	0.262996
AV064505	0.0143044	0	0	0.0316967	0	0	0
AV099323	0.357117	0.384855	0.230305	0.217821	0.185823	0.149167	0.165359
AV320801	0	0.0151281	0	0	0	0	0
AV356131	0	0.14404	0.785796	0.213359	0.274661	0.240838	0.880913
Aven	1.55045	0.692873	1.38939	1.70361	0.432884	0.279026	0.802363
Avil	0.197971	0.173748	0	0.0146281	0	0	0
Avl9	1.08108	1.16904	1.16058	2.08725	1.14285	1.04665	1.12828
Avp	0	0	0	0.00848986	0	0	0
Avpi1	3.55265	4.74726	5.29326	6.13912	6.7446	5.81108	5.08743
Avpr1a	0	0.0444611	0	0.00306564	0.117289	0	0
AW046200	0	0.0211934	0	0	0	0.00836455	0
AW047730	0	0.0136282	0	0	0.0505456	0	0
AW121686	0	0.0110101	0	0	0	0	0
AW146154	0.901102	0.931828	0.474151	0.693272	0.308951	0.15337	0.31392
AW209491	1.49216	1.23714	0.768971	3.24596	2.27636	1.98909	1.52414
AW495222	0.0186691	0.0845347	0	0	0	0	0
AW549877	1.95462	2.88904	2.20809	2.8338	1.50826	1.23712	2.22459
AW551984	0.00245793	0.503178	0	0	0	0	0
AW554918	0.0828115	0.523755	0.41192	0.656952	0.325074	0.616597	0.0918875
AW822252	0.0235974	0.0293953	0.0277984	0.041528	0	0.0140898	0
Awat2	0.00313125	0.2906	0	0	0.235131	0.151062	0
Axdnd1	0.372655	0.15075	0.219249	0.0329637	0.167994	0.0343408	0
Axin1	3.33349	1.29759	1.31041	3.77149	1.62263	1.72279	0.55779
Axin2	0.623591	1.65254	0.680831	1.10403	0.421059	1.74521	1.5818
Axl	0	0	0	0.00164495	0	0.125723	0
AY074887	0.615124	0.243865	0.269212	0.672018	0.459015	0.380732	0.0496939
AY358078	0.043612	0	0	0	0	0	0
AY512915	0	0	0	0	0.00423043	0	0
AY512931	0	0.0922462	0.0388566	0.100757	0	0	0
AY761184	0	1.83924	1.50123	0.0768094	0	0	0.199228
AY761185	0	0.159707	0	0	0	0	0
Azgp1	0.005038	0	0.0638524	0	0	0	0
Azi2	3.42158	2.42695	1.93785	2.2344	0.933001	2.09234	1.40051
Azin1	4.81542	5.53967	5.08372	4.64768	2.56653	3.14315	2.20221
Azin2	0.0763382	0.361347	0.471328	0.327895	0.140834	0.114046	1.65129
B020004C17Rik	0	0.00774696	0	0	0	0	0
B020004J07Rik	0.711535	0.373953	0.395813	0.310803	0	0	0
B020017C02Rik	0	0.135685	0.0460759	0	0	0.118263	0
B020031H02Rik	0	0.070315	0	0	0	0	0
B020031M17Rik	0	0.182987	0.136631	0	0	0	0
B130006D01Rik	0.137345	0.0626695	0.0218697	0.215745	0.00631467	0.0142395	0
B130021K23Rik	0.328444	0.578957	0.495867	0.642828	0.269303	0.0582746	0.328524
B130024G19Rik	0	0	0.020254	0.00106315	0	0	0
B130034C11Rik	0.0140541	0.0284067	0.137808	0.0719933	0.064886	0	0
B130046B21Rik	0.6006	0.964265	0.510311	0.449148	0.702117	0.983687	0.6895
B130055M24Rik	0	0.433853	0	0	0.0872969	0.0158786	0
B230104I21Rik	0	0	0	0	0	0.138536	0
B230110G15Rik	0.0218847	0	0	0	0	0	0
B230112G18Rik	0	0	0	0.00923309	0	0	0
B230118H07Rik	1.86902	3.44894	4.73125	1.07505	1.50472	1.30689	2.21702
B230119M05Rik	0	0	0	0	0.0160353	0	0
B230206H07Rik	0.0349541	0.0218293	0	0.109358	0.0181832	0.0558151	0.120849
B230206L02Rik	0	0	0	0	0.348072	0.0590657	0.386582
B230208H11Rik	0.235396	0	0.293146	0.127813	0	0	0
B230216N24Rik	0.0725369	0	0	0	0	0	0
B230217C12Rik	0.00489575	0	0	0.00389249	0.129659	0	0
B230217O12Rik	0	0.112635	0.728964	0.19825	0	0	0
B230219D22Rik	2.53735	2.0259	1.90628	2.79447	1.31841	1.62128	1.50565
B230303O12Rik	0	0.0836528	0.205548	0.0229839	0.159563	0	0
B230307C23Rik	0.822246	1.14834	0.889703	1.02311	0.572282	0.674978	0.503464
B230311B06Rik	0.0381296	0.232434	0	0.709708	0.705819	0.463203	1.76729
B230312C02Rik	0.391408	0	0.015018	0.888063	0.269218	0.148615	0
B230317F23Rik	0.0367483	0.0585989	0.105247	0	0	0	0
B230319C09Rik	0.0181309	0	0	0.054399	0	0	0
B230322F03Rik	0	0	0	0.0164149	0	0	0
B230334C09Rik	0	0.0711069	0.0529347	0	0	0	0
B230344G16Rik	0.00597722	0.0297496	0	0.00893668	0	0	0
B230354K17Rik	1.49251	2.61969	2.43418	1.40508	0.911978	0.324139	1.70779
B230359F08Rik	0	0	0	0.0146433	0	0	0
B230369F24Rik	0.106041	0.0783932	0.117601	0.0201035	0.0173516	0	0
B230377A18Rik	0.00870682	0.0324256	0.0701027	0.187594	0.0856524	0.0601613	0.0705654
B230398E01Rik	0	0.0509436	0.312265	0.00386363	0	0	0
B2m	7.45654	2.86414	2.47247	6.59754	1.02564	2.3454	2.24418
B330016D10Rik	0	0.0312464	0	0	0	0.011922	0
B3galnt1	0.429767	0.840052	0.141857	0.495338	1.01171	3.78886	0.531069
B3galnt2	0.746239	1.43887	1.08281	1.51092	1.37984	1.26304	0.0968612
B3galt1	0.00399369	0.0982702	0.0651616	0	0	0	0.0940072
B3galt2	0.195638	0.174921	0.196625	0.0106764	0.116215	0.0482567	0
B3galt4	0.199243	0.278827	0.200661	0.0924146	0.33823	0.181404	0.0811637
B3galt5	0	0.0188929	0	0	0	0	0
B3galt6	0.311265	1.71479	1.90478	0.771973	0.667256	1.19864	0.208155
B3gat1	0	0	0	0.00271479	0	0	0
B3gat2	0.195434	0.13505	0.0167347	0.0425242	0.00661795	0.0161461	0
B3gat3	2.70158	2.38593	1.46199	3.98657	0.775245	2.13426	0.615495
B3glct	0.704979	1.46078	0.672196	1.37507	1.95489	3.00444	0.723257
B3gnt2	0	0.247091	0.058799	0	0.917184	0.432697	0.0775032
B3gnt3	0.0096622	0.806716	0.195723	0.301284	0.43559	0.457646	0.793975
B3gnt4	0	0.00699048	0.0258859	0	0.118111	0	0
B3gnt5	3.47367	0.122738	0	6.33745	0.8696	1.74212	0.576043
B3gnt6	0.478469	0.507319	0	0.0114433	0	0	0
B3gnt7	1.1151	2.32584	0.206396	2.77606	2.96033	3.64734	1.99381
B3gnt8	0.319786	0.417447	0.172398	0.0350734	0.194864	0.114915	0.592979
B3gnt9	0	0.0425226	0.0481283	0.00203035	0	0	0.0543694
B3gntl1	0.0849788	0.439679	0.393015	0.376507	0.57461	0.148694	0.275302
B430010I23Rik	0.178537	0.0265787	0.0413084	0.388133	0.108229	0	0
B430203G13Rik	0	0	0	0	0.0356732	0	0
B430212C06Rik	0.0825449	0.0504635	0.267444	0.238121	0.211412	0.0738172	0.0132723
B430218F22Rik	0.00918192	0.67168	0.566376	0.00682866	0.410992	0.459694	0.504862
B430219N15Rik	0	0	0	0.00650178	0	0	0
B430306N03Rik	0.00117538	0.00586096	0	0.00456042	0	0	0
B430319F04Rik	0	0	0	0.00191938	0	0	0
B4galnt1	1.26866	0.819251	0	0.121261	0.0468028	2.41453	0.170482
B4galnt2	0.228674	0.18256	0.29467	0.348745	0	0.459153	0.234871
B4galnt3	0.0592596	0.990274	0.113568	1.32404	0.372314	0.104696	0.422604
B4galnt4	0.0154492	0.0608819	0	0.0131077	0.0262154	0	0
B4galt1	3.01959	4.8914	4.96415	3.98188	3.14196	4.7007	4.39339
B4galt2	0.0218822	0.00996754	0	0.00456757	0.25454	0.233624	0.137634
B4galt3	1.46471	2.69542	2.09445	2.08981	1.92777	3.27042	2.70739
B4galt4	0.218409	0.152415	0	0.00223707	0	0.324496	0.699563
B4galt5	1.62892	0.336229	0.424286	3.63361	0.215857	0.484904	0.17457
B4galt6	3.24445	1.21454	0.95974	2.14551	3.14922	3.77429	0.943876
B4galt7	0.853096	1.38988	1.18234	0.668351	1.45535	1.46519	1.70127
B4gat1	2.86561	1.42059	1.26056	2.21589	1.45468	2.18105	2.33928
B830012L14Rik	0.00229603	0	0	0.00872807	0	0.545415	0
B930036N10Rik	0.07506	1.03024	1.40831	0.42611	0.115741	0.317011	0.167603
B930082K07Rik	0	0.00949149	0.0209151	0	0	0	0
B930086L07Rik	0.952756	0.163528	0.209473	0.840468	0.0508777	0.0472615	0
B930094E09Rik	0	0.216682	0.14498	0.010361	0.0756208	0.0707703	0.06193
B930095G15Rik	0.84291	0.0910929	0.171209	0.285645	0	0.0740445	0.237038
B9d1	1.28971	1.44772	0.350574	1.95554	2.58516	1.7608	1.57654
B9d2	0.634816	0.691994	0.0996914	0.225191	1.96049	0.697899	0.251297
Baalc	0	0	0	0.169728	0	0	0
Baat	0	0.00912709	0.11424	0.154292	0	0	0
Babam1	4.03477	3.93285	3.50484	3.52632	3.42997	3.39864	3.50272
Bace1	2.96757	2.20513	1.57427	2.72493	0.59966	0.799603	1.12757
Bace2	0	0	0	0	0	1.76306	0.258369
Bach1	4.22207	3.2477	3.68917	2.45404	0.338228	1.04419	2.97504
Bach2	0.00284751	0	0	0.00169888	0	0	0
Bad	5.35097	4.0267	3.94139	6.51609	1.62909	1.91937	3.79085
Bag1	5.56352	7.12685	6.95176	4.28535	6.19073	5.87617	5.88488
Bag2	0.2874	0.401353	0.314106	1.33102	0.1543	5.25587	0.599987
Bag3	5.08672	5.15414	4.72812	3.40352	2.33663	3.24269	3.58885
Bag4	1.86442	2.83973	2.96809	1.07578	1.71041	0.945127	1.44006
Bag5	1.93473	4.53751	4.63853	5.0308	3.29783	5.47335	3.93316
Bag6	3.56158	2.41339	2.48921	3.19448	3.00299	2.725	3.03408
Bahcc1	0.0015999	0.0200284	0.00648785	0.000748023	0.291381	0.0259037	0.0860068
Bahd1	0.306946	0.372087	0.171219	0.743198	0.0836988	0.416959	0.654969
Baiap2	0.608439	2.40927	4.06419	0.521179	0.601721	0.466822	1.39256
Baiap2l1	2.07286	3.37372	2.9342	0.857576	0.766268	1.74356	2.85597
Baiap2l2	0.00448172	0.00626447	0	0	0	0.0239875	0.015422
Baiap3	0.0349478	0.00672091	0	0.0108058	0.101091	0.0460984	0
Bak1	0.527862	0.076611	0.0827719	0.468479	0.199208	0.472221	0.0675781
Bambi	0.360773	3.58433	1.44136	0.36459	1.58822	1.03015	0.481684
Bambi.ps1	0	0	0.138762	0	0.145762	0	0
Banf1	9.1587	8.24443	8.15975	9.24055	9.31997	8.8839	8.84264
Banf2os	0	0	0	0	0.100132	0	0
Banp	2.14254	2.76059	2.23217	3.72574	1.33163	1.25943	1.40471
Bap1	2.3755	3.53928	3.12107	3.29732	2.07812	3.25308	1.94952
Bard1	1.79232	1.41256	1.08705	1.31663	0.571097	0.252498	0.0171014
Barhl1	0.0594221	0.00400504	0	0	0	0	0
Barx1	0	0.0994373	0.215458	0	0.11312	0.644883	0
Barx2	0.0078245	0.09848	0	0	0	0	0
Basp1	1.87946	0.42253	0.984757	3.50786	1.20321	2.52754	1.18789
Batf	0.338021	0	0	0.0428862	0	0	0.932911
Batf2	0.0156676	0.0580675	0.0691827	0.00393576	0	0	0
Batf3	0	0	0	0	0	0.151939	0.298251
Bax	4.72078	5.98308	5.94891	4.98634	7.08598	5.43649	5.74589
Baz1a	5.2261	2.94702	3.70087	5.13358	0.811845	1.82735	2.43548
Baz1b	2.11166	1.86194	1.78682	2.50955	1.5502	1.58937	1.19047
Baz2a	5.0587	3.15072	3.07112	4.00395	2.51679	1.73679	2.46877
Baz2b	1.26605	1.54312	1.17672	1.9242	0.946961	0.119524	1.29542
BB031773	0	0	0	0.00953506	0	0	0
BB187690	0.00552671	0.168279	0.330487	0.00407981	0	0	0
BB218582	0.22623	0.409712	0.653281	0.24963	0.912668	0.153589	1.39927
BB287469	0	0.0763712	0	0	0	0	0
BB557941	0	0.0316748	0.210056	0	0	0	0
Bbc3	0.00384919	0.467816	0.46601	0.0920713	0.629872	0.362358	0.654773
Bbip1	3.75692	3.42256	3.23612	4.60977	2.17316	2.78039	2.08643
Bbof1	0.209578	0.0426759	0.170563	0.340935	0.0401717	0	0
Bbs1	0.016401	0.045249	0.184609	0.000920757	0.262661	0.280535	0.0151052
Bbs10	0.0174689	0.869114	0.442846	0.416763	0.104017	0	0
Bbs12	0	0.114483	0.325955	0	0.114032	0.266704	0
Bbs2	0.866579	1.15698	1.48118	0.700526	0.695956	0.367728	0.511589
Bbs4	1.02608	1.72066	1.46211	1.8269	0.805524	0.389713	0.56164
Bbs5	3.23838	2.83485	2.29948	2.11089	0.831771	0.824697	0.770556
Bbs7	0	0.123281	0.206803	0	0.131792	0.378014	0.0806273
Bbs9	0.581872	0.329138	0.255234	0.152698	0.54961	0.62713	0.714321
Bbx	1.46533	0.777334	2.37513	0.444645	1.71921	1.9758	3.64419
BC001981	0.00513741	0	0.0206563	0.0212016	0	0.0218409	0
BC002059	1.15161	1.3223	1.83946	2.60525	0.74385	1.07284	1.21472
BC002163	5.42622	3.05004	3.29691	5.5022	3.79905	2.90274	3.13247
BC003331	4.01757	3.49477	3.76177	3.52023	1.97958	2.67879	3.24016
BC003965	3.68764	4.13657	4.00018	3.44769	3.95697	4.00008	3.65811
BC004004	1.47437	2.4177	1.82007	2.12854	2.13053	2.67654	2.85517
BC005537	4.93058	3.11663	2.93569	4.84242	2.27924	1.92553	1.49856
BC005561	1.02342	1.5	1.62203	1.3846	0.926066	1.26494	0.783044
BC005624	2.8985	3.91387	3.71828	3.74094	3.40631	3.59764	3.81618
BC006965	0	0	0	0.00544901	0	0	0
BC016548	0.0188333	0	0	0	0	0	0
BC016579	0	0	0.0999742	0.204915	0	0.136003	0
BC017158	0.240694	1.3988	1.27576	0.820124	0.70398	2.14034	1.48994
BC017643	0.252425	1.64917	0.761764	1.80692	1.24548	1.96708	1.30528
BC018473	0.00123517	0	0.00770849	0.00162265	0.00406567	0	0
BC021767	0.189824	1.53661	0.945375	0.0203062	0	0	0.796531
BC021891	0.0545213	0.0158553	0	0	0	0.0932295	0
BC022687	0.0769372	0.403825	0.266037	0.0899928	0.139731	1.119	0.809777
BC022960	0.925223	0.411652	0.280471	0	0	0.0866886	0
BC024139	0	0	0	0.00108561	0	0	0
BC024386	0.380295	0.218746	0.14803	0.524891	0	0	0
BC024978	0.308991	0.364928	0.451724	0.898614	0.606267	0.83327	0.135048
BC025446	0.0742151	0.562813	0.549834	0.191867	0	0.705863	0.586903
BC025920	0	0.0078397	0.115979	0	0.0271869	0.0754501	0
BC026585	1.2805	0.773139	0.852395	1.68331	1.41669	0.666196	3.43671
BC026762	0.0525594	0	0	0	0	0	0
BC028528	3.40092	3.73928	3.25001	0.736429	2.78352	0.0145078	1.17481
BC028777	0.0071265	0.0966449	0.0502156	0.0135396	0.0306315	0.0492225	0
BC029214	1.46499	0.394969	0.765883	0.826642	0	0.920085	0.886873
BC029722	0.0175125	0.933595	0.541467	0	0.507742	1.5165	0.866438
BC030336	0.559901	0.298411	0.370644	0.738694	0.115331	0.0179554	0.130431
BC030499	0.00436071	0.0330783	0	0	0	0	0
BC030867	1.23421	3.23199	2.52156	2.29709	2.11346	1.69452	1.05763
BC030870	0	0	0	0.00573118	0	0	0
BC031181	7.33583	7.43142	7.84285	7.79158	7.23967	7.49925	6.2705
BC034090	0	0.00806374	0	0	0.0239851	0.0874887	0.15122
BC035044	0	0	0	0	0.0878593	0	0
BC035947	0	0.00689232	0	0.00538559	0.0191811	0	0
BC037032	0.025292	0.0125427	0.0159036	0.00530664	0.00462766	0.0289482	0.0051516
BC037034	0.337856	0.169349	0.221643	0.432092	0.162096	0.207105	0
BC039771	0	0	0	0	0	0.126022	0.0090985
BC039966	0.245713	0.337681	0.251176	0.182902	0.145442	0	0
BC046251	0.00143661	0	0	0.0036613	0	0	0
BC046401	0.260664	0.114915	0.110756	0.765095	0.0974708	0	0
BC048403	1.22258	0.959062	0.460547	1.33528	0.5008	0.548528	0.393592
BC048507	0.253868	0.129581	0.0845723	0.846777	0.0179319	0	0
BC048546	0.169043	0.329606	0.446074	0.0650719	0	0	0.286649
BC048559	0.132629	0	0.0230923	0.0914657	0	0	0
BC048644	0.0260361	0.0403251	0	0.117205	0	0	0
BC048679	2.93436	5.59932	7.18906	2.55224	0.154408	1.08273	5.98976
BC049352	0.0139361	0	0	0.0021264	0	0	0
BC049702	0	0	0	0	0.130784	0	0
BC049715	0.268735	0.041527	0.035277	0.00102571	0.0992614	0.0559052	0
BC049762	0	0.0550763	0.0340029	0.197188	0	0	0
BC051019	0.570043	0.600788	1.22223	1.01543	0.51145	0.377114	0.674173
BC051077	0.0437857	0.0404386	0.0268812	0.0519424	0	0	0
BC051142	0.576027	0.989067	1.45201	0.155399	0	0	0
BC051226	0.662764	0.122801	0.108238	0.591872	0.365479	0.108351	0.218795
BC051537	0.0422872	0	0.1098	0.127149	0	0	0
BC051665	0.360273	0	0.120426	9.70421	0	0	0.321805
BC052040	2.98193	3.41141	3.99013	1.98958	2.10358	1.46614	3.22204
BC053393	8.31242	5.01561	5.2803	9.44758	0.0342169	0.702358	9.79434
BC055308	0	0.0844977	0	0	0.0380498	0	0
BC055324	1.88497	4.34295	4.32666	2.63695	3.69583	2.58355	2.11731
BC060293	0.0126538	0	0.0983486	0.317511	0.0156848	0.24182	0.0967317
BC061195	0	0.255046	0.343944	0	0	0.124592	0
BC064078	0	0.056123	0	0	1.29671	0	0
BC065397	0.450134	0.304512	0.172479	0.866106	0.246626	0.221085	0.161529
BC067074	0	0	0	0.0410026	0.076853	0	0
BC068281	0.509758	1.15056	0.671314	0.921334	1.20438	0.257661	0.624225
BC085271	1.53734	0.0815095	0.0890888	1.43278	0.147506	0.0620943	0.0380705
BC089597	0.00681478	0	0	0.00691883	0	0.138728	0
BC100451	0	0	0	0	0	0.172046	0
BC100530	0.0176931	1.44096	1.13634	0	0.248594	0.312056	0.284407
BC106179	0.00127252	0	0	0.00857321	0	0	0
BC107364	0	0	0	0.0205846	0	0	0.317413
BC117090	0	1.57311	1.12955	0.380936	0.615422	0.663115	0.542314
BC147527	0	0.0919215	0.130855	0	0	0	0
Bcam	0.083633	0	0	0.0153227	0.768918	0.23478	0.319101
Bcan	0.00422049	0.110439	0.0516268	0	0.219581	0	0.0104603
Bcap29	3.64504	3.05155	3.25037	2.26187	2.10486	3.11472	2.63465
Bcap31	7.55796	7.8925	7.69012	8.26837	8.67089	8.7002	10.0941
Bcar1	0.596486	0.875833	0.765992	0.956152	2.09626	2.13481	0.872475
Bcar3	0.221159	0.473679	0.369464	0.413836	0.989037	1.31143	1.09684
Bcas1	0	0	0.125268	0.00161522	0.190391	0.104161	0
Bcas2	5.99268	5.67303	5.82033	5.35898	6.69577	5.64347	6.02654
Bcas3	3.28094	4.43703	5.04081	2.21188	1.97237	1.85939	3.41245
Bcas3os1	0.649959	0.416257	0.411856	0.125571	0.188701	0	0.12641
Bcas3os2	0	0	0.0669619	0	0	0	0
Bcat1	4.31352	5.50051	6.00405	3.7759	5.28626	1.41186	0.797318
Bcat2	3.54165	2.72015	1.78617	4.59864	5.27704	4.21547	4.92752
Bccip	6.51209	5.87544	5.64852	6.1217	6.85984	6.78775	4.58553
Bcdin3d	1.56594	1.269	2.26718	1.44652	0.346836	0.607076	0
Bche	0	0.0658623	0	0.0012277	0.0237504	0	0
Bckdha	0.80841	1.83172	1.66219	0.306065	2.0116	1.30042	2.04439
Bckdhb	1.25008	5.58737	4.6879	0.840294	4.54212	2.80891	3.40617
Bckdk	2.45518	3.79885	2.91626	4.17724	4.74456	4.56421	3.80996
Bcl10	2.43516	3.16611	2.57041	2.08628	3.09047	3.02639	1.68727
Bcl11a	0.00196499	0	0	0	0	0	0
Bcl11b	0.050717	0.0544028	0.221566	0.00561086	0	0	0
Bcl2	0.00209505	0	0.0123663	0.00149619	0	0.0322156	0
Bcl2l1	1.53402	1.1219	2.14197	3.4072	2.43664	3.48548	2.91721
Bcl2l10	0	0.110451	0.487375	0	0	0	0
Bcl2l11	0.269709	0.693339	0.910414	0.266286	0.535515	0.26894	0.128128
Bcl2l12	0.9561	0.943889	0.459579	1.56331	1.24863	1.29799	0.687354
Bcl2l13	1.83234	1.66885	1.71635	2.79821	1.38374	1.56407	1.93304
Bcl2l14	2.24873	3.56134	0.29493	2.37904	1.23972	0.211569	0.47553
Bcl2l15	0	0.0690801	0.0546107	0.090327	0.168654	0	0.281694
Bcl2l2	0.677188	0.209864	0.393099	1.86283	0.0642075	0.472233	0.832655
Bcl3	1.07488	2.59777	0.292106	2.02039	0.867405	0.895439	0.885783
Bcl6	0.00133223	0.172912	0.0798387	0	0	0.180174	0.352955
Bcl6b	0	0	0	0	0	0.0276461	0
Bcl7a	1.42385	0.596513	0.78096	0.847833	0.379983	0.275259	0.489311
Bcl7b	0.625799	3.03706	2.76201	1.05998	2.85232	2.84672	3.04846
Bcl7c	0.294046	0.771249	0.509212	0.328492	0.841051	1.21816	0.642112
Bcl9	0.271128	0.158556	0.0313278	0.17111	0.420975	0.451989	0.488015
Bcl9l	0.6801	0.388536	0.265818	0.865394	0.270856	1.18224	0.587024
Bclaf1	4.93774	4.13234	4.04448	4.92893	4.00231	3.46952	2.46073
Bco1	0	0.020811	0.164462	0	0	0	0
Bco2	0	0	0	0	0	0	0.21335
Bcor	1.05327	0.920677	0.242223	0.975508	1.61218	1.03693	0.84915
Bcorl1	0.92038	0.989853	0.451899	1.51494	0.313842	0.344567	1.25025
Bcr	1.80469	0.263124	0.0682741	2.31977	0.351968	1.14956	1.61035
Bcs1l	1.28577	2.05782	2.27588	2.94849	1.38672	2.10734	1.49638
Bdh1	2.46955	3.30338	2.12312	1.90806	2.65313	1.7577	1.73817
Bdh2	0.00414768	0	0	0.0100216	0	0.00980675	0.130348
Bdnf	0	0	0.0338847	0	0	0	0
Bdp1	3.08858	2.17077	2.33421	3.05169	1.38756	1.50075	1.47589
BE692007	0	0	0	0.000980746	0	0	0
Bean1	0.00228129	0.0597984	0.106899	0.0697026	0	0	0
Becn1	1.80195	3.43577	3.09086	2.98984	3.37911	4.04162	3.78265
Bend3	2.7318	1.49822	1.67293	2.18519	1.8222	1.78791	0.70053
Bend4	2.50057	0.676514	0.221085	2.05898	0.664858	0.667411	0.383079
Bend5	0.00575934	0.276524	0.213715	0.320756	0.780284	6.137	0.356269
Bend6	0.00595845	0.0279907	0.0165145	0.00456093	0.00998332	0	0
Bend7	0.715806	1.14286	0.311799	0.550474	0.188713	0.589164	0.87138
Best1	0.457037	0.035962	0.154146	0	0	0.144371	0
Best2	0	0	0.40494	0	0.0431694	0	0
Best3	0.0141077	0.107003	0.149092	0	0.0115337	0.0931515	0.412869
Best4.ps	0.302883	0	0	0.00942783	0	0	0
Bet1	2.16732	4.66761	4.66238	3.3118	2.22368	2.6825	2.45067
Bet1l	1.02374	2.09827	2.04618	1.85191	1.48968	2.83728	3.1021
Bex1	0.145121	0.473046	1.12091	0.201435	3.44063	2.34384	3.57976
Bex2	0	0.246723	0.111055	0	2.80497	1.16165	0
Bex3	0.405183	0.794888	0.63371	2.62138	7.30952	6.41564	6.64073
Bex4	0	0.349318	1.05911	0.101428	1.87456	4.29829	1.92099
Bex6	0	0.90045	3.24372	0	0	0	0.292808
Bfar	2.31563	2.76307	2.91619	2.89442	1.76482	1.96149	1.49455
Bfsp1	0.267919	0.0270627	0	0.454863	0	0	0
Bfsp2	0	0	0	0	0.146266	0	0
Bglap	0.387825	0	0	0.671566	0	0	0
Bglap2	0.160536	0	0	0.401258	0	0	0
Bglap3	0.340378	1.05562	0.889439	0.794058	1.53992	1.01661	0.47553
Bhlha15	0	0.145113	0	0.00291234	0.102867	0	0.231331
Bhlha9	0	0	0.0981044	0	0	0	0.615745
Bhlhb9	0.313279	0.809322	0.481869	0	2.1851	1.48681	0.229688
Bhlhe40	0.981896	1.07959	1.66526	1.84955	0.273554	0.660856	2.3865
Bhlhe41	0.268525	0.0457819	0	0.0140825	0	0	0
Bhmt	4.30414	8.22248	8.87491	0.59252	0.341777	0.106423	2.76688
Bhmt.ps1	2.56238	0.761491	1.03269	0.124344	0	0	0.186028
Bhmt2	1.41957	4.20471	2.67407	0.0359824	0.0740721	0.111722	0.338974
Bicc1	0.21272	0.357322	0.169045	0.00105567	0.00670731	0.512268	0
Bicd1	0.00114438	0.0545024	0.00840052	0.00111328	0.134649	0.0863785	0.0161804
Bicd2	0.767206	0.58555	0.342207	1.52266	0.49239	0.320633	0.229632
Bid	1.93192	0.606536	0.384871	1.736	1.1757	0.633329	0.219728
Bik	0.570984	0	0.0378882	1.15306	0.153736	0.118751	0
Bin1	0.156148	2.23971	0.395237	0.138661	0.86328	1.92862	0.316497
Bin2	1.4351	4.36186	4.4211	3.665	1.77087	2.50098	4.93018
Bin3	1.15976	2.38394	1.29386	2.19546	0.486557	2.30352	1.90068
Birc2	1.76039	2.60256	2.0575	0.696438	1.31408	0.578765	1.09718
Birc3	0.985722	1.71048	1.73817	1.05438	0.530363	0.38114	0.267275
Birc5	7.16943	6.61624	6.56717	6.87635	6.55788	6.44169	5.02118
Birc6	3.67531	2.64327	2.73249	3.76809	2.04539	1.9402	2.44822
Birc7	0	0	0	0	0	0.160671	0
Bivm	0.00158548	0.391674	0.0223514	0.0493141	0.400418	0.645693	0.389782
Blcap	0.929976	2.4389	1.65032	2.35698	1.04828	1.65845	0.578415
Blm	2.27608	2.04765	1.74481	2.11552	2.6616	1.18035	0.753745
Blmh	2.95862	3.6908	2.99993	2.28026	3.62554	3.96979	3.32419
Blnk	0.00505916	0.3499	0.0670421	4.58786	0.759235	0.299085	0.377954
Bloc1s1	2.90505	2.78231	2.36511	3.54169	4.12373	3.16405	3.41081
Bloc1s2	4.36958	6.00636	5.83324	4.36339	4.5305	6.11017	5.60622
Bloc1s2.ps	1.22758	1.12372	1.34781	1.2643	0.946742	1.41959	1.29161
Bloc1s3	0.358488	1.41363	1.54563	0.574252	0.385152	0.334331	0.480494
Bloc1s4	0.84852	3.96718	3.69374	1.75218	2.90582	4.83714	3.7986
Bloc1s5	2.57906	3.33185	3.00824	3.00158	1.08379	1.00852	0.868472
Bloc1s6	2.29562	3.50032	3.09785	1.9328	1.50098	2.41242	2.13398
Bloc1s6os	0.0205557	0	0.129237	0	0	0	0
Bloodlinc	0.288545	0.069464	0.109339	0	0	0	0
Blvra	1.90995	1.18689	1.34572	5.32559	1.95279	1.48689	2.20933
Blvrb	1.87492	2.8755	2.73662	1.48814	2.15886	2.80552	3.44604
Blzf1	3.04197	2.98487	3.11516	2.99168	1.40875	1.92994	1.794
Bmf	0.212252	0.100462	0.218596	0.0521473	0.0658351	0.167975	0.21959
Bmi1	2.9939	2.7025	2.23329	3.40263	0.608112	1.50105	1.17837
Bmp1	0.129748	0.0289338	0	0.0103072	0	0	0
Bmp10	0	0	0	0.00114547	0	0	0
Bmp15	0.198649	0.0197429	0	0.149759	0	0	0
Bmp2	0.00913217	0.0490529	0.0910343	0.00886238	0	0.251489	0
Bmp2k	0.336258	0.0654503	0.08632	0.353757	0.048209	0.212875	0.61101
Bmp4	0.194856	3.08318	0.538342	1.17524	5.87922	0.66596	3.30794
Bmp5	0	0	0.0833728	0	0	0	0
Bmp6	0	0.0196855	0.105031	0.175509	0	0.530623	0
Bmp7	0	0.0147502	0.0630423	0	0.122232	0	0
Bmp8a	0.00723027	0.14988	0.239586	0.288165	0.558273	0.208096	0.267894
Bmp8b	0.414767	0.0389831	0.0426641	0.350289	0	0.240302	0.429917
Bmper	0.00256077	0	0	0.23155	0.0586795	2.93287	0
Bmpr1a	2.87449	1.56361	1.10725	3.01434	1.13241	2.13791	1.51334
Bmpr1b	0.00149619	0	0	0	0	0	0
Bmpr2	1.77336	0.666927	0.407184	0.913725	0.159095	0.835102	1.59285
Bms1	3.2619	3.76308	3.40326	3.25265	2.17842	2.3705	1.88744
Bmt2	0.743764	0.320308	0.124871	0.985057	0.0907385	0.139287	0.141778
Bmx	0.00169694	0	0	0	0	0	0
Bmyc	4.69547	2.40306	2.40977	5.51424	0.911399	2.6102	3.51077
Bnc1	0.00133969	0	0	0	0	0	0
Bnc2	0.000650217	0.0826525	0.0543143	0	0.451759	0	0
Bnip1	1.64361	2.60766	2.36349	2.3752	2.0066	2.72903	2.60666
Bnip2	1.19923	1.09431	0.483478	1.57072	1.29115	1.62519	0.668332
Bnip3	4.76592	4.36149	5.80912	4.75459	3.9176	3.71987	7.25612
Bnip3l	2.70128	5.44592	5.60337	3.02055	4.95669	2.87591	5.34788
Bnip3l.ps	0.707581	0.924097	0.613306	0.771247	0.844644	0.124241	0.974505
Bnipl	0	0	0.080374	0	0.19263	0	0.320399
Boc	0.116415	0.157939	0.023123	0.00594212	0	0.0820023	0
Bod1	3.7217	3.50142	2.86539	3.85341	1.92182	2.24919	1.18437
Bod1l	2.77507	1.81718	1.51813	3.15111	1.84391	1.46166	1.56463
Bok	2.98366	2.97995	4.26901	3.35027	0.949089	0.299272	2.9987
Bola1	3.86385	4.18636	3.4216	3.84214	4.18033	2.64666	3.69844
Bola2	3.8458	3.66779	3.30957	4.31306	4.3987	4.22048	3.70695
Bola3	0.884085	2.86397	2.00456	0.896236	3.43694	2.85809	1.64205
Boll	0.00202296	0.0270405	0	0	0.103877	0	0
Bop1	2.67126	4.94981	4.69865	3.65601	4.55051	4.83539	2.5259
Bora	2.34394	2.942	3.54781	1.75683	1.74632	1.20705	0.756803
Borcs5	0.969158	1.89477	1.6687	0.499454	1.08078	1.5855	0.76776
Borcs6	0.452054	0.740199	1.01351	0.0899099	0.441203	0.526644	0.452924
Borcs7	2.44629	2.89417	3.27448	3.01655	2.26415	2.47019	1.57363
Borcs8	2.81105	3.00864	2.61101	3.67376	2.1833	2.8367	2.44564
Bpgm	0.0340878	0.947915	0.874415	0.446989	0.786777	1.15796	0.244106
Bphl	0.62726	1.19518	0.301825	0.932745	1.57237	0.8822	1.07809
Bpifa6	0	0	0.120239	0	0	0.199512	0
Bpifb1	0.242249	0	0.0489998	0.763152	0	0	0
Bpifb4	0	0.0955637	0.24977	0.00550261	0	0.083191	0.113626
Bpifb9a	0	0	0	0.00224444	0	0	0
Bpifc	0.00845242	0	0	0	0	0	0
Bpnt1	3.72461	4.25864	4.04956	4.48198	3.92046	4.29425	2.88827
Bptf	3.28849	1.63683	1.63454	4.00791	2.24592	1.77842	2.31899
Braf	1.45957	0.744533	0.49817	0.944194	1.5257	0.712989	0.558383
Brap	1.87227	2.22237	2.40635	1.56841	1.23379	1.6203	2.32967
Brat1	0.253489	1.39268	0.883192	1.27846	0.726088	1.02225	0.811735
Brca1	2.00615	1.65014	1.29731	1.73986	2.00757	1.53402	0.830472
Brca2	1.39365	2.48769	2.46617	2.35219	2.38424	1.48975	1.3074
Brcc3	2.06743	3.18733	2.57319	2.32904	3.11835	2.67439	2.7746
Brd1	2.95741	2.0918	2.39405	3.66593	2.54069	1.48764	2.96457
Brd2	3.84636	3.83234	4.3664	4.2506	2.98947	3.25633	2.68225
Brd3	3.39204	2.97942	2.89154	4.03454	2.75313	2.50347	2.2159
Brd4	4.87471	4.5403	4.42051	4.74316	4.8425	3.97284	4.69815
Brd7	2.33	2.87565	2.76691	3.12723	2.42936	1.84577	0.794448
Brd8	3.32163	3.06331	2.66005	3.71989	2.87988	2.70775	2.86031
Brd9	3.5784	3.61154	3.90855	4.1931	2.94752	2.20711	2.62218
Brdt	0	0.500446	0.247364	0	0.163183	0.0764926	0.378915
Bre	3.59827	3.33753	2.97469	4.13425	2.57679	2.82478	2.11098
Brf1	1.27467	1.99053	1.92814	0.905721	1.60848	1.77721	1.51337
Brf2	3.05285	1.90516	1.65534	3.45688	0.90306	1.07852	1.42615
Bri3	1.24363	4.27433	4.42658	2.11067	3.86322	4.37936	4.26545
Bri3bp	1.2274	2.61125	1.87053	1.4415	2.98009	2.88836	1.38581
Brinp1	0.00122023	0	0	0	0	0	0
Brinp2	0.000605034	0	0	0.000589966	0	0	0
Brinp3	0	0	0	0.000732985	0	0	0
Brip1	1.31411	0.964801	0.9278	1.23296	1.05937	0.848358	0.663075
Brip1os	0.856717	0.648808	0.804931	1.07655	0.588127	0.709093	0.663599
Brix1	5.94422	6.81592	6.80874	6.32428	7.22195	6.21839	5.77794
Brk1	8.73859	7.28504	7.46088	9.27454	7.11626	7.2653	7.83755
Brms1	5.48915	5.01786	4.81632	5.78189	5.16534	5.42136	3.98513
Brms1l	2.6804	2.46712	2.68192	2.62868	1.21574	1.22283	0.279725
Brox	1.78368	2.92216	3.01294	1.80444	1.77929	1.84168	1.84661
Brpf1	1.16592	1.72507	1.92362	2.20556	0.856745	0.994304	0.519486
Brpf3	0.87377	0.819145	0.255691	2.26708	0.260549	0.212517	0.496893
Brsk1	0.00128745	0	0	0.00200817	0.0833434	0	0
Brsk2	0.00536416	0.276072	0.292423	0.205744	0.0768585	0.105085	0
Brwd1	2.82359	1.52956	1.94738	3.63061	1.46321	0.977162	1.52852
Brwd3	2.36286	1.16975	1.0794	2.78068	0.326853	0.853337	1.21189
Bscl2	0.743067	0.89795	0.486057	1.53986	1.46931	0.860991	0.904645
Bsdc1	2.35819	2.47995	2.53703	2.43473	1.48318	1.68292	2.18309
Bsg	6.49583	7.8179	7.7249	7.23115	8.2009	8.65735	8.73671
Bsn	0.099945	0.0166309	0.0388732	0.0050511	0.0533666	0	0.184608
Bsnd	0	0	0	0.00186013	0	0.886502	0
Bspry	1.63435	1.05645	1.57993	3.07942	0.817485	0.624173	1.40333
Bst1	0.00514451	0.018929	0	0.023144	0.191395	0	0
Bst2	2.3517	2.10052	1.44562	0.433636	1.41713	0.353722	0.169402
Bsx	0.00535708	0	0	0	0	0	0
Btaf1	2.44843	2.62122	2.50972	2.51207	1.45678	2.29739	0.945195
Btbd1	2.39429	3.26202	2.98643	2.29824	2.16892	2.73523	2.59639
Btbd10	1.03531	4.00746	3.92415	1.18084	2.79957	3.87333	1.73441
Btbd11	0	0.0131222	0	0	0.105899	0	0
Btbd16	0	0.0174155	0.0568011	0.00182307	0	0	0
Btbd17	0	0.031609	0.0354142	0	0.041391	0	0
Btbd18	0.436879	0.390033	0.41427	0.6475	0.131146	0.108515	0.115871
Btbd19	0.42871	1.17682	1.44991	0.52594	1.13172	0.740409	1.26943
Btbd2	0.376717	0.19112	0.093279	0.825134	2.28771	0.418626	0.420373
Btbd3	0.190535	0.145729	0.207236	0.908139	0.490199	0.272795	0.585618
Btbd6	0.610353	1.37881	0.700368	0.32403	0.898976	0.416759	0.54724
Btbd7	0.722642	0.385864	0.470427	1.41749	0.391786	0.602721	0.736107
Btbd8	0	0	0.0692174	0	0.123952	0	0.235243
Btbd8.1	0	0.219127	0.0248734	0.0953557	0	0.135794	0
Btbd9	0.921668	0.722784	0.686495	1.79204	1.57754	1.31778	0.925634
Btd	0.220537	0.758403	0.619376	0.447558	0.740918	0.968674	0.484999
Btf3	6.71386	8.22004	8.09382	7.33914	8.42372	8.10343	7.98103
Btf3l4	1.66397	4.08377	3.81812	1.52519	3.20778	2.97999	2.43686
Btg1	2.84085	3.16448	5.47084	4.59374	2.05944	3.56786	5.65376
Btg2	0.702993	0.26758	0.697539	1.7557	0.618502	3.36371	3.90417
Btg3	0.247635	1.42058	0.803257	0.349108	2.57502	3.43668	1.88235
Btg4	0.0494726	0.0421955	0	0	0	0	0
Btk	0.358892	1.54223	0.309251	0.147978	0	0.166143	0.0227761
Btn1a1	0.0794822	0.357518	0.0578831	0	0	0	0
Btn2a2	0	0.120745	0.09518	0.158111	0.12244	0.153704	0
Btnl1	0	0.0361518	0	0	0	0	0
Btnl10	0	0	0	0.00295299	0.039118	0	0
Btnl7.ps	0	0.0590932	0	0	0.0533627	0	0
Btnl9	0.00185272	0	0	0.00399329	0	0	0
Btrc	5.62951	5.70268	5.9328	5.1311	2.15739	1.38995	5.27034
Bub1	3.46595	4.91289	4.62025	4.16691	4.12703	3.25552	2.37304
Bub1b	2.86428	4.493	3.57263	3.38148	3.41127	3.33956	1.42765
Bub3	5.44161	5.03012	4.73485	5.18053	5.43869	5.49154	2.59311
Bud13	2.53109	2.6692	2.71596	2.34977	1.87191	1.52471	1.0801
Bud31	6.26047	6.52824	6.59557	5.96065	6.2569	6.29296	6.00191
Bves	0	0.0601206	0	0.00171179	0.413812	0.119044	0
Bvht	0.605046	0.867526	0.566752	0.243622	0.151249	0.107212	2.8504
Bysl	3.10795	4.736	4.78766	3.42827	4.93955	4.98801	1.80033
Bzrap1	0.0022135	0.0143483	0	0	0	0	0
Bzw1	7.52319	7.95492	7.60094	7.18216	6.84066	6.8233	6.65579
Bzw2	5.544	6.38465	6.28847	6.455	5.33706	5.60231	3.34756
C030005K06Rik	0.0163949	0	0	0	0	0.13546	0
C030010L15Rik	0	0.0304602	0	0	0.138232	0.0970181	0.350247
C030013C21Rik	0	0	0	0.165997	0	0	0
C030013D06Rik	0	0.0429302	0.0198751	0.191244	0	0	0.504054
C030015A19Rik	0.00261948	0.00925154	0.0933513	0.106077	0	0	0
C030017G13Rik	0.028108	0.150354	0.140447	0.0438046	0.0228447	0.0107695	0.0188807
C030027H14Rik	0	0	0	0.0868872	0	0	0
C030029H02Rik	0	0	0	0.00356718	0	0	0
C030032O16Rik	0	0.0532444	0	0.21045	0	0	0
C030034I22Rik	0.200103	0.0222976	0.00975771	0	0	0	0
C030034L19Rik	0	0.00324174	0	0	0	0	0
C030037D09Rik	0.00294157	0	0	0	0.0108106	0	0
C130013H08Rik	0.205924	0.82354	0.764244	0.446338	0.454996	0.235637	0.352898
C130026I21Rik	2.51096	0.920288	1.20072	2.41489	0.00999539	0.111655	0.251423
C130026L21Rik	0.00340763	0	0	0	0	0	0
C130032M10Rik	0	0	0	0.268371	0	0	0
C130036L24Rik	0.214906	0.185838	0.0453168	0.243226	0.0124203	0.0695919	0.110903
C130046K22Rik	0	0.0670346	0.196006	0	0	0	0
C130050O18Rik	0	0	0	0.0406078	0	0.160895	0
C130060C02Rik	0	0.0605185	0.0692223	0	0	0	0
C130060K24Rik	0	0	0.023048	0	0	0	0
C130071C03Rik	0.00236487	0	0	0	0	0	0
C130073E24Rik	0.000378711	0	0	0	0	0	0.00278069
C130073F10Rik	6.89194	7.45718	5.67801	7.86317	3.75089	3.01374	6.45641
C130074G19Rik	0.887234	0.181541	1.43353	0.130082	0	0.0961673	0.71222
C130075A20Rik	0	0.00210476	0	0	0	0	0
C130079G13Rik	0	0	0	0.00235494	0	0	0
C130080G10Rik	0	0	0	0.00197858	0	0	0
C130083A15Rik	0.161476	0.352095	0.195271	0.0557588	0	0.125214	0.140408
C130083M11Rik	0.0345982	0.0649165	0	0	0	0	0.174471
C130089K02Rik	0.169054	0.0244078	0	0.122609	0.0788258	0.0290835	0.00648784
C130093G08Rik	0.003683	0	0	0.016888	0	0	0
C1d	6.01977	4.93259	5.17864	5.92453	4.71457	4.13975	3.27013
C1galt1	1.07544	0.721829	0.414549	2.45549	0.217619	0.554443	0.472677
C1galt1c1	1.49514	3.68018	2.67283	2.12451	1.67247	1.24927	1.51557
C1qa	0	0.447447	0.654667	0	0	0	0
C1qbp	6.13115	7.85349	8.38758	5.76527	7.67338	7.33262	6.80099
C1qc	0	0	0.0649754	0	0	0	0
C1ql1	0	0	0	0	0.169971	0	0
C1ql2	0	0	0	0.00501668	0	0.0116747	0
C1ql3	0.00206731	0	0	0	0	0	0
C1ql4	0.58694	1.3547	0	0.0407454	0	0.605819	0
C1qtnf2	0	0.373786	0	0	0	0.117876	0.29516
C1qtnf3	0	0	0	0	0.0687318	0	0
C1qtnf4	0.0288145	1.36818	1.51395	0	0	0.168306	0.659514
C1qtnf6	0	0	0	0	0.0177889	0	0.08285
C1qtnf9	0	0	0	0.572312	0	0	0
C1ra	0	0.0897096	0.114322	0	0	0	0
C1rb	0	0.109587	0.0754104	0	0	0	0
C1rl	0	0	0	0	0	0	0.0370566
C1s1	0.0413161	0.177298	0.0398466	0	0.0415794	0	0.281332
C1s2	0.0393927	0.0157666	0	0.0441604	0.0273706	0	0.0480786
C2	1.12569	0.369932	0.47721	0.647122	0.17525	0.142375	0
[truncated: 27,900 more rows]
